# Supplementary material for: Predicting evolutionary change at the DNA level in a natural Mimulus population
Source: PLoS Genet. 2021 Jan 13;17(1):e1008945. doi: 10.1371/journal.pgen.1008945 (PMC7837469; doi:10.1371/journal.pgen.1008945)
Supplement: S1 Table — (XLSX) [file pgen.1008945.s001.xlsx]

## Sheet: Sheet1
Chromosome	start	end	gene set	Number of distinct line sequences	Included in selection analyses
scaffold_1	16275	23639	A00001	82	Y
scaffold_1	24012	30916	A00002	61	Y
scaffold_1	31285	35908	A00003	65	Y
scaffold_1	36547	40841	A00004.A00005	101	Y
scaffold_1	41531	55978	A00006	63	Y
scaffold_1	56898	61222	A00007.A00008	89	Y
scaffold_1	61596	72995	A00009.A00010.A00011	136	Y
scaffold_1	73845	76784	A00012	116	Y
scaffold_1	77800	79852	A00013	78	Y
scaffold_1	83063	95112	A00014.A00015.A00016.A00017	143	Y
scaffold_1	95414	99912	A00018	94	Y
scaffold_1	100993	115504	A00019.A00020.A00021.A00022.A00023	159	Y
scaffold_1	115771	118737	A00024	94	Y
scaffold_1	119147	121973	A00025	132	Y
scaffold_1	129016	136963	A00028	91	Y
scaffold_1	138413	141199	A00029	77	Y
scaffold_1	141793	142938	A00030	84	Y
scaffold_1	145392	151683	A00032	69	Y
scaffold_1	152071	158709	A00033.A00034	105	Y
scaffold_1	159667	164205	A00035.A00036	106	Y
scaffold_1	168224	172477	A00038	87	Y
scaffold_1	175318	177114	A00040	119	Y
scaffold_1	178052	180432	A00041	80	Y
scaffold_1	183899	186719	A00042	83	Y
scaffold_1	187969	190630	A00043	73	Y
scaffold_1	191238	198724	A00044.A00045	96	Y
scaffold_1	200596	203007	A00046	62	Y
scaffold_1	203638	210177	A00047.A00048	138	Y
scaffold_1	210688	211829	A00049	88	N
scaffold_1	212316	214738	A00050	84	Y
scaffold_1	219430	220331	A00052	67	Y
scaffold_1	221660	225870	A00053.A00054	145	Y
scaffold_1	226506	227920	A00055	70	Y
scaffold_1	228215	233828	A00056.A00057.A00058	138	Y
scaffold_1	239865	241932	A00061	71	Y
scaffold_1	246847	252264	A00063.A00064	129	Y
scaffold_1	252969	256652	A00065	109	Y
scaffold_1	257186	259727	A00066	100	Y
scaffold_1	262808	281536	A00067.A00068	134	Y
scaffold_1	298094	306530	A00070.A00071	138	Y
scaffold_1	308003	317881	A00072.A00073	118	Y
scaffold_1	318336	324540	A00074.A00075	114	Y
scaffold_1	338853	351019	A00076.A00077.A00078.A00079	147	Y
scaffold_1	354916	359026	A00080	159	Y
scaffold_1	363184	365316	A00081	78	Y
scaffold_1	366574	372526	A00082	109	Y
scaffold_1	373325	375187	A00083	86	Y
scaffold_1	375411	378225	A00084	124	Y
scaffold_1	391578	395869	A00086	123	Y
scaffold_1	401485	404344	A00088	91	Y
scaffold_1	407780	410844	A00089	119	Y
scaffold_1	412129	414527	A00090	124	Y
scaffold_1	416247	418270	A00091	103	Y
scaffold_1	424492	428112	A00092.A00093	91	Y
scaffold_1	429356	432890	A00094.A00095	109	Y
scaffold_1	433500	435308	A00096	59	Y
scaffold_1	437728	439647	A00098	98	N
scaffold_1	440253	440998	A00099	58	Y
scaffold_1	441299	445694	A00100.A00101	93	Y
scaffold_1	448098	449326	A00102	67	Y
scaffold_1	450179	453909	A00103.A00104	118	Y
scaffold_1	454110	462939	A00105.A00106	116	Y
scaffold_1	465155	467410	A00107	94	Y
scaffold_1	468382	470699	A00108	113	Y
scaffold_1	471505	476346	A00109	98	Y
scaffold_1	482722	487410	A00110	103	Y
scaffold_1	509450	513908	A00113.A00114	112	Y
scaffold_1	516783	519702	A00116.A00117	47	Y
scaffold_1	526802	529676	A00118.A00119	49	Y
scaffold_1	529992	530663	A00120	19	Y
scaffold_1	531788	534768	A00121	103	Y
scaffold_1	536374	541028	A00122.A00123	96	Y
scaffold_1	585768	589032	A00127	136	Y
scaffold_1	590192	594578	A00128.A00129	120	Y
scaffold_1	606486	608681	A00133	93	Y
scaffold_1	617196	618692	A00134	71	Y
scaffold_1	621326	624679	A00135	93	Y
scaffold_1	625730	631182	A00136	137	Y
scaffold_1	631633	641764	A00137.A00138	114	Y
scaffold_1	647474	651499	A00139	121	Y
scaffold_1	651941	658789	A00140	75	Y
scaffold_1	661474	662256	A00141	50	Y
scaffold_1	666311	669377	A00142	119	Y
scaffold_1	669496	673084	A00143	80	Y
scaffold_1	678541	682989	A00144	106	Y
scaffold_1	683126	690761	A00145.A00146	139	Y
scaffold_1	698598	706079	A00147.A00148	125	Y
scaffold_1	706457	709603	A00149	81	Y
scaffold_1	710131	712533	A00150	100	Y
scaffold_1	715098	718044	A00152	98	Y
scaffold_1	721418	727732	A00153.A00154	166	Y
scaffold_1	728734	732488	A00155	88	Y
scaffold_1	733498	738702	A00156	165	Y
scaffold_1	744215	747767	A00158	130	Y
scaffold_1	748012	751421	A00159	127	Y
scaffold_1	755718	757634	A00160	63	Y
scaffold_1	758445	769566	A00161.A00162	138	Y
scaffold_1	770116	775005	A00163.A00164	125	Y
scaffold_1	784467	796281	A00166	118	Y
scaffold_1	801703	805614	A00167	97	Y
scaffold_1	809281	823142	A00168	101	Y
scaffold_1	825304	827540	A00169	84	Y
scaffold_1	827763	838621	A00170	117	Y
scaffold_1	839756	843543	A00171.A00172	72	Y
scaffold_1	845118	852826	A00174.A00175	107	Y
scaffold_1	853761	856252	A00176	80	Y
scaffold_1	856512	858433	A00177	72	Y
scaffold_1	858720	870295	A00178.A00179.A00180.A00181	130	Y
scaffold_1	870963	873832	A00182	97	Y
scaffold_1	874567	876750	A00183	70	Y
scaffold_1	877405	878227	A00184	79	Y
scaffold_1	879169	883079	A00185	88	Y
scaffold_1	883348	885027	A00186	98	Y
scaffold_1	886706	891703	A00187	105	Y
scaffold_1	892026	895649	A00188	90	Y
scaffold_1	898443	899236	A00189	37	Y
scaffold_1	901468	902251	A00190	59	Y
scaffold_1	902796	911303	A00191.A00192	102	Y
scaffold_1	913258	916944	A00193	92	Y
scaffold_1	921917	923095	A00194	103	Y
scaffold_1	925194	929452	A00195	154	Y
scaffold_1	937412	943176	A00196	142	Y
scaffold_1	946039	949112	A00197	106	Y
scaffold_1	950521	952291	A00198	112	Y
scaffold_1	957454	961741	A00200.A00201	83	Y
scaffold_1	962390	964695	A00202	91	Y
scaffold_1	965243	970071	A00203	101	Y
scaffold_1	972016	977116	A00204.A00205	127	Y
scaffold_1	1000990	1003217	A00207	77	Y
scaffold_1	1003812	1007417	A00208	103	Y
scaffold_1	1007664	1010558	A00209	99	Y
scaffold_1	1010990	1015917	A00210.A00211	130	Y
scaffold_1	1016414	1018991	A00212	93	Y
scaffold_1	1019176	1023987	A00213.A00214	123	Y
scaffold_1	1027455	1029576	A00216	152	Y
scaffold_1	1030236	1032166	A00217	170	Y
scaffold_1	1033662	1036905	A00218	126	Y
scaffold_1	1037019	1039342	A00219	131	Y
scaffold_1	1039723	1043112	A00220	94	Y
scaffold_1	1043709	1046641	A00221.A00222	93	Y
scaffold_1	1047557	1052683	A00223	110	Y
scaffold_1	1055552	1059059	A00224	75	Y
scaffold_1	1060375	1073311	A00225.A00226.A00227	166	Y
scaffold_1	1074110	1076329	A00228	116	Y
scaffold_1	1076971	1079972	A00229	118	Y
scaffold_1	1080570	1094027	A00230.A00231.A00232	165	Y
scaffold_1	1094865	1099893	A00233.A00234	133	Y
scaffold_1	1100309	1108274	A00235	77	Y
scaffold_1	1109198	1121863	A00236	68	Y
scaffold_1	1137696	1138947	A00239	69	Y
scaffold_1	1168682	1172322	A00240	155	Y
scaffold_1	1179362	1180446	A00241	86	N
scaffold_1	1183790	1188591	A00242.A00243	131	Y
scaffold_1	1189075	1190733	A00244	76	Y
scaffold_1	1192456	1194638	A00245	92	Y
scaffold_1	1204502	1208742	A00246	146	Y
scaffold_1	1209995	1212920	A00247	117	Y
scaffold_1	1217030	1221351	A00250	109	Y
scaffold_1	1224494	1228413	A00252.A00253	105	Y
scaffold_1	1243960	1246228	A00256	91	Y
scaffold_1	1246712	1268996	A00257	126	Y
scaffold_1	1274902	1279818	A00258	84	Y
scaffold_1	1279932	1282543	A00259	99	Y
scaffold_1	1287234	1290294	A00260	95	Y
scaffold_1	1290509	1295320	A00261	88	Y
scaffold_1	1306573	1309045	A00264.A00265	128	Y
scaffold_1	1314543	1321812	A00268	81	Y
scaffold_1	1323212	1325510	A00269	112	Y
scaffold_1	1326741	1329591	A00270	68	Y
scaffold_1	1330025	1334145	A00271	101	Y
scaffold_1	1334482	1349184	A00272	119	Y
scaffold_1	1349432	1352306	A00273	129	Y
scaffold_1	1355863	1357336	A00275	67	Y
scaffold_1	1359354	1365017	A00276	134	Y
scaffold_1	1365147	1368879	A00277	96	Y
scaffold_1	1370444	1374108	A00278	114	Y
scaffold_1	1374555	1379874	A00279	116	Y
scaffold_1	1384679	1394375	A00280.A00281	82	Y
scaffold_1	1396285	1399614	A00282	53	Y
scaffold_1	1407808	1410711	A00284	77	Y
scaffold_1	1411111	1416423	A00285	80	Y
scaffold_1	1416973	1423690	A00286	129	Y
scaffold_1	1430975	1433835	A00287	160	Y
scaffold_1	1468528	1477739	A00289.A00290	123	Y
scaffold_1	1480537	1482554	A00291	159	Y
scaffold_1	1484852	1488893	A00292.A00293	168	Y
scaffold_1	1499602	1517497	A00296.A00297.A00298.A00299.A00300.A00301	168	Y
scaffold_1	1518447	1523296	A00302.A00303	118	Y
scaffold_1	1524867	1528214	A00304	129	Y
scaffold_1	1550463	1551309	A00306	34	Y
scaffold_1	1552448	1557235	A00307	89	Y
scaffold_1	1557819	1561982	A00308	108	Y
scaffold_1	1563270	1566650	A00309	101	Y
scaffold_1	1570776	1574377	A00310	125	Y
scaffold_1	1575102	1577848	A00311	90	Y
scaffold_1	1577985	1580537	A00312	60	Y
scaffold_1	1585270	1589643	A00313.A00314	139	Y
scaffold_1	1592131	1595014	A00315	163	Y
scaffold_1	1599193	1604672	A00316.A00317	80	Y
scaffold_1	1616193	1617135	A00322	39	N
scaffold_1	1628436	1630978	A00323	73	Y
scaffold_1	1631656	1632919	A00324	47	N
scaffold_1	1645464	1649483	A00327	143	Y
scaffold_1	1650212	1655824	A00328	130	Y
scaffold_1	1657206	1662453	A00329	112	Y
scaffold_1	1671646	1674416	A00331	129	Y
scaffold_1	1675378	1677121	A00332	92	Y
scaffold_1	1687723	1689245	A00334	85	Y
scaffold_1	1694883	1698968	A00335.A00336	97	Y
scaffold_1	1700448	1702654	A00337	101	Y
scaffold_1	1716143	1718832	A00340	140	Y
scaffold_1	1719142	1722563	A00341	147	Y
scaffold_1	1725316	1728016	A00342	159	Y
scaffold_1	1729387	1730222	A00343	96	Y
scaffold_1	1736924	1741618	A00345	159	Y
scaffold_1	1785304	1788044	A00350	102	Y
scaffold_1	1790798	1794469	A00351	95	Y
scaffold_1	1795538	1799754	A00352	133	Y
scaffold_1	1803122	1805835	A00353	156	Y
scaffold_1	1815895	1820129	A00354	106	Y
scaffold_1	1824459	1834098	A00357.A00358.A00359	165	Y
scaffold_1	1835270	1840042	A00360.A00361	110	Y
scaffold_1	1841931	1848692	A00362.A00363	122	Y
scaffold_1	1848986	1852426	A00364	102	Y
scaffold_1	1853775	1858458	A00365	137	Y
scaffold_1	1881561	1884924	A00369	48	N
scaffold_1	1973223	1974084	A00378	45	N
scaffold_1	1984867	1989772	A00381	103	Y
scaffold_1	1990662	1992676	A00382	52	Y
scaffold_1	1993232	1995671	A00383	103	Y
scaffold_1	1996302	1999748	A00384	173	Y
scaffold_1	2000302	2003838	A00385	98	Y
scaffold_1	2007072	2009406	A00387	120	Y
scaffold_1	2009941	2014695	A00388.A00389	139	Y
scaffold_1	2015327	2017229	A00390	77	Y
scaffold_1	2018928	2021809	A00391	132	Y
scaffold_1	2022509	2024235	A00392	98	Y
scaffold_1	2024568	2027485	A00393	111	Y
scaffold_1	2036319	2038599	A00396.A00397	72	Y
scaffold_1	2039574	2042870	A00398	95	Y
scaffold_1	2043382	2048127	A00399.A00400	95	Y
scaffold_1	2070860	2074606	A00404	88	Y
scaffold_1	2074964	2077349	A00405	83	Y
scaffold_1	2078216	2079519	A00406	140	N
scaffold_1	2089963	2091592	A00407	12	N
scaffold_1	2092325	2093625	A00408	26	N
scaffold_1	2097015	2102019	A00409	142	Y
scaffold_1	2119329	2122834	A00413	78	Y
scaffold_1	2124769	2129093	A00414	70	Y
scaffold_1	2129572	2133858	A00415	125	Y
scaffold_1	2134220	2138223	A00416	103	Y
scaffold_1	2172270	2175471	A00421	147	Y
scaffold_1	2188339	2190960	A00424	129	Y
scaffold_1	2201042	2202359	A00426	84	N
scaffold_1	2204566	2208721	A00427	153	Y
scaffold_1	2209213	2211233	A00428	123	Y
scaffold_1	2234848	2236820	A00430	116	Y
scaffold_1	2242361	2245204	A00431	119	Y
scaffold_1	2263228	2267307	A00435	151	Y
scaffold_1	2270829	2273775	A00437	108	Y
scaffold_1	2276333	2279946	A00438	115	Y
scaffold_1	2280988	2284424	A00439	82	Y
scaffold_1	2284745	2287891	A00440	70	Y
scaffold_1	2288527	2295659	A00441	94	Y
scaffold_1	2299290	2305469	A00442	171	Y
scaffold_1	2311413	2314941	A00443.A00444.A00445	108	Y
scaffold_1	2316161	2318556	A00446	123	Y
scaffold_1	2318821	2321354	A00447	128	Y
scaffold_1	2326969	2333995	A00448.A00449	120	Y
scaffold_1	2337247	2340007	A00451	175	Y
scaffold_1	2361364	2362351	A00452	82	Y
scaffold_1	2362836	2374552	A00453.A00454.A00455	176	Y
scaffold_1	2381220	2386420	A00456.A00457	142	Y
scaffold_1	2392368	2399686	A00459	95	Y
scaffold_1	2413305	2418889	A00460.A00461	129	Y
scaffold_1	2421271	2432541	A00462	108	Y
scaffold_1	2438088	2442188	A00464.A00465	129	Y
scaffold_1	2448870	2449814	A00467	56	Y
scaffold_1	2450050	2454705	A00468	99	Y
scaffold_1	2455626	2457769	A00469	151	Y
scaffold_1	2458181	2469299	A00470	170	Y
scaffold_1	2480004	2485737	A00471.A00472	169	Y
scaffold_1	2486298	2489812	A00473	138	Y
scaffold_1	2490417	2492623	A00474	117	Y
scaffold_1	2492894	2500076	A00475.A00476	176	Y
scaffold_1	2500877	2501866	A00477	62	Y
scaffold_1	2502132	2506940	A00478.A00479	136	Y
scaffold_1	2507325	2511046	A00480	130	Y
scaffold_1	2527718	2535782	A00483.A00484	171	Y
scaffold_1	2535923	2547409	A00485.A00486.A00487	178	Y
scaffold_1	2547706	2554180	A00488.A00489.A00490	171	Y
scaffold_1	2555464	2558404	A00491	147	Y
scaffold_1	2574866	2579503	A00494.A00495	133	Y
scaffold_1	2579667	2581954	A00496	121	Y
scaffold_1	2588515	2589847	A00498	66	Y
scaffold_1	2590012	2593542	A00499.A00500	97	Y
scaffold_1	2602743	2606867	A00501	104	Y
scaffold_1	2608147	2616262	A00502	100	Y
scaffold_1	2616996	2618957	A00503	63	Y
scaffold_1	2619676	2623673	A00504.A00505	134	Y
scaffold_1	2625282	2630776	A00506	106	Y
scaffold_1	2631220	2637427	A00507.A00508	102	Y
scaffold_1	2639434	2645122	A00509	74	Y
scaffold_1	2645541	2662825	A00510.A00511	132	Y
scaffold_1	2671289	2673319	A00512	49	Y
scaffold_1	2674305	2677630	A00513	130	Y
scaffold_1	2685179	2687063	A00514	115	Y
scaffold_1	2697113	2700223	A00516	163	Y
scaffold_1	2701248	2703404	A00517	94	Y
scaffold_1	2705023	2708048	A00518	123	Y
scaffold_1	2709927	2712882	A00519	125	Y
scaffold_1	2713175	2717900	A00520	107	Y
scaffold_1	2719637	2722531	A00521	133	Y
scaffold_1	2735683	2737246	A00522	95	N
scaffold_1	2739625	2744661	A00523	102	Y
scaffold_1	2744873	2748045	A00524	86	Y
scaffold_1	2750476	2755171	A00525	100	Y
scaffold_1	2757500	2759206	A00527	80	Y
scaffold_1	2760586	2764318	A00528	111	Y
scaffold_1	2765269	2768263	A00529	75	Y
scaffold_1	2779446	2785471	A00530	117	Y
scaffold_1	2786002	2789600	A00531	129	Y
scaffold_1	2791498	2793941	A00532	105	Y
scaffold_1	2801491	2804090	A00534	116	Y
scaffold_1	2806163	2811549	A00535.A00536	135	Y
scaffold_1	2812919	2816621	A00537.A00538	101	Y
scaffold_1	2819318	2825758	A00539	152	Y
scaffold_1	2826205	2827014	A00540	121	Y
scaffold_1	2839974	2842473	A00544	158	Y
scaffold_1	2848633	2850965	A00546	98	Y
scaffold_1	2851506	2854219	A00547	121	Y
scaffold_1	2855471	2858844	A00548	137	Y
scaffold_1	2858993	2860167	A00549	75	Y
scaffold_1	2865381	2876095	A00550.A00551	166	Y
scaffold_1	2884583	2886000	A00553	65	Y
scaffold_1	2896138	2900779	A00555	108	Y
scaffold_1	2907669	2910734	A00556	123	Y
scaffold_1	2911057	2917103	A00557.A00558	136	Y
scaffold_1	2943698	2945855	A00560.A00561	61	Y
scaffold_1	2975758	2981691	A00562.A00563	148	Y
scaffold_1	2982259	2985892	A00564	185	Y
scaffold_1	3013552	3015864	A00568	75	Y
scaffold_1	3016013	3019640	A00569	81	Y
scaffold_1	3031666	3034043	A00570	111	Y
scaffold_1	3038743	3052112	A00572.A00573	182	Y
scaffold_1	3065780	3071846	A00577	126	Y
scaffold_1	3072485	3079926	A00578	137	Y
scaffold_1	3081253	3083865	A00579	104	Y
scaffold_1	3084334	3087565	A00580	170	Y
scaffold_1	3092907	3099736	A00582.A00583	129	Y
scaffold_1	3100530	3119840	A00584.A00585	183	N
scaffold_1	3125882	3129596	A00586	113	Y
scaffold_1	3129865	3134663	A00587	119	Y
scaffold_1	3134925	3140098	A00588	112	Y
scaffold_1	3141515	3148101	A00589	98	Y
scaffold_1	3150015	3152463	A00590	113	Y
scaffold_1	3171831	3175298	A00593	176	Y
scaffold_1	3196287	3199162	A00597	128	Y
scaffold_1	3215654	3217564	A00599	127	Y
scaffold_1	3218455	3219626	A00600	74	Y
scaffold_1	3223869	3226311	A00601	129	Y
scaffold_1	3228037	3229457	A00602.A00603	114	Y
scaffold_1	3236977	3239204	A00604	116	Y
scaffold_1	3241021	3248254	A00605.A00606	145	Y
scaffold_1	3250047	3254267	A00607	158	Y
scaffold_1	3257843	3264301	A00608	140	Y
scaffold_1	3264505	3267672	A00609	116	Y
scaffold_1	3267985	3273629	A00610	163	Y
scaffold_1	3275825	3280192	A00611	96	Y
scaffold_1	3288316	3292304	A00612	133	Y
scaffold_1	3297602	3299816	A00613	138	Y
scaffold_1	3300246	3302100	A00614	120	Y
scaffold_1	3310332	3311698	A00615	44	Y
scaffold_1	3317333	3319752	A00617	79	Y
scaffold_1	3334089	3336683	A00620	107	Y
scaffold_1	3337740	3341406	A00621	112	Y
scaffold_1	3341829	3345081	A00622	115	Y
scaffold_1	3364941	3367070	A00624	52	Y
scaffold_1	3373700	3379017	A00625	130	Y
scaffold_1	3393448	3397166	A00626.A00627	114	Y
scaffold_1	3397865	3400853	A00628	106	Y
scaffold_1	3436520	3441244	A00631	126	Y
scaffold_1	3443422	3450246	A00632.A00633	150	Y
scaffold_1	3452641	3456235	A00634	146	Y
scaffold_1	3458382	3461724	A00635	67	Y
scaffold_1	3465230	3469474	A00636	132	Y
scaffold_1	3470124	3472505	A00637	109	Y
scaffold_1	3483683	3486339	A00638	117	Y
scaffold_1	3487481	3494318	A00639	101	Y
scaffold_1	3494909	3498204	A00640.A00641	124	Y
scaffold_1	3501322	3501830	A00642	61	Y
scaffold_1	3506514	3509747	A00643	139	Y
scaffold_1	3518660	3522852	A00644	84	Y
scaffold_1	3531016	3538816	A00645	90	Y
scaffold_1	3538966	3543492	A00646	79	Y
scaffold_1	3547692	3549262	A00647	94	Y
scaffold_1	3555293	3557038	A00648	59	Y
scaffold_1	3597383	3600799	A00653	118	Y
scaffold_1	3608000	3610702	A00655	47	N
scaffold_1	3620958	3621570	A00657	44	Y
scaffold_1	3626399	3628358	A00658	85	Y
scaffold_1	3635344	3640477	A00660	159	Y
scaffold_1	3659785	3663296	A00661	108	Y
scaffold_1	3670667	3672106	A00662	89	Y
scaffold_1	3672783	3676819	A00663	98	Y
scaffold_1	3679327	3681609	A00664	111	Y
scaffold_1	3692236	3696382	A00665.A00666	128	Y
scaffold_1	3714228	3717545	A00669.A00670	125	Y
scaffold_1	3727306	3728866	A00672	87	Y
scaffold_1	3729866	3733651	A00673	116	Y
scaffold_1	3734383	3736004	A00674	100	Y
scaffold_1	3736674	3744496	A00675.A00676	170	Y
scaffold_1	3745049	3747782	A00677	96	Y
scaffold_1	3749831	3752042	A00678	72	Y
scaffold_1	3752248	3755052	A00679	113	Y
scaffold_1	3767064	3768911	A00682	111	Y
scaffold_1	3770623	3772898	A00683	109	Y
scaffold_1	3791018	3792979	A00686	102	N
scaffold_1	3809233	3812804	A00687	104	Y
scaffold_1	3814591	3818283	A00688	76	Y
scaffold_1	3821624	3825304	A00689	97	Y
scaffold_1	3826316	3831038	A00690.A00691	117	Y
scaffold_1	3844029	3847312	A00692	74	Y
scaffold_1	3853732	3856717	A00693	86	Y
scaffold_1	3856830	3858871	A00694	136	Y
scaffold_1	3859286	3861865	A00695	120	Y
scaffold_1	3870018	3877691	A00697.A00698	133	Y
scaffold_1	3879364	3883638	A00699	145	Y
scaffold_1	3885341	3887223	A00700	110	Y
scaffold_1	3887505	3890504	A00701	101	Y
scaffold_1	3891104	3900090	A00702.A00703	140	Y
scaffold_1	3901289	3903740	A00704	81	Y
scaffold_1	3904005	3906964	A00705	142	Y
scaffold_1	3907784	3910740	A00706	119	Y
scaffold_1	3911446	3915179	A00707	152	Y
scaffold_1	3916944	3920562	A00708	139	Y
scaffold_1	3921128	3924203	A00709	106	Y
scaffold_1	3926521	3928401	A00710	112	Y
scaffold_1	3937006	3946919	A00712	168	Y
scaffold_1	3964588	3965495	A00714	61	Y
scaffold_1	3966920	3977038	A00715.A00716	110	Y
scaffold_1	3985497	3987519	A00718	94	Y
scaffold_1	3991704	3994406	A00719	87	Y
scaffold_1	3995502	3998807	A00720	90	Y
scaffold_1	4001031	4003365	A00721	79	Y
scaffold_1	4032694	4037535	A00725	130	Y
scaffold_1	4037961	4039827	A00726	89	Y
scaffold_1	4043540	4048096	A00728.A00729	108	Y
scaffold_1	4090464	4095222	A00733.A00734	93	Y
scaffold_1	4095988	4099537	A00735	62	Y
scaffold_1	4112268	4116993	A00736	75	Y
scaffold_1	4124185	4127549	A00737	85	N
scaffold_1	4133446	4141993	A00738.A00739	145	Y
scaffold_1	4148108	4152201	A00741	104	Y
scaffold_1	4160439	4168609	A00742	129	Y
scaffold_1	4172902	4175481	A00744	99	Y
scaffold_1	4178844	4182099	A00745	159	Y
scaffold_1	4183006	4186636	A00746	129	Y
scaffold_1	4191829	4194412	A00747	144	Y
scaffold_1	4195954	4199840	A00748	104	Y
scaffold_1	4201840	4202844	A00749	112	Y
scaffold_1	4237052	4239790	A00751	92	Y
scaffold_1	4253234	4258658	A00753.A00754	161	Y
scaffold_1	4286412	4288644	A00759	86	Y
scaffold_1	4305770	4310335	A00763	109	Y
scaffold_1	4311055	4315188	A00764.A00765	111	Y
scaffold_1	4317874	4322820	A00766	75	Y
scaffold_1	4325674	4328121	A00767	50	Y
scaffold_1	4333581	4340491	A00769	118	Y
scaffold_1	4342103	4345199	A00770	151	Y
scaffold_1	4346053	4351408	A00771	99	Y
scaffold_1	4353650	4355797	A00772	60	Y
scaffold_1	4356290	4359531	A00773	116	Y
scaffold_1	4359922	4362807	A00774	141	Y
scaffold_1	4363571	4368877	A00775	131	Y
scaffold_1	4378144	4385756	A00776.A00777	155	Y
scaffold_1	4394108	4400848	A00778.A00779	126	Y
scaffold_1	4412132	4415740	A00780	93	Y
scaffold_1	4466974	4467843	A00783	82	Y
scaffold_1	4487031	4488985	A00784	43	Y
scaffold_1	4489313	4494227	A00785	107	Y
scaffold_1	4518436	4523739	A00787	108	Y
scaffold_1	4534636	4535240	A00788	60	N
scaffold_1	4546057	4551697	A00790	111	Y
scaffold_1	4552316	4555021	A00791	139	Y
scaffold_1	4563247	4569673	A00792.A00793	150	Y
scaffold_1	4573921	4578437	A00795	128	Y
scaffold_1	4581326	4585148	A00796.A00797	117	Y
scaffold_1	4585622	4589108	A00798	89	Y
scaffold_1	4590793	4591908	A00799	122	Y
scaffold_1	4597873	4603069	A00800	115	Y
scaffold_1	4603364	4606940	A00801.A00802	62	Y
scaffold_1	4609839	4611533	A00803	123	Y
scaffold_1	4617655	4619351	A00804	89	Y
scaffold_1	4659306	4662728	A00806	127	Y
scaffold_1	4665736	4671709	A00807	139	Y
scaffold_1	4696848	4698963	A00809	98	Y
scaffold_1	4701620	4703649	A00810	128	Y
scaffold_1	4704213	4706935	A00811	97	Y
scaffold_1	4708837	4712106	A00812	57	Y
scaffold_1	4721003	4724633	A00813	125	Y
scaffold_1	4791849	4792444	A00817	56	Y
scaffold_1	4803273	4807053	A00819	95	Y
scaffold_1	4820377	4821017	A00821	78	Y
scaffold_1	4837567	4841335	A00824.A00825	132	Y
scaffold_1	4857902	4860056	A00827	83	Y
scaffold_1	4898501	4902105	A00829	149	Y
scaffold_1	4909518	4911549	A00830	80	Y
scaffold_1	4917508	4918624	A00831	58	Y
scaffold_1	4919875	4924870	A00832	108	Y
scaffold_1	4936312	4939120	A00833	127	Y
scaffold_1	4940830	4942931	A00834	71	Y
scaffold_1	4952001	4953220	A00835	115	Y
scaffold_1	4953962	4957127	A00836	92	Y
scaffold_1	4957537	4962324	A00837	120	Y
scaffold_1	4972522	4975053	A00838	86	Y
scaffold_1	4978947	4982055	A00839	90	Y
scaffold_1	4985266	4989166	A00840	113	Y
scaffold_1	4995973	4999442	A00841	127	Y
scaffold_1	5015280	5017907	A00843	103	Y
scaffold_1	5030851	5033773	A00848	102	Y
scaffold_1	5060364	5063425	A00851	121	Y
scaffold_1	5079091	5084442	A00852.A00853	170	Y
scaffold_1	5102509	5104067	A00855	86	Y
scaffold_1	5109416	5112337	A00856	92	Y
scaffold_1	5129041	5130647	A00858	24	N
scaffold_1	5187154	5191339	A00862	144	Y
scaffold_1	5192706	5197387	A00863	134	Y
scaffold_1	5223202	5223944	A00864	54	Y
scaffold_1	5232200	5234561	A00866	96	Y
scaffold_1	5303786	5310015	A00873	119	Y
scaffold_1	5311199	5314821	A00874	115	Y
scaffold_1	5322556	5342015	A00876	147	Y
scaffold_1	5345719	5352196	A00877	136	Y
scaffold_1	5355861	5357140	A00878	102	Y
scaffold_1	5358587	5362095	A00879	140	Y
scaffold_1	5362344	5366191	A00880	147	Y
scaffold_1	5366813	5368758	A00881	90	Y
scaffold_1	5374143	5376750	A00882	94	Y
scaffold_1	5379231	5381919	A00883	103	Y
scaffold_1	5460339	5468203	A00893	123	Y
scaffold_1	5469268	5471318	A00894	99	Y
scaffold_1	5471645	5478010	A00895	162	Y
scaffold_1	5490953	5494025	A00898	129	Y
scaffold_1	5516549	5520532	A00901	135	Y
scaffold_1	5522994	5524476	A00902	104	Y
scaffold_1	5533989	5536226	A00904	117	Y
scaffold_1	5545066	5549176	A00905	100	Y
scaffold_1	5554611	5559669	A00906	77	Y
scaffold_1	5566657	5571307	A00908	134	Y
scaffold_1	5571486	5575348	A00909	131	Y
scaffold_1	5583153	5586249	A00910	75	Y
scaffold_1	5588781	5593213	A00911	147	Y
scaffold_1	5594133	5598123	A00912	96	Y
scaffold_1	5598623	5602610	A00913	116	Y
scaffold_1	5611645	5613747	A00914	96	Y
scaffold_1	5633077	5642037	A00916	110	Y
scaffold_1	5656730	5660408	A00917	73	Y
scaffold_1	5662270	5666524	A00918	118	Y
scaffold_1	5668146	5672732	A00919	154	Y
scaffold_1	5695460	5697697	A00922	67	Y
scaffold_1	5716278	5720940	A00924	121	Y
scaffold_1	5724738	5728905	A00925	92	Y
scaffold_1	5731296	5736849	A00926	139	Y
scaffold_1	5737699	5743619	A00927	108	Y
scaffold_1	5751274	5752235	A00929	81	Y
scaffold_1	5754487	5758321	A00930	145	Y
scaffold_1	5797493	5801934	A00934	74	Y
scaffold_1	5802453	5806025	A00935	158	Y
scaffold_1	5806526	5809775	A00936	73	Y
scaffold_1	5819009	5823758	A00937	123	Y
scaffold_1	5825949	5842663	A00938	161	Y
scaffold_1	5843894	5845885	A00939	90	Y
scaffold_1	5864013	5866588	A00940	83	Y
scaffold_1	5945815	5948976	A00942	129	Y
scaffold_1	5999869	6003416	A00944	135	Y
scaffold_1	6040306	6045703	A00947	172	Y
scaffold_1	6047560	6055600	A00948	163	Y
scaffold_1	6159154	6163584	A00953	101	Y
scaffold_1	6166108	6169500	A00954	130	Y
scaffold_1	6189075	6194290	A00956	138	Y
scaffold_1	6197696	6199359	A00957	104	Y
scaffold_1	6246354	6250262	A00959	163	Y
scaffold_1	6253023	6255861	A00960	129	Y
scaffold_1	6261035	6266604	A00961	131	Y
scaffold_1	6267444	6268665	A00962	83	Y
scaffold_1	6282758	6285909	A00963	160	Y
scaffold_1	6293024	6295838	A00965	100	Y
scaffold_1	6349982	6354579	A00967	163	Y
scaffold_1	6358655	6359586	A00968	64	Y
scaffold_1	6376468	6378122	A00971	81	Y
scaffold_1	6485029	6485878	A00975	70	Y
scaffold_1	6495215	6495772	A00976	60	Y
scaffold_1	6510153	6510734	A00977	60	Y
scaffold_1	6526710	6527555	A00979	85	Y
scaffold_1	6546403	6550834	A00980	152	Y
scaffold_1	6561848	6566192	A00981	159	Y
scaffold_1	6572960	6582158	A00982	157	Y
scaffold_1	6582978	6586221	A00983	104	Y
scaffold_1	6588573	6592438	A00984	106	Y
scaffold_1	6596086	6598116	A00985	112	Y
scaffold_1	6681338	6683526	A00991	93	Y
scaffold_1	6738049	6739426	A00992	50	Y
scaffold_1	6760295	6761530	A00994	84	Y
scaffold_1	6787758	6789877	A00995	124	Y
scaffold_1	6840409	6842601	A00998	85	Y
scaffold_1	6957203	6958405	A01000	92	Y
scaffold_1	7093782	7098168	A01006	131	Y
scaffold_1	7112756	7115854	A01007	87	Y
scaffold_1	7116077	7116932	A01008	42	Y
scaffold_1	7143463	7144729	A01009	50	Y
scaffold_1	7167565	7172381	A01010	79	Y
scaffold_1	7207740	7209133	A01011	74	Y
scaffold_1	7227095	7229347	A01012	121	Y
scaffold_1	7238333	7244233	A01013	146	Y
scaffold_1	7244901	7246219	A01014	62	Y
scaffold_1	7285419	7286747	A01015	53	Y
scaffold_1	7295525	7297553	A01016	72	Y
scaffold_1	7299073	7301485	A01017	80	Y
scaffold_1	7318077	7320194	A01019	142	Y
scaffold_1	7380868	7383013	A01023	105	Y
scaffold_1	7458727	7463646	A01026	131	Y
scaffold_1	7492145	7495050	A01028	88	Y
scaffold_1	7551019	7562300	A01029	153	Y
scaffold_1	7562934	7569278	A01030.A01031	155	Y
scaffold_1	7652153	7654186	A01033	99	Y
scaffold_1	7690839	7693239	A01036	90	Y
scaffold_1	7732499	7735413	A01037	106	Y
scaffold_1	7754927	7758188	A01039	82	Y
scaffold_1	7769159	7769949	A01042	48	Y
scaffold_1	7812200	7817284	A01043.A01044	110	Y
scaffold_1	7824860	7829284	A01045.A01046	141	Y
scaffold_1	7843841	7847631	A01048	120	Y
scaffold_1	7849259	7850486	A01049	103	Y
scaffold_1	7853639	7856602	A01050	135	Y
scaffold_1	7876320	7880528	A01051	97	Y
scaffold_1	7887565	7890721	A01052	93	Y
scaffold_1	7964913	7969830	A01054	134	Y
scaffold_1	7970028	7974992	A01055	160	Y
scaffold_1	8010357	8011818	A01057	67	Y
scaffold_1	8054112	8055210	A01058	41	N
scaffold_1	8058334	8063309	A01059	109	Y
scaffold_1	8064534	8065645	A01060	91	Y
scaffold_1	8075996	8078024	A01061	91	Y
scaffold_1	8153194	8154929	A01063	100	Y
scaffold_1	8175512	8178712	A01064	129	Y
scaffold_1	8182488	8184995	A01065	90	Y
scaffold_1	8212065	8215951	A01067	130	Y
scaffold_1	8222159	8223470	A01069	83	Y
scaffold_1	8236172	8239835	A01070	150	Y
scaffold_1	8276463	8279400	A01071	110	Y
scaffold_1	8290397	8294583	A01072	145	Y
scaffold_1	8306360	8308434	A01073	113	Y
scaffold_1	8323249	8330230	A01075.A01076	152	Y
scaffold_1	8336456	8339044	A01077	113	Y
scaffold_1	8589251	8594562	A01080	128	Y
scaffold_1	8658866	8661610	A01081	80	Y
scaffold_1	8706671	8711807	A01082	119	Y
scaffold_1	8716080	8721696	A01083	150	Y
scaffold_1	8751120	8756260	A01084.A01085	118	Y
scaffold_1	8768892	8770946	A01086	93	Y
scaffold_1	8777166	8779732	A01088	75	Y
scaffold_1	8900295	8902491	A01089	69	Y
scaffold_1	9386284	9391420	A01093	150	Y
scaffold_1	9395022	9398934	A01094	123	Y
scaffold_1	9447666	9449210	A01096	76	Y
scaffold_1	9497058	9500903	A01097	136	Y
scaffold_1	9501377	9510948	A01098	96	Y
scaffold_1	9609620	9613228	A01100	89	Y
scaffold_1	10557722	10561344	A01103	129	Y
scaffold_1	10593179	10596218	A01106	113	Y
scaffold_1	10615467	10616861	A01108	115	Y
scaffold_1	10636862	10639323	A01109	98	Y
scaffold_1	10699559	10708023	A01110	109	Y
scaffold_1	10733398	10736073	A01112	112	Y
scaffold_1	10738976	10744132	A01113	154	Y
scaffold_1	10755698	10757660	A01114	153	Y
scaffold_1	10760799	10763355	A01115	119	Y
scaffold_1	10777808	10779451	A01117	124	Y
scaffold_1	10800260	10805843	A01119	119	Y
scaffold_1	10852187	10855381	A01121	97	Y
scaffold_1	10897198	10901101	A01124	109	Y
scaffold_1	10906412	10909971	A01125	155	Y
scaffold_1	10916180	10923619	A01126	108	Y
scaffold_1	10944731	10950982	A01127	103	Y
scaffold_1	10977622	10980554	A01128	83	Y
scaffold_1	11023481	11025397	A01131	116	Y
scaffold_1	11028775	11031347	A01132	97	Y
scaffold_1	11039489	11046803	A01134	97	Y
scaffold_1	11054910	11056180	A01135	117	Y
scaffold_1	11065473	11073158	A01136	141	Y
scaffold_1	11085762	11087637	A01138	130	N
scaffold_1	11113960	11117440	A01139	60	Y
scaffold_1	11179916	11181830	A01143	60	Y
scaffold_1	11183853	11189541	A01144	103	Y
scaffold_1	11249953	11251890	A01145	112	Y
scaffold_1	11262125	11266380	A01146	137	Y
scaffold_1	11342639	11350352	A01150.A01151	160	Y
scaffold_1	11356272	11359955	A01153	148	Y
scaffold_1	11369023	11372656	A01154	113	Y
scaffold_1	11397379	11400379	A01155	80	Y
scaffold_1	11400676	11406104	A01156	95	Y
scaffold_1	11432838	11436140	A01157	110	Y
scaffold_1	11452500	11458263	A01158	173	Y
scaffold_1	11476359	11484686	A01159	148	Y
scaffold_1	11585135	11589873	A01164	139	Y
scaffold_1	11767703	11768487	A01169	33	Y
scaffold_1	11790718	11796965	A01170	135	Y
scaffold_1	11797450	11799197	A01171	110	Y
scaffold_1	11855457	11860856	A01172.A01173	145	Y
scaffold_1	11867731	11870264	A01174	106	Y
scaffold_1	11952127	11955122	A01176	111	Y
scaffold_1	11965093	11967325	A01177	146	Y
scaffold_1	12015441	12016314	A01178	75	Y
scaffold_1	12023488	12025555	A01179	68	Y
scaffold_1	12039460	12043634	A01180	135	Y
scaffold_1	12078082	12080240	A01181	110	Y
scaffold_1	12294176	12298911	A01186	164	Y
scaffold_1	12528683	12529827	A01188	29	Y
scaffold_1	12637699	12639145	A01191	5	N
scaffold_1	13077031	13084770	A01206	81	Y
scaffold_1	13095375	13096561	A01207	69	Y
scaffold_10	14158	16687	J00003	80	Y
scaffold_10	29397	31986	J00005	119	Y
scaffold_10	32365	33633	J00006	72	Y
scaffold_10	49888	53028	J00007	105	Y
scaffold_10	65159	67070	J00011	73	Y
scaffold_10	67876	71658	J00012	113	Y
scaffold_10	71915	83199	J00013.J00014	135	Y
scaffold_10	84039	86918	J00015	105	Y
scaffold_10	87965	92074	J00016.J00017	102	Y
scaffold_10	103230	107534	J00018	97	Y
scaffold_10	109631	119168	J00019.J00020.J00021	150	Y
scaffold_10	121795	124774	J00022	112	Y
scaffold_10	125071	128887	J00023	90	Y
scaffold_10	130694	131973	J00024	76	Y
scaffold_10	132797	140476	J00025.J00026.J00027	129	Y
scaffold_10	150743	152194	J00029	64	Y
scaffold_10	161567	163501	J00031	99	Y
scaffold_10	165681	166842	J00032	86	Y
scaffold_10	167516	172018	J00033	114	Y
scaffold_10	173608	176474	J00034	96	Y
scaffold_10	177966	181718	J00035	104	Y
scaffold_10	182321	185503	J00036	96	Y
scaffold_10	185855	186859	J00037	53	Y
scaffold_10	187034	191090	J00038.J00039	103	Y
scaffold_10	192247	200748	J00040.J00041	133	Y
scaffold_10	203882	205233	J00043	101	Y
scaffold_10	205735	206798	J00044	64	Y
scaffold_10	208011	209086	J00045	63	Y
scaffold_10	209681	210929	J00046	79	Y
scaffold_10	224360	226068	J00048.J00049	80	Y
scaffold_10	228280	233459	J00050.J00051	124	Y
scaffold_10	233592	236968	J00052	102	Y
scaffold_10	244544	247613	J00054	83	Y
scaffold_10	249273	254745	J00055	80	Y
scaffold_10	255639	259478	J00056	104	Y
scaffold_10	259599	261472	J00057	94	Y
scaffold_10	267414	269656	J00059	91	Y
scaffold_10	272346	277077	J00060	92	Y
scaffold_10	277580	280457	J00061	89	Y
scaffold_10	282290	285371	J00062	83	Y
scaffold_10	286539	289250	J00063.J00064	94	Y
scaffold_10	291695	293271	J00065	111	Y
scaffold_10	295858	297701	J00066	144	Y
scaffold_10	302034	303933	J00067	165	Y
scaffold_10	309424	312988	J00068.J00069	137	Y
scaffold_10	317537	319390	J00070	95	Y
scaffold_10	320269	322806	J00071	166	Y
scaffold_10	327788	330544	J00072	107	Y
scaffold_10	346910	351172	J00074	94	Y
scaffold_10	355267	357121	J00076	78	Y
scaffold_10	360587	362052	J00079	95	Y
scaffold_10	369454	375248	J00081	173	Y
scaffold_10	382897	390265	J00084	105	Y
scaffold_10	390539	398879	J00085.J00086	167	Y
scaffold_10	401017	404597	J00087	119	Y
scaffold_10	406350	409182	J00088	160	Y
scaffold_10	409542	412923	J00089	125	Y
scaffold_10	414680	416905	J00090	91	Y
scaffold_10	418276	420412	J00091	108	Y
scaffold_10	425793	428419	J00092	143	Y
scaffold_10	435774	443814	J00093.J00094	133	Y
scaffold_10	446210	448886	J00096	108	Y
scaffold_10	449151	450413	J00097	66	Y
scaffold_10	452059	461849	J00098.J00099.J00100	161	Y
scaffold_10	467563	474639	J00101	107	Y
scaffold_10	475267	478497	J00102.J00103	123	Y
scaffold_10	479773	481563	J00104	150	Y
scaffold_10	482413	484339	J00105	78	Y
scaffold_10	484617	486395	J00106	83	Y
scaffold_10	486884	488645	J00107	88	Y
scaffold_10	488945	490693	J00108	96	Y
scaffold_10	498298	501317	J00111	163	Y
scaffold_10	509077	511174	J00113	111	Y
scaffold_10	511524	514351	J00114	128	Y
scaffold_10	516633	519468	J00115	119	Y
scaffold_10	521198	522832	J00117	94	Y
scaffold_10	523376	529711	J00118	119	Y
scaffold_10	532983	534424	J00120	73	Y
scaffold_10	534946	541667	J00121.J00122	123	Y
scaffold_10	546496	548432	J00123	81	Y
scaffold_10	549814	551109	J00124	78	Y
scaffold_10	551429	554675	J00125	91	Y
scaffold_10	556564	557548	J00126	76	Y
scaffold_10	557947	563361	J00127	168	Y
scaffold_10	584057	590282	J00131.J00132	138	Y
scaffold_10	591309	594943	J00133	103	Y
scaffold_10	595879	610245	J00134.J00135	149	Y
scaffold_10	612348	615002	J00136	103	Y
scaffold_10	615401	618733	J00137	128	Y
scaffold_10	619256	622245	J00138	117	Y
scaffold_10	623442	626823	J00139	126	Y
scaffold_10	634409	638585	J00141	108	Y
scaffold_10	642676	649116	J00142	123	Y
scaffold_10	649370	651440	J00143	92	Y
scaffold_10	653402	664731	J00145.J00146.J00147	162	Y
scaffold_10	665118	666948	J00148	93	Y
scaffold_10	684636	686673	J00150	119	Y
scaffold_10	687557	698964	J00151.J00152	135	Y
scaffold_10	699458	701067	J00153	75	Y
scaffold_10	701720	703413	J00154	92	Y
scaffold_10	716123	717780	J00157	50	Y
scaffold_10	723601	726365	J00158	97	Y
scaffold_10	727664	732813	J00159.J00160	113	Y
scaffold_10	735917	738265	J00161	76	Y
scaffold_10	741668	744414	J00163	123	Y
scaffold_10	763284	768979	J00165.J00166	82	Y
scaffold_10	786410	793543	J00170.J00171	145	Y
scaffold_10	794583	802603	J00172.J00173	143	Y
scaffold_10	809842	812854	J00174	143	Y
scaffold_10	813369	816957	J00175	101	Y
scaffold_10	817170	821204	J00176	76	Y
scaffold_10	824745	828854	J00177	84	Y
scaffold_10	831668	836301	J00178.J00179	125	Y
scaffold_10	836594	838638	J00180	104	Y
scaffold_10	840287	843847	J00181.J00182	117	Y
scaffold_10	845459	852488	J00183	104	Y
scaffold_10	859809	860938	J00184	45	Y
scaffold_10	870780	873352	J00185	136	Y
scaffold_10	874764	876172	J00186	87	Y
scaffold_10	876899	878059	J00187	86	Y
scaffold_10	881170	885122	J00188	173	Y
scaffold_10	900386	903150	J00189	111	Y
scaffold_10	904797	909040	J00190.J00191	134	Y
scaffold_10	910069	912113	J00192	94	Y
scaffold_10	913653	916161	J00193	98	Y
scaffold_10	918654	920732	J00194	89	Y
scaffold_10	929483	931544	J00197	87	Y
scaffold_10	932080	934973	J00198	90	Y
scaffold_10	935438	936837	J00199	87	Y
scaffold_10	937016	938939	J00200	87	Y
scaffold_10	939509	942865	J00201	94	Y
scaffold_10	1012172	1014539	J00208	50	Y
scaffold_10	1022269	1024723	J00211	62	Y
scaffold_10	1049270	1050399	J00216	26	Y
scaffold_10	1052328	1054348	J00217	138	Y
scaffold_10	1065489	1066825	J00219	55	Y
scaffold_10	1070143	1074424	J00221.J00222	97	Y
scaffold_10	1075790	1079298	J00223	94	Y
scaffold_10	1086783	1095873	J00225	118	Y
scaffold_10	1096672	1099927	J00226	115	Y
scaffold_10	1100115	1106500	J00227.J00228	124	Y
scaffold_10	1108895	1115776	J00230.J00231	122	Y
scaffold_10	1117662	1120450	J00232	75	Y
scaffold_10	1120702	1125587	J00233.J00234	82	Y
scaffold_10	1126422	1128196	J00235	91	Y
scaffold_10	1129035	1132805	J00236	98	Y
scaffold_10	1132911	1135476	J00237	103	Y
scaffold_10	1139766	1141663	J00238	68	Y
scaffold_10	1146280	1150914	J00239	129	Y
scaffold_10	1152392	1153191	J00240	51	Y
scaffold_10	1155956	1157803	J00241	45	Y
scaffold_10	1159720	1162055	J00242	92	Y
scaffold_10	1162840	1167196	J00243.J00244	136	Y
scaffold_10	1167380	1169655	J00245	110	Y
scaffold_10	1171244	1172667	J00246	81	Y
scaffold_10	1175937	1178471	J00247	72	Y
scaffold_10	1180700	1182897	J00248	69	Y
scaffold_10	1183569	1188738	J00249.J00250	103	Y
scaffold_10	1189051	1190931	J00251	105	Y
scaffold_10	1192581	1196068	J00252	106	Y
scaffold_10	1198854	1203521	J00253	135	Y
scaffold_10	1204181	1210096	J00254.J00255	124	Y
scaffold_10	1218686	1223773	J00257.J00258.J00259	96	Y
scaffold_10	1230947	1233597	J00260	118	Y
scaffold_10	1241173	1244325	J00262	116	Y
scaffold_10	1245232	1247277	J00263	126	Y
scaffold_10	1249776	1253129	J00264	78	Y
scaffold_10	1253423	1257278	J00265.J00266	133	Y
scaffold_10	1262014	1265786	J00267	155	Y
scaffold_10	1272014	1276318	J00269	129	Y
scaffold_10	1280485	1283330	J00270	68	Y
scaffold_10	1284018	1285111	J00271	36	Y
scaffold_10	1287079	1291559	J00273.J00274	111	Y
scaffold_10	1292311	1294925	J00275	97	Y
scaffold_10	1298330	1306429	J00277.J00278	73	Y
scaffold_10	1307035	1309935	J00279	95	Y
scaffold_10	1311256	1313578	J00280	115	Y
scaffold_10	1314177	1319103	J00281	111	Y
scaffold_10	1320565	1322021	J00282	106	Y
scaffold_10	1323529	1324553	J00283	64	Y
scaffold_10	1324859	1326072	J00284	65	Y
scaffold_10	1326382	1327685	J00285	39	N
scaffold_10	1328302	1329439	J00286	23	N
scaffold_10	1330464	1331607	J00287	63	Y
scaffold_10	1334110	1335405	J00289	79	Y
scaffold_10	1336072	1337285	J00290	49	Y
scaffold_10	1341743	1344739	J00293	59	Y
scaffold_10	1345331	1348292	J00294	76	Y
scaffold_10	1348416	1351203	J00295	108	Y
scaffold_10	1352660	1355879	J00296	108	Y
scaffold_10	1361087	1369175	J00297.J00298	106	Y
scaffold_10	1380612	1383125	J00301	126	Y
scaffold_10	1385279	1387555	J00303	92	Y
scaffold_10	1387718	1390197	J00304	88	Y
scaffold_10	1391052	1398777	J00305.J00306.J00307.J00308	151	Y
scaffold_10	1400362	1401372	J00309	56	Y
scaffold_10	1402392	1405563	J00310	115	Y
scaffold_10	1414134	1416497	J00313	73	Y
scaffold_10	1417043	1420246	J00314	76	Y
scaffold_10	1420899	1424934	J00315.J00316	61	Y
scaffold_10	1425459	1426445	J00317	71	Y
scaffold_10	1428761	1430544	J00318	98	Y
scaffold_10	1433019	1437709	J00319	87	Y
scaffold_10	1440457	1443166	J00320	148	Y
scaffold_10	1443540	1447683	J00321.J00322	94	Y
scaffold_10	1448737	1451457	J00323	140	Y
scaffold_10	1452233	1458069	J00324	116	Y
scaffold_10	1465747	1468109	J00325	136	Y
scaffold_10	1472054	1475491	J00326	91	Y
scaffold_10	1482572	1484517	J00328	44	Y
scaffold_10	1485214	1488803	J00329	90	Y
scaffold_10	1497958	1501242	J00333	122	Y
scaffold_10	1507572	1508591	J00334	90	Y
scaffold_10	1510596	1513161	J00335	74	Y
scaffold_10	1515063	1520776	J00336.J00337	152	Y
scaffold_10	1525807	1527928	J00338	113	Y
scaffold_10	1531008	1533298	J00339	99	Y
scaffold_10	1558404	1561319	J00345	54	Y
scaffold_10	1561444	1562447	J00346	75	Y
scaffold_10	1562702	1565517	J00347	106	Y
scaffold_10	1566388	1569674	J00348	80	Y
scaffold_10	1571615	1575077	J00349.J00350	169	Y
scaffold_10	1575487	1579446	J00351	66	Y
scaffold_10	1579977	1583308	J00352	84	Y
scaffold_10	1590453	1593111	J00356	144	Y
scaffold_10	1603569	1611893	J00359	114	Y
scaffold_10	1613220	1615218	J00360	109	Y
scaffold_10	1615807	1620876	J00361	105	Y
scaffold_10	1621096	1624177	J00362	95	Y
scaffold_10	1625787	1627045	J00363	72	Y
scaffold_10	1628013	1629117	J00364	68	Y
scaffold_10	1629351	1631872	J00365	87	Y
scaffold_10	1632083	1636596	J00366	81	Y
scaffold_10	1638337	1643467	J00367	94	Y
scaffold_10	1648819	1651209	J00368	131	Y
scaffold_10	1652563	1665209	J00369.J00370	159	Y
scaffold_10	1673058	1679070	J00371	129	Y
scaffold_10	1679229	1685711	J00372.J00373.J00374	148	Y
scaffold_10	1686954	1692652	J00375	84	Y
scaffold_10	1694158	1695804	J00376	121	Y
scaffold_10	1695916	1697539	J00377	71	Y
scaffold_10	1701616	1707204	J00378	102	Y
scaffold_10	1707465	1708434	J00379	134	Y
scaffold_10	1715719	1717278	J00382	76	Y
scaffold_10	1717822	1721093	J00383	101	Y
scaffold_10	1721532	1723931	J00384	102	Y
scaffold_10	1725138	1728856	J00385	84	Y
scaffold_10	1733802	1738111	J00387	109	Y
scaffold_10	1743342	1745966	J00389	86	Y
scaffold_10	1746403	1749780	J00390	97	Y
scaffold_10	1749972	1750823	J00391	50	Y
scaffold_10	1751608	1754450	J00392.J00393	116	Y
scaffold_10	1757259	1759945	J00394	104	Y
scaffold_10	1760954	1762695	J00395	112	Y
scaffold_10	1764118	1767365	J00396	91	Y
scaffold_10	1768272	1775412	J00397.J00398	141	Y
scaffold_10	1776035	1778591	J00399	107	Y
scaffold_10	1779628	1785088	J00400.J00401	140	Y
scaffold_10	1789344	1795579	J00402	91	Y
scaffold_10	1799095	1804879	J00404	99	Y
scaffold_10	1807359	1811827	J00405	78	Y
scaffold_10	1813747	1816702	J00406	100	Y
scaffold_10	1817259	1824518	J00407.J00408	116	Y
scaffold_10	1826200	1827497	J00409	82	Y
scaffold_10	1832280	1835747	J00410	102	Y
scaffold_10	1836885	1839564	J00411	95	Y
scaffold_10	1840251	1847763	J00412	105	Y
scaffold_10	1848418	1850148	J00413	87	Y
scaffold_10	1850804	1854124	J00414	71	Y
scaffold_10	1854293	1856800	J00415	71	Y
scaffold_10	1857021	1862785	J00416	84	Y
scaffold_10	1863088	1867082	J00417	79	Y
scaffold_10	1868886	1872001	J00418	62	Y
scaffold_10	1877336	1881128	J00420.J00421	82	Y
scaffold_10	1887271	1889116	J00423	95	Y
scaffold_10	1894384	1895934	J00425	86	Y
scaffold_10	1896660	1899496	J00426	113	Y
scaffold_10	1903207	1905697	J00427	140	Y
scaffold_10	1911659	1915581	J00429.J00430.J00431	94	Y
scaffold_10	1916245	1922266	J00432.J00433	99	Y
scaffold_10	1925450	1926761	J00434	86	Y
scaffold_10	1938714	1943161	J00435	92	Y
scaffold_10	1950397	1959100	J00436	57	Y
scaffold_10	1961765	1973655	J00437	184	Y
scaffold_10	1986441	1995374	J00439.J00440	114	Y
scaffold_10	1996962	2000091	J00441	65	Y
scaffold_10	2003575	2006632	J00442	49	Y
scaffold_10	2033700	2035578	J00443	43	Y
scaffold_10	2065273	2071727	J00444	76	Y
scaffold_10	2076535	2078488	J00445	47	Y
scaffold_10	2079214	2080352	J00446	20	Y
scaffold_10	2090359	2093845	J00448	162	Y
scaffold_10	2106427	2108460	J00449	45	Y
scaffold_10	2108572	2111851	J00450	85	Y
scaffold_10	2138118	2141209	J00453	71	Y
scaffold_10	2142017	2145404	J00454	91	Y
scaffold_10	2149590	2153159	J00455	67	Y
scaffold_10	2154958	2163623	J00456.J00457	103	Y
scaffold_10	2186513	2192666	J00458.J00459	49	Y
scaffold_10	2223791	2225071	J00461	50	Y
scaffold_10	2231095	2232398	J00463	59	Y
scaffold_10	2245437	2249419	J00465.J00466	98	Y
scaffold_10	2264486	2274074	J00467	57	Y
scaffold_10	2286305	2291547	J00469	81	Y
scaffold_10	2297690	2302391	J00470	85	Y
scaffold_10	2309509	2311784	J00471	112	Y
scaffold_10	2331835	2334039	J00472	113	Y
scaffold_10	2388126	2389580	J00478	97	Y
scaffold_10	2392694	2396350	J00479	91	Y
scaffold_10	2400422	2407805	J00480	82	Y
scaffold_10	2408653	2412103	J00481	86	Y
scaffold_10	2424151	2428160	J00482	78	Y
scaffold_10	2431086	2434626	J00483	154	Y
scaffold_10	2435653	2436402	J00484	72	Y
scaffold_10	2450558	2454999	J00486	131	Y
scaffold_10	2476145	2480259	J00488	133	Y
scaffold_10	2483149	2486591	J00489	96	Y
scaffold_10	2505009	2508337	J00490	80	Y
scaffold_10	2537204	2538816	J00492	43	N
scaffold_10	2551514	2559051	J00493	83	Y
scaffold_10	2589052	2593950	J00495	72	Y
scaffold_10	2596185	2598772	J00496	72	Y
scaffold_10	2629093	2633794	J00497	147	Y
scaffold_10	2654420	2656801	J00498.J00499	91	Y
scaffold_10	2657572	2658686	J00500	42	Y
scaffold_10	2658964	2663399	J00501.J00502	77	Y
scaffold_10	2672858	2677199	J00504.J00505	68	Y
scaffold_10	2681386	2685048	J00508.J00509	57	Y
scaffold_10	2703542	2705822	J00513	68	Y
scaffold_10	2710562	2712901	J00514	91	Y
scaffold_10	2713504	2716416	J00515.J00516	77	Y
scaffold_10	2717322	2721310	J00517	43	Y
scaffold_10	2738665	2744308	J00519.J00520	74	Y
scaffold_10	2746278	2751953	J00521.J00522	62	Y
scaffold_10	2753457	2757182	J00523	88	Y
scaffold_10	2758103	2764105	J00524	102	Y
scaffold_10	2764370	2768319	J00525	81	Y
scaffold_10	2776876	2777858	J00527	18	Y
scaffold_10	2778654	2780586	J00528	38	Y
scaffold_10	2781030	2786419	J00529.J00530	60	Y
scaffold_10	2791856	2794088	J00531	83	Y
scaffold_10	2794925	2798544	J00532.J00533	83	Y
scaffold_10	2801942	2805395	J00534	56	Y
scaffold_10	2811647	2814079	J00535	107	Y
scaffold_10	2814277	2817866	J00536	122	Y
scaffold_10	2840856	2843583	J00537	73	Y
scaffold_10	2843842	2846007	J00538	77	Y
scaffold_10	2847053	2849544	J00539	53	Y
scaffold_10	2854881	2861805	J00540	131	Y
scaffold_10	2869387	2873150	J00542	95	Y
scaffold_10	2886468	2887372	J00545	52	Y
scaffold_10	2890328	2891622	J00546	73	Y
scaffold_10	2891996	2892694	J00547	64	Y
scaffold_10	2900208	2901742	J00549	58	Y
scaffold_10	2902055	2908062	J00550	116	Y
scaffold_10	2909312	2911991	J00551	97	Y
scaffold_10	2928638	2933622	J00552.J00553	102	Y
scaffold_10	2937231	2946552	J00554.J00555	106	Y
scaffold_10	2960397	2961109	J00557	19	N
scaffold_10	3074078	3076014	J00559	86	Y
scaffold_10	3080937	3083061	J00560	68	Y
scaffold_10	3084099	3087749	J00561.J00562	91	Y
scaffold_10	3100843	3111733	J00563	44	Y
scaffold_10	3118922	3120866	J00566	60	Y
scaffold_10	3123156	3125164	J00567	48	Y
scaffold_10	3151576	3153957	J00569	49	Y
scaffold_10	3189658	3193264	J00570	60	Y
scaffold_10	3196713	3200900	J00571.J00572	95	Y
scaffold_10	3204245	3213138	J00573	81	Y
scaffold_10	3216818	3219832	J00574	23	Y
scaffold_10	3220060	3223992	J00575	84	Y
scaffold_10	3224932	3225920	J00576	36	Y
scaffold_10	3226539	3230320	J00577.J00578	104	Y
scaffold_10	3231525	3234405	J00579	68	Y
scaffold_10	3259233	3265243	J00580.J00581	91	Y
scaffold_10	3266248	3268794	J00582	62	Y
scaffold_10	3270555	3273677	J00583	121	Y
scaffold_10	3283615	3288184	J00584	60	Y
scaffold_10	3294160	3296475	J00585	39	Y
scaffold_10	3303924	3305968	J00586	68	Y
scaffold_10	3306154	3308434	J00587	77	Y
scaffold_10	3308737	3319407	J00588.J00589.J00590.J00591	161	Y
scaffold_10	3319558	3321727	J00592	55	Y
scaffold_10	3322308	3329246	J00593.J00594	134	Y
scaffold_10	3329359	3331586	J00595	41	Y
scaffold_10	3339481	3341497	J00597	78	Y
scaffold_10	3342180	3344520	J00598	103	Y
scaffold_10	3351015	3352657	J00601	27	Y
scaffold_10	3353281	3355626	J00602	72	N
scaffold_10	3356981	3360295	J00603	59	Y
scaffold_10	3363309	3370136	J00604.J00605	131	Y
scaffold_10	3371668	3373768	J00606	85	Y
scaffold_10	3395561	3398026	J00607	74	Y
scaffold_10	3399011	3400632	J00608	54	N
scaffold_10	3403367	3408178	J00609.J00610	115	Y
scaffold_10	3427013	3432656	J00612	107	Y
scaffold_10	3434889	3438793	J00613	104	Y
scaffold_10	3443877	3445227	J00615	67	Y
scaffold_10	3451736	3458841	J00616.J00617	103	Y
scaffold_10	3460320	3462111	J00618	41	N
scaffold_10	3463200	3466236	J00620	60	Y
scaffold_10	3476611	3478101	J00621	58	Y
scaffold_10	3478976	3479577	J00622	22	Y
scaffold_10	3481099	3481700	J00623	30	Y
scaffold_10	3488555	3489156	J00624	29	N
scaffold_10	3490935	3491536	J00625	10	N
scaffold_10	3494687	3495288	J00626	4	N
scaffold_10	3549801	3550468	J00634	20	Y
scaffold_10	3578506	3581741	J00636	108	Y
scaffold_10	3601166	3603841	J00637	100	Y
scaffold_10	3604699	3606999	J00638	64	Y
scaffold_10	3607294	3611680	J00639	59	Y
scaffold_10	3613852	3617003	J00640	83	Y
scaffold_10	3619154	3624442	J00641.J00642	116	Y
scaffold_10	3627468	3632287	J00643	87	Y
scaffold_10	3637296	3639986	J00644	33	Y
scaffold_10	3640356	3641484	J00645	49	Y
scaffold_10	3653632	3658476	J00646	99	Y
scaffold_10	3658873	3661697	J00647	109	Y
scaffold_10	3663371	3665449	J00648	113	Y
scaffold_10	3665751	3669093	J00649.J00650	62	Y
scaffold_10	3669368	3671648	J00651	79	Y
scaffold_10	3681932	3687640	J00652.J00653	88	Y
scaffold_10	3690442	3691578	J00654	90	Y
scaffold_10	3696573	3699830	J00655	20	Y
scaffold_10	3707540	3709871	J00656	87	Y
scaffold_10	3786106	3798838	J00661	107	Y
scaffold_10	3799622	3805342	J00662	62	Y
scaffold_10	3806356	3809380	J00663	61	Y
scaffold_10	3810935	3814208	J00664	157	Y
scaffold_10	3826884	3830700	J00665	161	Y
scaffold_10	3834878	3836561	J00667	26	Y
scaffold_10	3837753	3840955	J00668	73	Y
scaffold_10	3845397	3849357	J00669	130	Y
scaffold_10	3861698	3863360	J00672	93	Y
scaffold_10	3871920	3873256	J00673	64	N
scaffold_10	3888902	3889964	J00675	63	Y
scaffold_10	3914380	3915177	J00677	37	Y
scaffold_10	3923211	3925886	J00679	81	Y
scaffold_10	3927295	3929070	J00680	29	Y
scaffold_10	3959311	3960628	J00682	79	Y
scaffold_10	3969944	3973564	J00683.J00684	126	Y
scaffold_10	3973859	3976654	J00685	119	Y
scaffold_10	3980841	3983231	J00686	114	Y
scaffold_10	3983472	3987376	J00687	69	Y
scaffold_10	3993417	3996729	J00688	124	Y
scaffold_10	3997405	4004645	J00689.J00690	130	Y
scaffold_10	4029629	4045291	J00693	38	Y
scaffold_10	4064664	4065781	J00695	28	Y
scaffold_10	4066397	4068277	J00696	96	Y
scaffold_10	4074150	4076958	J00697	72	Y
scaffold_10	4077738	4080106	J00698	39	N
scaffold_10	4103373	4105605	J00699	77	Y
scaffold_10	4117461	4120008	J00700	126	Y
scaffold_10	4125559	4130534	J00701	94	Y
scaffold_10	4148722	4151232	J00702	61	Y
scaffold_10	4152913	4154050	J00703	75	Y
scaffold_10	4158344	4162554	J00704	120	Y
scaffold_10	4164374	4171777	J00705	92	Y
scaffold_10	4180817	4183428	J00708	99	Y
scaffold_10	4185138	4186468	J00709	39	Y
scaffold_10	4191859	4192860	J00710	63	Y
scaffold_10	4243215	4247554	J00716	57	Y
scaffold_10	4255907	4258836	J00717	107	Y
scaffold_10	4259316	4262315	J00718	58	Y
scaffold_10	4264687	4268946	J00719	36	Y
scaffold_10	4269266	4270319	J00720	98	Y
scaffold_10	4270835	4277348	J00721	153	Y
scaffold_10	4305379	4310694	J00725.J00726	93	Y
scaffold_10	4311881	4316044	J00727	82	Y
scaffold_10	4316233	4322433	J00728	118	Y
scaffold_10	4325518	4329150	J00729	122	Y
scaffold_10	4333428	4337861	J00731	106	Y
scaffold_10	4365356	4368192	J00734	53	Y
scaffold_10	4376199	4379377	J00736	121	Y
scaffold_10	4382177	4385167	J00737	98	Y
scaffold_10	4391030	4393907	J00739.J00740	136	Y
scaffold_10	4394184	4396944	J00741	67	Y
scaffold_10	4397453	4401203	J00742	106	Y
scaffold_10	4401595	4404871	J00743	75	Y
scaffold_10	4405178	4409755	J00744	179	Y
scaffold_10	4412295	4420824	J00745	60	Y
scaffold_10	4426156	4428738	J00746	75	Y
scaffold_10	4429653	4432011	J00747	74	Y
scaffold_10	4432738	4435384	J00748	81	Y
scaffold_10	4435613	4450103	J00749	85	Y
scaffold_10	4451307	4453137	J00750	106	Y
scaffold_10	4457687	4459252	J00752	99	Y
scaffold_10	4460835	4464446	J00753	139	Y
scaffold_10	4465436	4469988	J00754	112	Y
scaffold_10	4472496	4474248	J00755	76	Y
scaffold_10	4476980	4481053	J00757	94	Y
scaffold_10	4482992	4486298	J00758	95	Y
scaffold_10	4487137	4490470	J00759	80	Y
scaffold_10	4493786	4500218	J00760	78	Y
scaffold_10	4501822	4506188	J00761	84	Y
scaffold_10	4512793	4515266	J00762	133	Y
scaffold_10	4515712	4525534	J00763.J00764	128	Y
scaffold_10	4526436	4531341	J00765	121	Y
scaffold_10	4536962	4537575	J00767	59	Y
scaffold_10	4539485	4540486	J00768	67	Y
scaffold_10	4543326	4544797	J00769	40	Y
scaffold_10	4545131	4549400	J00770	70	Y
scaffold_10	4552806	4556785	J00771	109	Y
scaffold_10	4560535	4567978	J00772	89	Y
scaffold_10	4572235	4574659	J00773	111	Y
scaffold_10	4575897	4581102	J00774.J00775	126	Y
scaffold_10	4582621	4583616	J00776	83	Y
scaffold_10	4585069	4587669	J00777	116	Y
scaffold_10	4624284	4626999	J00778	101	Y
scaffold_10	4628353	4631938	J00779	85	Y
scaffold_10	4632923	4647606	J00780.J00781	121	Y
scaffold_10	4654652	4656058	J00782	42	Y
scaffold_10	4657639	4659377	J00783	18	Y
scaffold_10	4669597	4670003	J00787	19	Y
scaffold_10	4671517	4681832	J00788	75	Y
scaffold_10	4682479	4686221	J00789	73	N
scaffold_10	4702561	4705099	J00790	76	Y
scaffold_10	4705268	4707878	J00791	71	Y
scaffold_10	4711751	4724855	J00792.J00793	140	Y
scaffold_10	4725673	4727031	J00794	55	Y
scaffold_10	4727160	4731510	J00795	85	Y
scaffold_10	4732779	4738976	J00796	119	Y
scaffold_10	4747375	4754610	J00798.J00799	85	Y
scaffold_10	4756415	4759851	J00800	117	Y
scaffold_10	4760420	4763086	J00801	78	Y
scaffold_10	4763863	4770038	J00802.J00803	80	Y
scaffold_10	4786550	4789367	J00807	48	Y
scaffold_10	4789752	4792243	J00808	67	Y
scaffold_10	4792491	4798743	J00809	88	Y
scaffold_10	4863462	4866926	J00814.J00815	151	Y
scaffold_10	4870683	4872808	J00816	75	Y
scaffold_10	4874472	4880346	J00817	136	Y
scaffold_10	4900967	4907421	J00818.J00819	91	Y
scaffold_10	4907605	4911895	J00820	48	Y
scaffold_10	4916533	4917838	J00822	29	Y
scaffold_10	4919400	4929085	J00823.J00824	90	Y
scaffold_10	4938139	4948955	J00826.J00827	95	Y
scaffold_10	4951981	4955766	J00828.J00829	84	Y
scaffold_10	4956038	4957364	J00830	43	Y
scaffold_10	4957530	4961099	J00831.J00832	117	Y
scaffold_10	4975633	4984147	J00834.J00835	114	Y
scaffold_10	4986664	4993789	J00836	74	Y
scaffold_10	4994355	4996572	J00837	84	Y
scaffold_10	5002169	5004240	J00838	43	Y
scaffold_10	5006172	5011706	J00840	85	Y
scaffold_10	5012986	5015730	J00841	86	Y
scaffold_10	5016201	5020673	J00842	78	Y
scaffold_10	5033066	5042593	J00843	112	Y
scaffold_10	5042989	5049078	J00844	88	Y
scaffold_10	5084964	5089771	J00846	68	Y
scaffold_10	5124985	5127744	J00852	123	Y
scaffold_10	5128670	5133178	J00853	69	Y
scaffold_10	5141853	5153148	J00854.J00855	172	Y
scaffold_10	5153621	5155423	J00856	71	Y
scaffold_10	5157257	5160939	J00857	67	Y
scaffold_10	5161827	5163536	J00858	55	Y
scaffold_10	5166160	5168893	J00860	86	Y
scaffold_10	5170855	5173930	J00861	87	Y
scaffold_10	5176499	5179561	J00862	76	Y
scaffold_10	5180993	5183485	J00863	83	Y
scaffold_10	5186056	5187594	J00864	78	Y
scaffold_10	5191789	5194657	J00865	93	Y
scaffold_10	5197008	5201569	J00866	102	Y
scaffold_10	5204004	5205943	J00868	81	Y
scaffold_10	5206544	5216476	J00869.J00870	125	Y
scaffold_10	5238638	5241136	J00871	64	Y
scaffold_10	5241252	5243878	J00872	113	Y
scaffold_10	5245221	5247991	J00873	92	Y
scaffold_10	5248194	5250542	J00874	50	Y
scaffold_10	5251799	5262734	J00875.J00876	135	Y
scaffold_10	5264236	5268362	J00877	88	Y
scaffold_10	5268669	5274608	J00878	83	Y
scaffold_10	5275545	5279259	J00879	81	Y
scaffold_10	5283276	5298345	J00880.J00881	98	Y
scaffold_10	5309421	5315209	J00882	133	Y
scaffold_10	5316473	5327140	J00883.J00884	83	Y
scaffold_10	5328904	5330400	J00885	62	Y
scaffold_10	5331814	5332701	J00886	43	Y
scaffold_10	5333287	5336946	J00887	83	Y
scaffold_10	5340113	5342012	J00889	60	Y
scaffold_10	5365867	5366306	J00891	13	Y
scaffold_10	5369817	5374077	J00892.J00893	124	Y
scaffold_10	5396101	5404141	J00896	87	Y
scaffold_10	5406497	5412575	J00897	76	Y
scaffold_10	5426873	5433701	J00900.J00901	127	Y
scaffold_10	5437946	5438712	J00902	52	Y
scaffold_10	5439193	5443494	J00903	147	Y
scaffold_10	5452313	5453701	J00904	72	Y
scaffold_10	5458549	5463154	J00905	111	Y
scaffold_10	5474683	5478277	J00906	78	Y
scaffold_10	5478929	5481140	J00907	145	Y
scaffold_10	5481704	5482781	J00908	66	Y
scaffold_10	5485180	5487641	J00909	96	Y
scaffold_10	5488845	5491114	J00911.J00912	2	N
scaffold_10	5491483	5493931	J00913	40	Y
scaffold_10	5494564	5497491	J00914	71	Y
scaffold_10	5497770	5500619	J00915	41	Y
scaffold_10	5501750	5506267	J00916	63	Y
scaffold_10	5514725	5516153	J00917	86	Y
scaffold_10	5516447	5519641	J00918	59	Y
scaffold_10	5520209	5529286	J00919.J00920.J00921	143	Y
scaffold_10	5531101	5533699	J00922	60	Y
scaffold_10	5546436	5549262	J00923	105	Y
scaffold_10	5559056	5571046	J00924.J00925	131	Y
scaffold_10	5574737	5576767	J00926	47	Y
scaffold_10	5579540	5581837	J00927	49	Y
scaffold_10	5582990	5584061	J00928	74	Y
scaffold_10	5584348	5588359	J00929	70	Y
scaffold_10	5589510	5593350	J00930	78	Y
scaffold_10	5593585	5596562	J00931	90	Y
scaffold_10	5600282	5601541	J00933	61	N
scaffold_10	5602927	5606143	J00934	116	Y
scaffold_10	5614181	5619825	J00935	110	Y
scaffold_10	5621557	5623259	J00936	107	Y
scaffold_10	5630561	5632998	J00937	61	Y
scaffold_10	5634031	5636386	J00938	75	Y
scaffold_10	5636765	5643326	J00939.J00940	97	Y
scaffold_10	5656755	5659413	J00944	127	Y
scaffold_10	5662400	5663144	J00945	51	Y
scaffold_10	5664823	5669408	J00947.J00948	109	Y
scaffold_10	5670195	5674129	J00949	96	Y
scaffold_10	5676265	5680462	J00950.J00951	119	Y
scaffold_10	5681992	5683115	J00952	54	Y
scaffold_10	5684468	5688815	J00953	126	Y
scaffold_10	5691089	5694532	J00954	83	Y
scaffold_10	5703518	5707195	J00955	94	Y
scaffold_10	5708143	5714446	J00956.J00957	112	Y
scaffold_10	5714798	5716644	J00958	115	Y
scaffold_10	5717114	5720513	J00959	68	Y
scaffold_10	5724877	5728201	J00960	127	Y
scaffold_10	5756083	5769251	J00961.J00962	160	Y
scaffold_10	5806385	5807296	J00963	47	Y
scaffold_10	5844854	5846367	J00964	2	N
scaffold_10	5850571	5852396	J00965	81	Y
scaffold_10	5856614	5862253	J00966	79	Y
scaffold_10	5863125	5864484	J00967	39	Y
scaffold_10	5874733	5878467	J00968	95	Y
scaffold_10	5892220	5894609	J00969	53	Y
scaffold_10	5896485	5899507	J00970	60	Y
scaffold_10	5910490	5914618	J00971	60	Y
scaffold_10	5917228	5924040	J00972	54	Y
scaffold_10	5925179	5932551	J00973.J00974	98	Y
scaffold_10	5935807	5945024	J00975	107	Y
scaffold_10	5953606	5955719	J00976	110	Y
scaffold_10	5971780	5975001	J00977	97	Y
scaffold_10	6014070	6014875	J00978	72	Y
scaffold_10	6028212	6030697	J00979	101	Y
scaffold_10	6037397	6038828	J00980	75	Y
scaffold_10	6047810	6049512	J00981	90	Y
scaffold_10	6086730	6097058	J00984.J00985	82	Y
scaffold_10	6106728	6116839	J00987	110	Y
scaffold_10	6131210	6136057	J00988	88	Y
scaffold_10	6151288	6158594	J00989.J00990	124	Y
scaffold_10	6170667	6171923	J00991	4	Y
scaffold_10	6191052	6193718	J00993	65	Y
scaffold_10	6195082	6198812	J00994	90	Y
scaffold_10	6204235	6206488	J00995	68	Y
scaffold_10	6254581	6256785	J00996	83	Y
scaffold_10	6278036	6279952	J00999	71	Y
scaffold_10	6292125	6304280	J01001.J01002	154	Y
scaffold_10	6308084	6308557	J01003	29	Y
scaffold_10	6310026	6325024	J01004	99	Y
scaffold_10	6328071	6333466	J01005	99	Y
scaffold_10	6336761	6340415	J01006.J01007	75	Y
scaffold_10	6341429	6344445	J01008	58	Y
scaffold_10	6345023	6351322	J01009	64	Y
scaffold_10	6351787	6354287	J01010	46	Y
scaffold_10	6354540	6356653	J01011	53	Y
scaffold_10	6360041	6362422	J01012	50	Y
scaffold_10	6365834	6369334	J01013	133	Y
scaffold_10	6376752	6380065	J01014	113	Y
scaffold_10	6380527	6390735	J01015.J01016	94	Y
scaffold_10	6391624	6394533	J01017	134	Y
scaffold_10	6410921	6413042	J01018	66	Y
scaffold_10	6413583	6416079	J01019	68	Y
scaffold_10	6416899	6421125	J01020.J01021	49	Y
scaffold_10	6421886	6423371	J01022	43	Y
scaffold_10	6423914	6431734	J01023.J01024.J01025	113	Y
scaffold_10	6432367	6434349	J01026	53	Y
scaffold_10	6468099	6470663	J01029	132	Y
scaffold_10	6472452	6475631	J01030	79	Y
scaffold_10	6476082	6478427	J01031	38	Y
scaffold_10	6489723	6496563	J01033.J01034	70	Y
scaffold_10	6504074	6505088	J01037	2	N
scaffold_10	6511674	6517519	J01039	88	Y
scaffold_10	6518685	6522873	J01040	75	Y
scaffold_10	6523488	6524460	J01041	130	N
scaffold_10	6527037	6527638	J01042	71	Y
scaffold_10	6541635	6545547	J01043	107	Y
scaffold_10	6557380	6559535	J01045	37	Y
scaffold_10	6566904	6568746	J01047	95	Y
scaffold_10	6570216	6571894	J01048	52	Y
scaffold_10	6583647	6585058	J01049	86	Y
scaffold_10	6588519	6589090	J01050	38	Y
scaffold_10	6594362	6600160	J01051	108	Y
scaffold_10	6605871	6606689	J01052	31	N
scaffold_10	6617107	6619281	J01053	87	Y
scaffold_10	6622786	6628641	J01054	160	Y
scaffold_10	6631864	6634469	J01056	69	Y
scaffold_10	6634666	6635972	J01057	24	N
scaffold_10	6639461	6642923	J01058	100	Y
scaffold_10	6665777	6669233	J01061	71	Y
scaffold_10	6675750	6679150	J01062	141	Y
scaffold_10	6679594	6682123	J01063	122	Y
scaffold_10	6684770	6688544	J01064	141	Y
scaffold_10	6725057	6728171	J01065	62	Y
scaffold_10	6742307	6743438	J01067	102	Y
scaffold_10	6876407	6879850	J01070.J01071	147	Y
scaffold_10	6892100	6898399	J01072	151	Y
scaffold_10	7249180	7250859	J01075	134	Y
scaffold_10	7337423	7341632	J01078	145	Y
scaffold_10	7342200	7343768	J01079	36	Y
scaffold_10	7354373	7360803	J01080	51	Y
scaffold_10	7368852	7370628	J01081	49	Y
scaffold_10	7381237	7387020	J01083	90	Y
scaffold_10	7417282	7423257	J01084	103	Y
scaffold_10	7460196	7464558	J01086	102	Y
scaffold_10	7510723	7514242	J01087	119	Y
scaffold_10	7555845	7557413	J01088	109	Y
scaffold_10	7619377	7624017	J01091	132	Y
scaffold_10	7625516	7628100	J01092	92	Y
scaffold_10	7630730	7632850	J01093	100	Y
scaffold_10	7660761	7663400	J01094	101	Y
scaffold_10	7694037	7699398	J01095	168	Y
scaffold_10	7766640	7768689	J01096	87	N
scaffold_10	7853177	7856911	J01098	104	Y
scaffold_10	7858742	7859892	J01099	63	Y
scaffold_10	7892898	7899326	J01101	104	Y
scaffold_10	7945203	7952435	J01102.J01103	154	Y
scaffold_10	7958155	7959847	J01105	81	Y
scaffold_10	7962595	7968138	J01106	177	Y
scaffold_10	7972680	7978146	J01107	113	Y
scaffold_10	8005098	8029884	J01108	75	Y
scaffold_10	8045445	8046790	J01109	65	Y
scaffold_10	8052693	8055779	J01110	95	Y
scaffold_10	8082870	8087151	J01111	98	Y
scaffold_10	8147932	8150400	J01113	80	Y
scaffold_10	8177031	8181331	J01114	104	Y
scaffold_10	8186750	8190532	J01115	98	Y
scaffold_10	8219366	8221664	J01118	99	Y
scaffold_10	8226193	8228344	J01119	81	Y
scaffold_10	8243451	8245617	J01120	109	Y
scaffold_10	8287436	8288133	J01121	41	Y
scaffold_10	8352201	8355479	J01122	31	Y
scaffold_10	8374961	8383667	J01123	102	Y
scaffold_10	8485528	8486917	J01126	79	Y
scaffold_10	8641154	8646915	J01130	76	Y
scaffold_10	8647928	8651037	J01131	62	Y
scaffold_10	8656023	8657749	J01132	95	Y
scaffold_10	8670839	8671515	J01133	71	N
scaffold_10	8812071	8814742	J01139	97	Y
scaffold_10	8819441	8826725	J01140.J01141	127	Y
scaffold_10	8966312	8969339	J01143	115	Y
scaffold_10	8977524	8986817	J01144	134	Y
scaffold_10	8998855	9000533	J01145	39	N
scaffold_10	9104600	9110393	J01148	108	Y
scaffold_10	9126018	9129205	J01149	87	Y
scaffold_10	9129316	9132027	J01150	65	Y
scaffold_10	9143335	9149087	J01151	73	Y
scaffold_10	9190039	9192949	J01153	62	Y
scaffold_10	9208848	9212717	J01154	113	Y
scaffold_10	9230367	9233685	J01155	115	Y
scaffold_10	9351717	9360469	J01157	113	Y
scaffold_10	9435410	9439852	J01160.J01161	113	Y
scaffold_10	9492594	9496193	J01165	117	Y
scaffold_10	9629687	9633393	J01167	138	Y
scaffold_10	9643163	9646620	J01169	107	Y
scaffold_10	9650769	9654237	J01170	112	Y
scaffold_10	9654845	9657997	J01171	108	Y
scaffold_10	9712244	9717352	J01172	110	Y
scaffold_10	9813551	9821222	J01173	140	Y
scaffold_10	9825501	9837146	J01174	155	Y
scaffold_10	9919848	9922834	J01178	80	Y
scaffold_10	9928426	9933181	J01179	96	Y
scaffold_10	9945345	9945949	J01180	90	N
scaffold_10	9962343	9963157	J01181	54	Y
scaffold_10	9964117	9968707	J01182	126	Y
scaffold_10	9992354	9994948	J01183	134	Y
scaffold_10	10710049	10715591	J01188	107	Y
scaffold_10	10747729	10754298	J01189	132	Y
scaffold_10	10846042	10848384	J01190	113	Y
scaffold_10	10972443	10975875	J01192	99	Y
scaffold_10	10976077	10983894	J01193	113	Y
scaffold_10	11160456	11162642	J01194	13	Y
scaffold_10	11165042	11166430	J01195	62	Y
scaffold_10	11255863	11258171	J01196	23	N
scaffold_10	11464488	11465677	J01199	56	Y
scaffold_10	11600231	11604250	J01202	104	Y
scaffold_10	11630093	11637660	J01204	129	Y
scaffold_10	11656382	11660411	J01205	98	Y
scaffold_10	11690436	11690953	J01206	10	N
scaffold_10	11792658	11798392	J01209	123	Y
scaffold_10	11828087	11829687	J01210	151	Y
scaffold_10	11902085	11903448	J01213	30	Y
scaffold_10	12020103	12023640	J01214	105	Y
scaffold_10	12282996	12292122	J01218	80	Y
scaffold_10	12321430	12325528	J01219	75	Y
scaffold_10	12372647	12375441	J01220	78	Y
scaffold_10	12387116	12389385	J01221	79	Y
scaffold_10	12395211	12397830	J01222	80	Y
scaffold_10	12410930	12412177	J01223	43	Y
scaffold_10	12800223	12801585	J01230	47	Y
scaffold_10	12814374	12816981	J01231	69	Y
scaffold_10	12846202	12849984	J01232	86	Y
scaffold_10	12868320	12871502	J01233	64	Y
scaffold_10	12886513	12891271	J01235	77	Y
scaffold_10	12925406	12930367	J01236	46	Y
scaffold_10	12964380	12967850	J01237	86	Y
scaffold_10	13009198	13010471	J01239	48	N
scaffold_10	13025761	13027177	J01240	42	Y
scaffold_10	13089817	13091823	J01242	76	Y
scaffold_10	13092395	13099198	J01243	77	Y
scaffold_10	13118916	13121341	J01244	67	Y
scaffold_10	13121679	13124602	J01245	68	Y
scaffold_10	13166364	13169313	J01246	170	Y
scaffold_10	13307575	13309241	J01249	35	Y
scaffold_10	13426387	13430334	J01255	97	Y
scaffold_10	13440527	13442008	J01256	45	N
scaffold_10	13460834	13462560	J01257	64	N
scaffold_10	13491750	13494824	J01259	8	N
scaffold_10	13500638	13502559	J01260	58	Y
scaffold_10	13525164	13527485	J01262	106	Y
scaffold_10	13530478	13532547	J01263	92	Y
scaffold_10	13572945	13579603	J01265.J01266	170	Y
scaffold_10	13581794	13582511	J01267	53	N
scaffold_10	13583414	13586508	J01268	132	Y
scaffold_10	13612470	13613140	J01269	66	Y
scaffold_10	13614185	13617636	J01270	134	Y
scaffold_10	13646916	13649343	J01272	104	Y
scaffold_10	13677221	13679615	J01275	126	Y
scaffold_10	13716125	13719157	J01278	89	Y
scaffold_10	13728207	13733903	J01279	136	Y
scaffold_10	13743092	13747305	J01280	174	Y
scaffold_10	13748592	13753344	J01281	151	Y
scaffold_10	13799927	13800456	J01282	42	N
scaffold_10	13946737	13947784	J01286	88	Y
scaffold_10	14185082	14185782	J01290	58	Y
scaffold_10	14198645	14201485	J01292	141	Y
scaffold_10	14235636	14239359	J01298.J01299	107	Y
scaffold_10	14245864	14250658	J01300	128	Y
scaffold_10	14261689	14263185	J01301	80	Y
scaffold_10	14277721	14281596	J01302	85	Y
scaffold_10	14377639	14380146	J01305	68	Y
scaffold_10	14385525	14386858	J01306	48	Y
scaffold_10	14492811	14495665	J01309	113	Y
scaffold_10	14527259	14529178	J01310	26	Y
scaffold_10	14540313	14542508	J01312	66	Y
scaffold_10	14543582	14545394	J01313	75	Y
scaffold_10	14563595	14567304	J01314	107	Y
scaffold_10	14570678	14576292	J01315	104	Y
scaffold_10	14582246	14585712	J01316	79	Y
scaffold_10	14601306	14607780	J01318	145	Y
scaffold_10	14624065	14627957	J01319	131	Y
scaffold_10	14650607	14654119	J01321	133	Y
scaffold_10	14663244	14668135	J01322	97	Y
scaffold_10	14689884	14690680	J01325	82	Y
scaffold_10	14703185	14703910	J01326	79	Y
scaffold_10	14708135	14713634	J01327	166	Y
scaffold_10	14749580	14752536	J01329	93	Y
scaffold_10	14754397	14761517	J01330	80	Y
scaffold_10	14766802	14768897	J01331	92	Y
scaffold_10	14802709	14804881	J01332	94	Y
scaffold_10	14836158	14839914	J01334	119	Y
scaffold_10	14845736	14847524	J01335	108	Y
scaffold_10	14911083	14914656	J01337	113	Y
scaffold_10	14932599	14937079	J01338.J01339	129	Y
scaffold_10	14952346	14955975	J01340	83	Y
scaffold_10	14956253	14959254	J01341	95	Y
scaffold_10	14975924	14980373	J01344	152	Y
scaffold_10	14997118	15000536	J01345	153	Y
scaffold_10	15003011	15008431	J01346	97	Y
scaffold_10	15015544	15019065	J01348	56	Y
scaffold_10	15028921	15029940	J01350	90	N
scaffold_10	15032657	15036894	J01351	74	Y
scaffold_10	15073327	15075097	J01353	95	Y
scaffold_10	15096330	15096944	J01354	56	N
scaffold_10	15182045	15185413	J01364	67	Y
scaffold_10	15186038	15188538	J01365	81	Y
scaffold_10	15200024	15203192	J01367	148	Y
scaffold_10	15215358	15217467	J01369	78	Y
scaffold_10	15217841	15218877	J01370	42	Y
scaffold_10	15275966	15281013	J01374	122	Y
scaffold_10	15330778	15332637	J01379	103	N
scaffold_10	15370954	15372984	J01381	145	N
scaffold_10	15379475	15392016	J01382.J01383	127	Y
scaffold_10	15433979	15437762	J01384	115	Y
scaffold_10	15450233	15451852	J01385	48	Y
scaffold_10	15456573	15459851	J01386	75	Y
scaffold_10	15473691	15479725	J01387	150	Y
scaffold_10	15501848	15508197	J01389	95	Y
scaffold_10	15509310	15516563	J01390.J01391	110	Y
scaffold_10	15520090	15522707	J01392	104	Y
scaffold_10	15523836	15528199	J01393	122	Y
scaffold_10	15533128	15534628	J01394	120	Y
scaffold_10	15535541	15542146	J01395.J01396	141	Y
scaffold_10	15560101	15564588	J01397	89	Y
scaffold_10	15565140	15566361	J01398	78	Y
scaffold_10	15574726	15577989	J01399	46	Y
scaffold_10	15635355	15639838	J01402	157	Y
scaffold_10	15650800	15654504	J01403	74	Y
scaffold_10	15661663	15666231	J01404	138	Y
scaffold_10	15712354	15714283	J01406	121	Y
scaffold_10	15742500	15744336	J01410	5	Y
scaffold_10	15746617	15750750	J01411	78	Y
scaffold_10	15779625	15783977	J01414	108	Y
scaffold_10	15801598	15803896	J01416	98	Y
scaffold_10	15814005	15821445	J01417.J01418	169	Y
scaffold_10	15846786	15851227	J01419	100	Y
scaffold_10	15861755	15862735	J01420	64	Y
scaffold_10	15885433	15886517	J01425	38	Y
scaffold_10	15889539	15891133	J01426	106	Y
scaffold_10	15898892	15899958	J01428	37	Y
scaffold_10	15936548	15938025	J01430	57	Y
scaffold_10	15950869	15952891	J01431	33	Y
scaffold_10	15965740	15969642	J01432	100	Y
scaffold_10	15970314	15979433	J01433	121	Y
scaffold_10	15988674	15993024	J01434	132	Y
scaffold_10	15993864	15998154	J01435	137	Y
scaffold_10	16004654	16009088	J01436	90	Y
scaffold_10	16024565	16026375	J01437	53	Y
scaffold_10	16035841	16043454	J01438.J01439	161	Y
scaffold_10	16055118	16057462	J01440	116	Y
scaffold_10	16059940	16070496	J01441	181	Y
scaffold_10	16090243	16091305	J01443	77	Y
scaffold_10	16097351	16100472	J01444	106	Y
scaffold_10	16105841	16107675	J01445	113	Y
scaffold_10	16117878	16126284	J01446	169	Y
scaffold_10	16133361	16137958	J01447	102	Y
scaffold_10	16139269	16144565	J01448	101	Y
scaffold_10	16152605	16153744	J01450	66	Y
scaffold_10	16156538	16161329	J01451	104	Y
scaffold_10	16175943	16178295	J01453	95	Y
scaffold_10	16179922	16182314	J01454	121	Y
scaffold_10	16200392	16205344	J01456	95	Y
scaffold_10	16207126	16215644	J01457	98	Y
scaffold_10	16225484	16227597	J01459	79	Y
scaffold_10	16279959	16285996	J01462	91	Y
scaffold_10	16286158	16290151	J01463	87	Y
scaffold_10	16301014	16303004	J01464	74	Y
scaffold_10	16318582	16321576	J01466	106	Y
scaffold_10	16332915	16335352	J01467	64	Y
scaffold_10	16342794	16345183	J01469	83	Y
scaffold_10	16350006	16352803	J01470	143	Y
scaffold_10	16359093	16365448	J01471.J01472	165	Y
scaffold_10	16371766	16374829	J01473	113	Y
scaffold_10	16392162	16394343	J01474	123	Y
scaffold_10	16412210	16419373	J01475.J01476.J01477	150	Y
scaffold_10	16422362	16423326	J01478	64	Y
scaffold_10	16427730	16432636	J01479	77	Y
scaffold_10	16433164	16436353	J01480	106	Y
scaffold_10	16437869	16441216	J01481.J01482	107	Y
scaffold_10	16457515	16462537	J01483	116	Y
scaffold_10	16469494	16470938	J01484	68	Y
scaffold_10	16496732	16499359	J01488	98	Y
scaffold_10	16504215	16507352	J01489	164	Y
scaffold_10	16510890	16514765	J01490	152	Y
scaffold_10	16522380	16524997	J01491	56	Y
scaffold_10	16526204	16529473	J01492.J01493	101	Y
scaffold_10	16548642	16552290	J01494	149	Y
scaffold_10	16557787	16559328	J01495	48	Y
scaffold_10	16564151	16566540	J01496	109	Y
scaffold_10	16604798	16606956	J01497	99	Y
scaffold_10	16608752	16614382	J01498	55	Y
scaffold_10	16615956	16617614	J01499	77	Y
scaffold_10	16618104	16625441	J01500	132	Y
scaffold_10	16638837	16646460	J01501.J01502	118	Y
scaffold_10	16648039	16650267	J01503	152	Y
scaffold_10	16651237	16654596	J01504	145	Y
scaffold_10	16658029	16661490	J01505	103	Y
scaffold_10	16665808	16668972	J01506	97	Y
scaffold_10	16670396	16674578	J01507	99	Y
scaffold_10	16677189	16680330	J01508	145	Y
scaffold_10	16683509	16684745	J01509	77	Y
scaffold_10	16695554	16701279	J01511	87	Y
scaffold_10	16702641	16703734	J01512	49	Y
scaffold_10	16717090	16718447	J01513	37	Y
scaffold_10	16726101	16727458	J01514	51	Y
scaffold_10	16735425	16743221	J01516	67	Y
scaffold_10	16747579	16751224	J01517	133	Y
scaffold_10	16817262	16821627	J01521	149	Y
scaffold_10	16847868	16851309	J01523	81	Y
scaffold_10	17083829	17085195	J01527	61	Y
scaffold_10	17096385	17098394	J01528	44	Y
scaffold_10	17098511	17100843	J01529	85	Y
scaffold_10	17103772	17111253	J01530	181	Y
scaffold_10	17125546	17131017	J01532	139	Y
scaffold_10	17148541	17155468	J01534	127	Y
scaffold_10	17159829	17163589	J01535	59	Y
scaffold_10	17165219	17168880	J01536	89	Y
scaffold_10	17170883	17174481	J01537	95	Y
scaffold_10	17174584	17176424	J01538	91	Y
scaffold_10	17179862	17183794	J01540	142	Y
scaffold_10	17184261	17186113	J01541	93	Y
scaffold_10	17186979	17197091	J01542	110	Y
scaffold_10	17223246	17230734	J01544	152	Y
scaffold_10	17231379	17234847	J01545	120	Y
scaffold_10	17234993	17235845	J01546	20	Y
scaffold_10	17255346	17256954	J01551	90	Y
scaffold_10	17276614	17279065	J01554	149	Y
scaffold_10	17283549	17285152	J01555	92	N
scaffold_10	17301890	17304017	J01557	106	Y
scaffold_10	17304712	17306654	J01558	97	Y
scaffold_10	17308652	17310372	J01559	86	Y
scaffold_10	17311848	17314872	J01560	146	Y
scaffold_10	17316712	17322635	J01561	138	Y
scaffold_10	17356892	17360536	J01564	130	Y
scaffold_10	17368323	17371178	J01565	138	Y
scaffold_10	17371595	17373644	J01566	123	Y
scaffold_10	17373933	17378819	J01567.J01568	173	Y
scaffold_10	17379927	17384797	J01569	122	Y
scaffold_10	17389087	17392571	J01570	103	Y
scaffold_10	17433088	17435264	J01573	101	Y
scaffold_10	17436543	17439088	J01574	64	Y
scaffold_10	17454533	17458225	J01575	140	Y
scaffold_10	17462597	17470815	J01576.J01577	127	Y
scaffold_10	17480412	17484427	J01581	109	Y
scaffold_10	17486981	17490238	J01582	53	Y
scaffold_10	17497441	17499522	J01583	78	Y
scaffold_10	17504899	17508139	J01584	92	Y
scaffold_10	17510215	17514651	J01585	118	Y
scaffold_10	17514854	17518681	J01586	87	Y
scaffold_10	17519935	17522581	J01587	73	Y
scaffold_10	17526580	17533302	J01588.J01589	145	Y
scaffold_10	17547005	17550317	J01590	125	Y
scaffold_10	17557070	17561314	J01591	140	Y
scaffold_10	17563785	17566023	J01593	95	Y
scaffold_10	17566411	17568984	J01594	85	Y
scaffold_10	17571113	17573341	J01595	122	Y
scaffold_10	17583212	17584764	J01596	84	Y
scaffold_10	17597185	17598683	J01598	66	Y
scaffold_10	17598801	17602005	J01599	64	Y
scaffold_10	17603739	17605893	J01600	60	Y
scaffold_10	17638061	17640510	J01604	109	Y
scaffold_10	17653054	17653640	J01605	73	Y
scaffold_10	17654679	17659024	J01606	166	Y
scaffold_10	17686929	17693326	J01608.J01609	73	Y
scaffold_10	17695523	17697164	J01610	117	Y
scaffold_10	17714228	17717472	J01612	111	Y
scaffold_10	17718349	17719261	J01613	80	Y
scaffold_10	17729775	17733880	J01616	90	Y
scaffold_10	17738446	17739707	J01617	59	Y
scaffold_10	17745291	17751096	J01618	136	Y
scaffold_10	17755150	17759629	J01619	137	Y
scaffold_10	17762819	17766165	J01620	110	Y
scaffold_10	17775470	17777656	J01621	150	Y
scaffold_10	17784328	17787002	J01622	80	Y
scaffold_10	17787612	17790791	J01623	157	Y
scaffold_10	17791394	17794804	J01624	91	Y
scaffold_10	17798757	17801932	J01625	97	Y
scaffold_10	17803903	17805617	J01626	90	Y
scaffold_10	17808616	17815135	J01627	94	Y
scaffold_10	17815760	17818222	J01628	85	Y
scaffold_10	17835567	17838849	J01630	83	Y
scaffold_10	17859544	17863086	J01632	91	Y
scaffold_10	17869316	17874262	J01634.J01635	160	Y
scaffold_10	17882060	17882880	J01636	57	N
scaffold_10	17884277	17887707	J01637	104	Y
scaffold_10	17887954	17890829	J01638	83	Y
scaffold_10	17903339	17906697	J01639	123	Y
scaffold_10	17920381	17925283	J01641	127	Y
scaffold_10	17926905	17930852	J01642	138	Y
scaffold_10	17931603	17940577	J01643.J01644	148	Y
scaffold_10	17942509	17945072	J01645	115	Y
scaffold_10	17946871	17950327	J01646	61	Y
scaffold_10	17951088	17954921	J01647	78	Y
scaffold_10	17956359	17960128	J01648	125	Y
scaffold_10	17962004	17963999	J01649	88	Y
scaffold_10	17964243	17971429	J01650	116	Y
scaffold_10	17972351	17974951	J01651	73	Y
scaffold_10	17981760	17984125	J01653	100	Y
scaffold_10	17984962	17989548	J01654	142	Y
scaffold_10	17991074	17996052	J01655	81	Y
scaffold_10	18004716	18008652	J01656	99	Y
scaffold_10	18016578	18020670	J01658	84	Y
scaffold_10	18028645	18031891	J01660	108	Y
scaffold_10	18032216	18038588	J01661	62	Y
scaffold_10	18042670	18052761	J01662	133	Y
scaffold_10	18071045	18072893	J01664	111	Y
scaffold_10	18073841	18083161	J01665	104	Y
scaffold_10	18083385	18085903	J01666	97	Y
scaffold_10	18088854	18094202	J01667	164	Y
scaffold_10	18097021	18098588	J01668	99	N
scaffold_10	18099038	18102391	J01669.J01670	99	N
scaffold_10	18112526	18116433	J01672	82	Y
scaffold_10	18117033	18118968	J01673	128	Y
scaffold_10	18120424	18127955	J01674.J01675	135	Y
scaffold_10	18128593	18130749	J01676	33	Y
scaffold_10	18133025	18134966	J01677	52	Y
scaffold_10	18147201	18150539	J01678.J01679	131	Y
scaffold_10	18151230	18153725	J01680	95	Y
scaffold_10	18154317	18156732	J01681	67	Y
scaffold_10	18157177	18160519	J01682	78	Y
scaffold_10	18182526	18187070	J01685.J01686	116	Y
scaffold_10	18195516	18199880	J01688	132	Y
scaffold_10	18202645	18207064	J01689	95	Y
scaffold_10	18217098	18217640	J01690	62	Y
scaffold_10	18217883	18219868	J01691	117	Y
scaffold_10	18233881	18235663	J01696	64	Y
scaffold_10	18238636	18246192	J01697.J01698	112	Y
scaffold_10	18247860	18255283	J01699.J01700	70	Y
scaffold_10	18266310	18268547	J01702	19	Y
scaffold_10	18270988	18273462	J01703	98	Y
scaffold_10	18278089	18280555	J01705	64	Y
scaffold_10	18282115	18285634	J01706	139	Y
scaffold_10	18286850	18291065	J01707	95	Y
scaffold_10	18295703	18298326	J01709	90	Y
scaffold_10	18304418	18309056	J01710.J01711	117	Y
scaffold_10	18310503	18314304	J01712	167	Y
scaffold_10	18322091	18326208	J01713.J01714	118	Y
scaffold_10	18326745	18336703	J01715.J01716	136	Y
scaffold_10	18339174	18341802	J01717	131	Y
scaffold_10	18342235	18344120	J01718	110	Y
scaffold_10	18344264	18346394	J01719	128	Y
scaffold_10	18346855	18351407	J01720.J01721	126	Y
scaffold_10	18368225	18369839	J01723	47	Y
scaffold_10	18370689	18374548	J01724.J01725	97	Y
scaffold_10	18375273	18378691	J01726	115	Y
scaffold_10	18388160	18390016	J01727	61	Y
scaffold_10	18391386	18393314	J01728	100	Y
scaffold_10	18400475	18408748	J01729.J01730	157	Y
scaffold_10	18411275	18413401	J01731	92	Y
scaffold_10	18413887	18416153	J01732	136	Y
scaffold_10	18432509	18434163	J01734	111	Y
scaffold_10	18435465	18437201	J01735	85	Y
scaffold_10	18441663	18443449	J01736	62	Y
scaffold_10	18455671	18458279	J01739	76	Y
scaffold_10	18459067	18461816	J01740	129	Y
scaffold_10	18469733	18472329	J01741	113	Y
scaffold_10	18472734	18476080	J01742	168	Y
scaffold_10	18480940	18484407	J01743	141	Y
scaffold_10	18493608	18497766	J01745	94	Y
scaffold_10	18511073	18525906	J01747.J01748.J01749	167	Y
scaffold_10	18538020	18542796	J01752	90	Y
scaffold_10	18543065	18549754	J01753	91	Y
scaffold_10	18559069	18568351	J01755	85	Y
scaffold_10	18571938	18578583	J01756.J01757.J01758	162	Y
scaffold_10	18579828	18586420	J01759	150	Y
scaffold_10	18587055	18590503	J01760	150	Y
scaffold_10	18598594	18609161	J01762	125	Y
scaffold_10	18609597	18610768	J01763	86	Y
scaffold_10	18613032	18618702	J01764	145	Y
scaffold_10	18650744	18656144	J01768	173	Y
scaffold_10	18660654	18664485	J01769	67	Y
scaffold_10	18665929	18670909	J01770	97	Y
scaffold_10	18682823	18685947	J01772	116	Y
scaffold_10	18695432	18711478	J01774.J01775.J01776.J01777	155	Y
scaffold_10	18713254	18714928	J01779	53	Y
scaffold_10	18716818	18724794	J01780.J01781	90	Y
scaffold_10	18725270	18728707	J01782	64	Y
scaffold_10	18743329	18746163	J01784	101	Y
scaffold_10	18746701	18758135	J01785	95	Y
scaffold_10	18761493	18763449	J01787	32	Y
scaffold_10	18765770	18768567	J01788	98	Y
scaffold_10	18776681	18780674	J01790	126	Y
scaffold_10	18782407	18785739	J01791	115	Y
scaffold_10	18788825	18791859	J01792	81	Y
scaffold_10	18794705	18799240	J01794	112	Y
scaffold_10	18804250	18806567	J01796	97	Y
scaffold_10	18807011	18810235	J01797	97	Y
scaffold_10	18811811	18814003	J01798	113	Y
scaffold_10	18814588	18817726	J01799	88	Y
scaffold_10	18818798	18821438	J01800	73	Y
scaffold_10	18830405	18831664	J01802	43	Y
scaffold_10	18832604	18833630	J01803	36	Y
scaffold_10	18833995	18836236	J01804	107	Y
scaffold_10	18836668	18841117	J01805	144	Y
scaffold_10	18842449	18847715	J01806	115	Y
scaffold_10	18907096	18910973	J01815	118	Y
scaffold_10	18929055	18937831	J01816.J01817.J01818	155	Y
scaffold_10	18964006	18968627	J01822.J01823	122	Y
scaffold_10	18980727	18983282	J01824	81	Y
scaffold_10	18983854	18986332	J01825	78	Y
scaffold_10	18996381	18997105	J01826	60	Y
scaffold_10	19000328	19012321	J01827	75	Y
scaffold_10	19012794	19015906	J01828	104	Y
scaffold_10	19025980	19029574	J01830	125	Y
scaffold_10	19034506	19037777	J01832	101	Y
scaffold_10	19038928	19039674	J01833	46	Y
scaffold_10	19040593	19044053	J01834	97	Y
scaffold_10	19050267	19051199	J01837	26	N
scaffold_10	19051702	19052677	J01838	23	Y
scaffold_10	19052841	19063148	J01839.J01840.J01841	113	Y
scaffold_10	19066469	19067667	J01844	28	Y
scaffold_10	19071765	19072849	J01845	46	Y
scaffold_10	19082940	19084351	J01847	78	Y
scaffold_10	19087442	19090621	J01848	88	Y
scaffold_10	19093869	19098170	J01849.J01850	133	Y
scaffold_10	19098647	19103399	J01851.J01852	55	Y
scaffold_10	19105375	19108843	J01853	55	Y
scaffold_10	19109675	19111623	J01854	41	Y
scaffold_10	19112000	19115001	J01855	45	Y
scaffold_10	19116920	19121380	J01856.J01857	96	Y
scaffold_10	19122800	19124556	J01858	66	Y
scaffold_10	19136965	19138398	J01860	46	Y
scaffold_10	19138531	19143976	J01861	60	Y
scaffold_10	19145573	19155820	J01862	135	Y
scaffold_10	19156919	19158202	J01863	90	Y
scaffold_10	19159526	19161141	J01864	44	Y
scaffold_10	19175820	19177813	J01868	55	Y
scaffold_10	19178009	19181702	J01869	125	Y
scaffold_10	19182688	19194282	J01870.J01871.J01872.J01873	166	Y
scaffold_10	19200872	19203234	J01875	87	Y
scaffold_10	19212445	19216542	J01876.J01877	112	Y
scaffold_10	19216658	19224391	J01878	80	Y
scaffold_10	19231247	19237302	J01879.J01880	109	Y
scaffold_10	19258083	19259146	J01881	46	Y
scaffold_10	19260101	19264571	J01882.J01883	110	Y
scaffold_10	19266576	19269982	J01884	111	Y
scaffold_10	19279995	19283978	J01887	112	Y
scaffold_10	19284878	19286590	J01888	69	Y
scaffold_11	58001	60245	K00004	70	Y
scaffold_11	61459	68843	K00005	75	Y
scaffold_11	71255	76804	K00007.K00008	111	Y
scaffold_11	80736	81722	K00009	45	Y
scaffold_11	84750	87946	K00010	56	Y
scaffold_11	117890	120187	K00011.K00012	70	Y
scaffold_11	120469	143703	K00013.K00014.K00015.K00016	149	Y
scaffold_11	144037	149908	K00017.K00018	77	Y
scaffold_11	150105	153443	K00019	97	Y
scaffold_11	153706	155469	K00020	64	Y
scaffold_11	155795	157706	K00021	59	Y
scaffold_11	181665	183460	K00025	93	Y
scaffold_11	183674	184369	K00026	44	Y
scaffold_11	184968	193573	K00027.K00028	112	Y
scaffold_11	194055	196144	K00029	76	Y
scaffold_11	196809	197230	K00030	12	Y
scaffold_11	198188	200962	K00031	75	Y
scaffold_11	201190	202939	K00032	103	Y
scaffold_11	203423	204366	K00033	49	Y
scaffold_11	207110	214296	K00034.K00035	90	Y
scaffold_11	215371	224827	K00036.K00037.K00038	121	Y
scaffold_11	225141	226983	K00039	61	Y
scaffold_11	227330	231274	K00040	95	Y
scaffold_11	231646	238060	K00041.K00042	64	Y
scaffold_11	240778	248420	K00044.K00045.K00046	120	Y
scaffold_11	253103	255111	K00047	98	Y
scaffold_11	255277	257779	K00048	90	Y
scaffold_11	259150	262120	K00049	60	Y
scaffold_11	262687	264306	K00050	62	Y
scaffold_11	266256	272413	K00051.K00052	101	Y
scaffold_11	274086	278440	K00053	81	Y
scaffold_11	287121	289259	K00055	93	Y
scaffold_11	291407	294563	K00057	72	Y
scaffold_11	295003	297606	K00058	71	Y
scaffold_11	300163	303215	K00060	70	Y
scaffold_11	303618	308953	K00061.K00062	94	Y
scaffold_11	316254	319758	K00063	97	Y
scaffold_11	319944	322137	K00064	60	Y
scaffold_11	322657	325835	K00065.K00066	92	Y
scaffold_11	328941	332896	K00067	93	Y
scaffold_11	333294	333691	K00068	21	Y
scaffold_11	335295	340935	K00069.K00070	106	Y
scaffold_11	341231	345813	K00071	88	Y
scaffold_11	346940	349915	K00072	80	Y
scaffold_11	350112	356439	K00073.K00074.K00075	142	Y
scaffold_11	356768	367650	K00076.K00077	169	Y
scaffold_11	376947	379783	K00078	73	Y
scaffold_11	381533	385091	K00079	53	Y
scaffold_11	391614	393617	K00082	74	Y
scaffold_11	396875	403327	K00084	130	Y
scaffold_11	403924	409194	K00085.K00086	125	Y
scaffold_11	413126	415779	K00087	66	Y
scaffold_11	418696	422155	K00089	71	Y
scaffold_11	422381	425554	K00090	81	Y
scaffold_11	428909	434673	K00091	88	Y
scaffold_11	436033	442252	K00092.K00093	119	Y
scaffold_11	448836	449881	K00094	86	N
scaffold_11	452401	455519	K00095	92	Y
scaffold_11	458452	460028	K00097	93	Y
scaffold_11	460187	468494	K00098.K00099.K00100	152	Y
scaffold_11	469137	485112	K00101.K00102	156	Y
scaffold_11	485704	487894	K00103	106	Y
scaffold_11	488806	494894	K00104.K00105	102	Y
scaffold_11	505288	506668	K00107	62	Y
scaffold_11	508031	510808	K00108.K00109	100	Y
scaffold_11	511120	515017	K00110	87	Y
[truncated: 13,902 more rows]
