# Supplementary material for: Predicting evolutionary change at the DNA level in a natural Mimulus population
Source: PLoS Genet. 2021 Jan 13;17(1):e1008945. doi: 10.1371/journal.pgen.1008945 (PMC7837469; doi:10.1371/journal.pgen.1008945)
Supplement: S2 Table — After discarding read-pairs that overlap no SNPs, slightly more than 99 million remained. (XLSX) [file pgen.1008945.s002.xlsx]

## Sheet: Sheet1
SNPs	number of readpairs	proportion
1	8697028	0.0878372
2	9354316	0.0944756
3	9688334	0.097849
4	9875127	0.0997356
5	9795719	0.0989336
6	9052641	0.0914287
7	8244185	0.0832636
8	7264882	0.073373
9	6029750	0.0608985
10	5121316	0.0517236
11	4070979	0.0411156
12	3112205	0.0314323
13	2389042	0.0241286
14	1864419	0.01883
15	1385697	0.0139951
16	988176	0.00998026
17	679713	0.00686488
18	462977	0.00467592
19	333534	0.00336859
20	205681	0.00207731
21	146604	0.00148065
22	91207	0.000921161
23	68457	0.000691394
24	34453	0.000347964
25	23911	0.000241493
26	13711	0.000138477
27	4556	4.60141e-05
28	6581	6.6466e-05
29	4512	4.55697e-05
30	2126	2.14719e-05
31	399	4.02977e-06
32	574	5.79721e-06
33	38	3.83788e-07
34	222	2.24213e-06
38	1	1.00997e-08
total	99013073
