# Supplementary material for: Predicting evolutionary change at the DNA level in a natural Mimulus population
Source: PLoS Genet. 2021 Jan 13;17(1):e1008945. doi: 10.1371/journal.pgen.1008945 (PMC7837469; doi:10.1371/journal.pgen.1008945)
Supplement: S3 Table — (TXT) [file pgen.1008945.s003.txt]

2L	7529	9484	FBgn0031208
2L	9839	21376	FBgn0002121
2L	21823	24237	FBgn0031209.FBgn0263584
2L	25402	65404	FBgn0051973
2L	65999	66242	FBgn0266878
2L	66318	76211	FBgn0266879.FBgn0067779.FBgn0266322.FBgn0031213
2L	76348	77783	FBgn0031214
2L	82421	87387	FBgn0002931
2L	94739	102086	FBgn0031216
2L	102380	106732	FBgn0031217.FBgn0026787
2L	106903	114432	FBgn0005278
2L	114726	116488	FBgn0031228.FBgn0031219
2L	116970	121754	FBgn0031220
2L	122624	124031	FBgn0025683.FBgn0266304
2L	132077	134472	FBgn0001142
2L	135402	136128	FBgn0265074
2L	136144	136701	FBgn0265075
2L	138384	140992	FBgn0051975.FBgn0051976
2L	141077	143091	FBgn0051974
2L	143323	144227	FBgn0031224
2L	144231	153300	FBgn0259818
2L	153539	155305	FBgn0031227
2L	156029	157666	FBgn0031229
2L	157836	158664	FBgn0053635
2L	159032	203397	FBgn0016977
2L	203779	210725	FBgn0031231.FBgn0031232.FBgn0031233
2L	210735	220050	FBgn0266557.FBgn0265151
2L	223519	224708	FBgn0265153
2L	228037	228588	FBgn0265152
2L	232166	232253	FBgn0263465
2L	232487	234208	FBgn0031235
2L	243035	243141	FBgn0262252
2L	248909	249812	FBgn0265149
2L	251039	252373	FBgn0022246
2L	252589	263003	FBgn0031238.FBgn0031239.FBgn0265150
2L	269088	271626	FBgn0031240
2L	271912	273715	FBgn0086912
2L	273836	283269	FBgn0086856.FBgn0086855.FBgn0003444.FBgn0031244
2L	283385	289144	FBgn0031245.FBgn0025686
2L	292419	294681	FBgn0031247.FBgn0017457
2L	295122	297449	FBgn0024352
2L	297880	305233	FBgn0020622
2L	305935	309348	FBgn0004611.FBgn0263872
2L	318362	319259	FBgn0031248
2L	320279	321248	FBgn0031249
2L	322101	323091	FBgn0053127
2L	325522	329761	FBgn0264086
2L	329910	332335	FBgn0051921
2L	355565	356891	FBgn0031250.FBgn0266907
2L	357329	358174	FBgn0266906
2L	378112	387439	FBgn0000061
2L	396120	396571	FBgn0263871
2L	396595	402198	FBgn0031251
2L	404285	407969	FBgn0003278
2L	408030	414777	FBgn0264855
2L	415067	419652	FBgn0263933.FBgn0031252
2L	419952	420864	FBgn0002593
2L	420895	421450	FBgn0031253
2L	421771	422489	FBgn0031254
2L	422873	425321	FBgn0031255
2L	431227	440104	FBgn0004583.FBgn0263870
2L	448254	453024	FBgn0015924
2L	453108	454654	FBgn0031256
2L	454754	455313	FBgn0262510
2L	455531	458745	FBgn0031257
2L	458876	476170	FBgn0031258.FBgn0027592
2L	476220	479688	FBgn0003963.FBgn0043364
2L	540599	542580	FBgn0010602
2L	542786	544653	FBgn0031260
2L	544925	547096	FBgn0005660.FBgn0031261
2L	553742	560523	FBgn0260933.FBgn0031263
2L	560568	563819	FBgn0031264
2L	564163	568121	FBgn0031265.FBgn0021874
2L	568340	572907	FBgn0031266
2L	573033	574264	FBgn0031267
2L	574291	576896	FBgn0031268.FBgn0013323
2L	577486	579549	FBgn0023489
2L	583544	594685	FBgn0010323
2L	602813	604430	FBgn0031270
2L	605914	606412	FBgn0263657
2L	608340	609134	FBgn0263658
2L	620298	621201	FBgn0040106
2L	623107	623665	FBgn0266032
2L	623900	624323	FBgn0266033
2L	624617	625556	FBgn0040107
2L	625652	628200	FBgn0031273
2L	628729	629052	FBgn0266909
2L	640013	715307	FBgn0000497.FBgn0266323
2L	728362	730564	FBgn0011244
2L	737212	744395	FBgn0026438
2L	749945	762399	FBgn0031275
2L	772514	773093	FBgn0265825
2L	773547	774017	FBgn0031276
2L	776536	776941	FBgn0040725
2L	779173	779655	FBgn0031277
2L	780482	782885	FBgn0041250
2L	784336	790798	FBgn0031279.FBgn0000442
2L	799856	800323	FBgn0266797
2L	810577	811531	FBgn0051658
2L	811584	815950	FBgn0086130.FBgn0031281
2L	815993	817950	FBgn0031282.FBgn0031283
2L	818079	819508	FBgn0031284
2L	819964	821209	FBgn0015621
2L	821289	825861	FBgn0031285.FBgn0031286
2L	825969	833241	FBgn0010583
2L	833584	851163	FBgn0020304.FBgn0264869
2L	851251	852730	FBgn0031287
2L	852768	854539	FBgn0020545
2L	855337	856639	FBgn0031288
2L	857403	857632	FBgn0266884.FBgn0262177
2L	860309	861806	FBgn0031289
2L	861849	865493	FBgn0029095.FBgn0086031
2L	868673	869857	FBgn0020305
2L	870465	877038	FBgn0053526
2L	877172	878270	FBgn0031292.FBgn0002936
2L	897453	898050	FBgn0266887
2L	898500	901316	FBgn0002563
2L	901491	901654	FBgn0003916
2L	904029	904347	FBgn0266799
2L	912981	913305	FBgn0264870
2L	914086	917805	FBgn0046113
2L	922793	958098	FBgn0028481
2L	987899	991300	FBgn0266036
2L	1008378	1026897	FBgn0031294.FBgn0031295
2L	1037246	1038685	FBgn0031296
2L	1049674	1077815	FBgn0003310
2L	1077948	1080803	FBgn0015905
2L	1080911	1102504	FBgn0031298.FBgn0031299
2L	1103254	1108373	FBgn0261938
2L	1108540	1112694	FBgn0031301
2L	1112941	1114138	FBgn0031302
2L	1114654	1128953	FBgn0016926
2L	1129316	1134098	FBgn0031304.FBgn0031305
2L	1134693	1141156	FBgn0031306
2L	1142869	1147395	FBgn0267281.FBgn0031307
2L	1147822	1150677	FBgn0031308.FBgn0031309
2L	1150766	1158262	FBgn0031310.FBgn0261458
2L	1158576	1160220	FBgn0264267.FBgn0031312
2L	1160290	1163886	FBgn0031313
2L	1164443	1166425	FBgn0031314
2L	1166506	1172805	FBgn0031315.FBgn0024314.FBgn0051922.FBgn0031317
2L	1173009	1177589	FBgn0031318
2L	1177690	1184020	FBgn0031319.FBgn0031320
2L	1184065	1185698	FBgn0031321
2L	1185757	1196807	FBgn0031322
2L	1198465	1199266	FBgn0031323
2L	1199412	1199924	FBgn0263080
2L	1200205	1200663	FBgn0263081
2L	1200671	1201220	FBgn0040723
2L	1204215	1205250	FBgn0031324
2L	1214649	1215293	FBgn0266885
2L	1216854	1217785	FBgn0262944
2L	1219293	1229802	FBgn0259229
2L	1240036	1243018	FBgn0031327
2L	1256417	1296596	FBgn0041097
2L	1329161	1329993	FBgn0011294
2L	1334128	1335514	FBgn0031331
2L	1341365	1342095	FBgn0053923
2L	1343443	1344171	FBgn0053922
2L	1344400	1345135	FBgn0026141
2L	1345501	1345840	FBgn0266357
2L	1345965	1346331	FBgn0266358
2L	1351728	1352868	FBgn0031332
2L	1352970	1355924	FBgn0031333.FBgn0051924.FBgn0031335
2L	1358925	1359790	FBgn0051659
2L	1359837	1361821	FBgn0053126
2L	1367996	1369050	FBgn0031337
2L	1380083	1382796	FBgn0266203.FBgn0002543.FBgn0266202
2L	1428474	1429159	FBgn0263320
2L	1432711	1432921	FBgn0003926
2L	1442627	1443832	FBgn0263321
2L	1492295	1493859	FBgn0051928
2L	1494070	1495456	FBgn0053128
2L	1495460	1497071	FBgn0051926
2L	1497243	1500608	FBgn0051661.FBgn0031343
2L	1500784	1504204	FBgn0031344.FBgn0264873
2L	1516795	1517478	FBgn0031345
2L	1517533	1518148	FBgn0001174
2L	1520034	1520387	FBgn0264881
2L	1520491	1522156	FBgn0026398
2L	1522697	1524257	FBgn0026397
2L	1555129	1587155	FBgn0261509.FBgn0031347
2L	1594822	1611157	FBgn0051935
2L	1611410	1614160	FBgn0031351.FBgn0021906
2L	1618637	1626021	FBgn0265814
2L	1646932	1647163	FBgn0267259
2L	1651258	1704682	FBgn0086758
2L	1704902	1706962	FBgn0011570
2L	1707132	1709244	FBgn0031356.FBgn0266311
2L	1710462	1715851	FBgn0031357.FBgn0086698
2L	1716244	1724388	FBgn0031359
2L	1724768	1729762	FBgn0000579.FBgn0260648
2L	1729887	1732356	FBgn0031360.FBgn0031361
2L	1732524	1750612	FBgn0264494
2L	1750687	1752122	FBgn0027597
2L	1752308	1752848	FBgn0031364
2L	1755253	1756451	FBgn0041249
2L	1758286	1759093	FBgn0031365
2L	1784062	1785286	FBgn0045497
2L	1789141	1790361	FBgn0045498
2L	1790617	1791823	FBgn0265138
2L	1792057	1793268	FBgn0045500
2L	1793668	1794917	FBgn0045501
2L	1821256	1823331	FBgn0051933
2L	1824172	1826500	FBgn0051664
2L	1831627	1831799	FBgn0031367.FBgn0262275
2L	1836538	1839896	FBgn0051665.FBgn0264882
2L	1840070	1840808	FBgn0264883
2L	1858609	1871032	FBgn0051663.FBgn0031372
2L	1872693	1873511	FBgn0264884
2L	1882201	1884059	FBgn0031373
2L	1884622	1938159	FBgn0031374.FBgn0011859
2L	1945150	1945709	FBgn0040719
2L	1945815	1946728	FBgn0053673
2L	1950239	1965498	FBgn0031375.FBgn0051942
2L	1973957	1975413	FBgn0031376
2L	1975463	1980755	FBgn0031377
2L	1981176	1982099	FBgn0031378
2L	1982217	1987758	FBgn0031379.FBgn0001125
2L	1988290	1988940	FBgn0031381
2L	1989450	1990894	FBgn0262148
2L	1991381	1992160	FBgn0043539
2L	1997102	2003935	FBgn0053543.FBgn0263441
2L	2006763	2007688	FBgn0040718.FBgn0267276
2L	2008414	2009072	FBgn0040717
2L	2009155	2009226	FBgn0051943
2L	2009538	2009609	FBgn0051944
2L	2009859	2010717	FBgn0031384.FBgn0051939
2L	2010869	2010940	FBgn0051940
2L	2013179	2013250	FBgn0051669
2L	2031692	2031762	FBgn0011860
2L	2032519	2036041	FBgn0259192
2L	2036409	2037265	FBgn0259230
2L	2037714	2044372	FBgn0003557
2L	2044517	2045381	FBgn0266836
2L	2045494	2048054	FBgn0028952
2L	2054589	2057967	FBgn0026396
2L	2058790	2081286	FBgn0053516.FBgn0031388
2L	2082031	2082347	FBgn0266043
2L	2083362	2084419	FBgn0264864
2L	2127309	2129237	FBgn0031389
2L	2130813	2137296	FBgn0004507
2L	2137350	2145187	FBgn0031390
2L	2145297	2147275	FBgn0031391
2L	2147518	2151664	FBgn0027509
2L	2151754	2155389	FBgn0031392
2L	2155753	2178754	FBgn0031393.FBgn0000097
2L	2181962	2185495	FBgn0265017
2L	2186975	2187079	FBgn0264875.FBgn0051946
2L	2188620	2189405	FBgn0266828
2L	2189914	2191272	FBgn0031395.FBgn0264874
2L	2192525	2197912	FBgn0085201
2L	2203721	2206166	FBgn0051668
2L	2206525	2209102	FBgn0053124
2L	2209574	2212571	FBgn0031397
2L	2212738	2214211	FBgn0010288
2L	2214266	2216311	FBgn0085203.FBgn0031398
2L	2216503	2217246	FBgn0040715.FBgn0259717
2L	2217290	2220625	FBgn0031399
2L	2220748	2225544	FBgn0031401
2L	2225545	2226294	FBgn0031403
2L	2226342	2227604	FBgn0010704.FBgn0264945
2L	2231106	2237022	FBgn0262126.FBgn0264946
2L	2237076	2238251	FBgn0051679
2L	2238304	2239384	FBgn0052463
2L	2239414	2240593	FBgn0051682
2L	2242378	2247383	FBgn0264979.FBgn0262106
2L	2250431	2251275	FBgn0011832
2L	2251510	2252341	FBgn0042186
2L	2253045	2253852	FBgn0042187
2L	2254176	2255050	FBgn0031406
2L	2257635	2258000	FBgn0266022
2L	2259396	2259730	FBgn0266023
2L	2263442	2265321	FBgn0031407.FBgn0054049
2L	2268106	2269140	FBgn0250841
2L	2271319	2279714	FBgn0264084
2L	2283705	2285003	FBgn0264085
2L	2285163	2286873	FBgn0031409.FBgn0051681
2L	2287025	2287933	FBgn0261523
2L	2288503	2289416	FBgn0031410
2L	2290224	2290738	FBgn0028570
2L	2300103	2300888	FBgn0051949
2L	2307948	2358944	FBgn0031412.FBgn0031413.FBgn0031414
2L	2359142	2365273	FBgn0014010
2L	2365345	2370137	FBgn0261647
2L	2370152	2371524	FBgn0031417
2L	2372455	2374627	FBgn0031418
2L	2374713	2375582	FBgn0031419.FBgn0266317
2L	2375841	2380506	FBgn0031420
2L	2381097	2383073	FBgn0264672
2L	2383202	2384747	FBgn0031422
2L	2384761	2385792	FBgn0031423
2L	2389578	2390689	FBgn0264081
2L	2391660	2415322	FBgn0031424.FBgn0031426
2L	2415359	2416720	FBgn0051948
2L	2416792	2417965	FBgn0085477
2L	2418422	2420013	FBgn0085476
2L	2420830	2424647	FBgn0031428
2L	2424797	2425041	FBgn0264988
2L	2427050	2427881	FBgn0266217
2L	2428372	2459823	FBgn0000490
2L	2459924	2460044	FBgn0012017
2L	2462593	2462686	FBgn0012016
2L	2471644	2472978	FBgn0266824
2L	2488197	2492671	FBgn0264978
2L	2492955	2498846	FBgn0011818
2L	2507312	2507596	FBgn0265818
2L	2517102	2518037	FBgn0031430
2L	2532999	2533569	FBgn0264943
2L	2551145	2552825	FBgn0031431
2L	2555750	2556089	FBgn0264944
2L	2562483	2564830	FBgn0031432
2L	2564886	2573037	FBgn0041337
2L	2573436	2575052	FBgn0026778.FBgn0085343
2L	2575280	2576997	FBgn0031434
2L	2577687	2579179	FBgn0031435
2L	2579201	2580172	FBgn0031436
2L	2580292	2585430	FBgn0031437.FBgn0026479
2L	2591869	2592773	FBgn0250835
2L	2598608	2599860	FBgn0266025
2L	2601033	2601721	FBgn0266024
2L	2609994	2611283	FBgn0031440
2L	2620187	2620782	FBgn0263322
2L	2625456	2627855	FBgn0267269
2L	2646030	2646281	FBgn0264434
2L	2646577	2647720	FBgn0031441
2L	2647886	2652414	FBgn0264433.FBgn0053125
2L	2653046	2653926	FBgn0031442
2L	2654049	2657102	FBgn0026395.FBgn0031443
2L	2665062	2666265	FBgn0031444
2L	2669823	2672186	FBgn0041248
2L	2677734	2696437	FBgn0051690.FBgn0031446
2L	2725674	2737661	FBgn0031449.FBgn0263564
2L	2739986	2744934	FBgn0031450.FBgn0031451
2L	2745098	2758176	FBgn0031452.FBgn0250906.FBgn0031453.FBgn0265997
2L	2758427	2759677	FBgn0031454.FBgn0031455
2L	2759924	2765665	FBgn0031456.FBgn0031457
2L	2766233	2767281	FBgn0031458
2L	2767286	2767845	FBgn0026324
2L	2767890	2770069	FBgn0028398.FBgn0019830
2L	2770135	2771776	FBgn0031459.FBgn0031460
2L	2772327	2798321	FBgn0004242.FBgn0264369
2L	2805261	2812376	FBgn0031461
2L	2812437	2815760	FBgn0031462.FBgn0031463
2L	2815970	2825506	FBgn0031464.FBgn0031465
2L	2834887	2837833	FBgn0031466
2L	2838411	2839547	FBgn0031467
2L	2840025	2844513	FBgn0266881.FBgn0031468.FBgn0031469
2L	2844601	2845734	FBgn0031470
2L	2845926	2847212	FBgn0031471
2L	2847632	2855778	FBgn0031472.FBgn0031473
2L	2856070	2857029	FBgn0015521
2L	2857164	2868548	FBgn0031474
2L	2868627	2870649	FBgn0051694.FBgn0031476
2L	2874890	2878232	FBgn0031478.FBgn0031479
2L	2878344	2879001	FBgn0051950
2L	2879112	2885850	FBgn0028970.FBgn0024947
2L	2885929	2954406	FBgn0041111
2L	2954762	2969638	FBgn0010263.FBgn0024920
2L	2969773	2972508	FBgn0004584
2L	2972891	2974858	FBgn0260639
2L	2974859	2976862	FBgn0031483
2L	2977122	2979288	FBgn0031484.FBgn0031485
2L	2979562	2987723	FBgn0250786
2L	2988116	2992759	FBgn0025109.FBgn0002989
2L	2992870	2998726	FBgn0025681
2L	2999286	3016069	FBgn0031488
2L	3016441	3018308	FBgn0031489
2L	3018508	3023141	FBgn0031490.FBgn0031491
2L	3023226	3029168	FBgn0031492.FBgn0031493
2L	3029253	3035348	FBgn0031494.FBgn0264996.FBgn0031495.FBgn0031496
2L	3035493	3038793	FBgn0031497.FBgn0031498
2L	3038826	3039812	FBgn0243513
2L	3039976	3041890	FBgn0031500
2L	3042551	3043593	FBgn0031501
2L	3043947	3046904	FBgn0042627.FBgn0263847
2L	3048701	3048831	FBgn0003934
2L	3056598	3068177	FBgn0027571
2L	3068345	3110998	FBgn0015600.FBgn0005779
2L	3128635	3129489	FBgn0031504
2L	3144953	3145848	FBgn0031505
2L	3146056	3159643	FBgn0011648
2L	3159950	3162399	FBgn0260817
2L	3162515	3163289	FBgn0051953
2L	3163645	3169462	FBgn0014906
2L	3169582	3169663	FBgn0011985
2L	3169820	3172799	FBgn0264744.FBgn0264745
2L	3173003	3173084	FBgn0011984
2L	3173205	3173840	FBgn0051698
2L	3173972	3174504	FBgn0031512
2L	3175112	3200496	FBgn0085422
2L	3210515	3211156	FBgn0266875
2L	3260973	3261281	FBgn0266876
2L	3261638	3262007	FBgn0266877
2L	3264168	3265714	FBgn0267270
2L	3268269	3268646	FBgn0265677
2L	3269437	3271806	FBgn0031513
2L	3275800	3280534	FBgn0031514
2L	3287822	3288591	FBgn0265678
2L	3291245	3294706	FBgn0031515
2L	3294926	3303130	FBgn0031516
2L	3304100	3311682	FBgn0031518.FBgn0031517
2L	3316794	3319872	FBgn0031519
2L	3320245	3323141	FBgn0031520
2L	3324237	3326637	FBgn0053281
2L	3327903	3329792	FBgn0053282
2L	3330928	3334790	FBgn0031522.FBgn0031523
2L	3334875	3354829	FBgn0020445
2L	3357646	3358618	FBgn0031526
2L	3358640	3373372	FBgn0085423
2L	3373567	3375711	FBgn0031528
2L	3375832	3376737	FBgn0031529
2L	3377002	3378590	FBgn0016698
2L	3386863	3387278	FBgn0266839
2L	3387354	3387743	FBgn0259949
2L	3387882	3388496	FBgn0259950
2L	3389348	3389753	FBgn0266026
2L	3397323	3397851	FBgn0266027
2L	3398023	3398684	FBgn0085204
2L	3404460	3411199	FBgn0031530.FBgn0031531
2L	3416693	3418068	FBgn0051952
2L	3445992	3447589	FBgn0031533
2L	3449683	3452106	FBgn0031534
2L	3452466	3457064	FBgn0031535.FBgn0031536
2L	3457302	3461952	FBgn0266670.FBgn0031538
2L	3462218	3463400	FBgn0005616.FBgn0263526
2L	3466157	3467334	FBgn0021967
2L	3467342	3470004	FBgn0031540
2L	3470182	3472364	FBgn0051776
2L	3472603	3475338	FBgn0051956
2L	3475365	3476058	FBgn0266912
2L	3476343	3477648	FBgn0264549
2L	3478434	3479612	FBgn0261560
2L	3480755	3491071	FBgn0031542
2L	3493986	3508119	FBgn0014396
2L	3508598	3509036	FBgn0266837
2L	3509058	3509440	FBgn0051954.FBgn0266838
2L	3510328	3514656	FBgn0053123
2L	3514872	3517264	FBgn0031544
2L	3517273	3519651	FBgn0031545
2L	3519677	3524056	FBgn0031546.FBgn0031547
2L	3525131	3530317	FBgn0031548.FBgn0031549
2L	3530789	3532678	FBgn0031550
2L	3537844	3538333	FBgn0265367
2L	3539247	3548423	FBgn0024244
2L	3562038	3563118	FBgn0265368
2L	3563308	3563502	FBgn0265960
2L	3575350	3575806	FBgn0264370
2L	3576210	3576623	FBgn0264363
2L	3578013	3580769	FBgn0004892
2L	3588485	3590301	FBgn0264371
2L	3604224	3606756	FBgn0002985
2L	3616296	3617619	FBgn0265369
2L	3619097	3621681	FBgn0015663.FBgn0031554
2L	3622074	3637073	FBgn0000721.FBgn0263523
2L	3662745	3668551	FBgn0085369.FBgn0259951
2L	3668691	3669134	FBgn0259953
2L	3669261	3669775	FBgn0259952
2L	3670131	3670581	FBgn0261054
2L	3692123	3692587	FBgn0031558
2L	3692699	3693182	FBgn0031559
2L	3693184	3693905	FBgn0051779
2L	3694105	3694418	FBgn0263096
2L	3694431	3695020	FBgn0262721
2L	3695032	3695411	FBgn0031560
2L	3696218	3696658	FBgn0031561
2L	3697242	3697872	FBgn0031562
2L	3698451	3699092	FBgn0031563
2L	3699464	3699826	FBgn0259954
2L	3700195	3700658	FBgn0259955
2L	3700674	3701092	FBgn0259956
2L	3701290	3701699	FBgn0259957
2L	3701826	3702248	FBgn0262621
2L	3702614	3702947	FBgn0265370
2L	3703659	3705488	FBgn0031564.FBgn0051778
2L	3706551	3707063	FBgn0051777
2L	3707230	3711748	FBgn0015376
2L	3711881	3713105	FBgn0051955
2L	3713360	3717773	FBgn0031566.FBgn0040104
2L	3718185	3729145	FBgn0003386
2L	3730466	3754617	FBgn0031568
2L	3757256	3765863	FBgn0263846.FBgn0263842
2L	3767621	3767688	FBgn0262392
2L	3769926	3770454	FBgn0263843
2L	3771700	3784121	FBgn0004893
2L	3784947	3785622	FBgn0051960
2L	3785738	3786343	FBgn0051958
2L	3787167	3802726	FBgn0031571
2L	3803545	3810671	FBgn0021800
2L	3810801	3813410	FBgn0031573
2L	3815438	3815948	FBgn0264885
2L	3817724	3818534	FBgn0264886
2L	3825675	3827099	FBgn0003430
2L	3836840	3839185	FBgn0004567
2L	3845130	3845716	FBgn0266318
2L	3851951	3852604	FBgn0267007
2L	3854288	3854994	FBgn0267005
2L	3856478	3857172	FBgn0267006
2L	3861405	3862097	FBgn0264887
2L	3862668	3867507	FBgn0031574
2L	3867697	3872458	FBgn0031575.FBgn0051957
2L	3872646	3902860	FBgn0000256
2L	3902928	3914288	FBgn0051774.FBgn0051773
2L	4000018	4000806	FBgn0264341
2L	4001084	4001620	FBgn0266883
2L	4004080	4004480	FBgn0085205
2L	4004984	4005670	FBgn0031579
2L	4006041	4006606	FBgn0031580
2L	4007690	4007984	FBgn0264295
2L	4008653	4009090	FBgn0264296
2L	4031377	4075952	FBgn0000547.FBgn0266319
2L	4085890	4086005	FBgn0086032
2L	4120343	4121627	FBgn0020376
2L	4121702	4124153	FBgn0014033
2L	4149279	4151203	FBgn0031585
2L	4164689	4166134	FBgn0026394
2L	4185401	4186114	FBgn0264866
2L	4186250	4187793	FBgn0051961
2L	4188123	4189284	FBgn0040102
2L	4189340	4198071	FBgn0031589
2L	4198404	4221796	FBgn0001075
2L	4224650	4227097	FBgn0031590
2L	4227699	4228561	FBgn0003941
2L	4228921	4229458	FBgn0265819
2L	4240014	4240820	FBgn0267284
2L	4241070	4242397	FBgn0264867
2L	4246209	4249676	FBgn0264868
2L	4255720	4256085	FBgn0266832
2L	4256132	4256519	FBgn0266833
2L	4256798	4257295	FBgn0266834
2L	4257572	4258425	FBgn0265269
2L	4259946	4261101	FBgn0264889
2L	4277696	4281324	FBgn0031592
2L	4283148	4323781	FBgn0010473
2L	4324554	4331830	FBgn0028482
2L	4333913	4343756	FBgn0020762.FBgn0262375
2L	4347501	4347954	FBgn0265908
2L	4348318	4348678	FBgn0265909
2L	4349172	4349685	FBgn0265910
2L	4350999	4351449	FBgn0265911
2L	4352975	4354034	FBgn0031596
2L	4361925	4364252	FBgn0026319.FBgn0266903
2L	4380722	4382735	FBgn0031597
2L	4382925	4386062	FBgn0031598
2L	4386182	4387356	FBgn0261976
2L	4388327	4393876	FBgn0027560.FBgn0031600
2L	4394196	4400487	FBgn0022153
2L	4400953	4403142	FBgn0053003
2L	4403251	4403955	FBgn0031601
2L	4403992	4411824	FBgn0031602.FBgn0262357
2L	4418977	4419048	FBgn0051963
2L	4433908	4435057	FBgn0085206.FBgn0085207
2L	4437787	4438201	FBgn0262358
2L	4441429	4442060	FBgn0259958
2L	4442320	4444680	FBgn0031603.FBgn0027609
2L	4444732	4448635	FBgn0031604.FBgn0025684
2L	4449295	4453038	FBgn0031606
2L	4453169	4454453	FBgn0031607
2L	4454626	4456807	FBgn0040705.FBgn0019982
2L	4457186	4457674	FBgn0261606.FBgn0065053
2L	4458595	4459638	FBgn0053002
2L	4459729	4463447	FBgn0031608.FBgn0031609
2L	4463611	4465075	FBgn0031610
2L	4465174	4477022	FBgn0031611.FBgn0011603
2L	4477462	4578218	FBgn0053196.FBgn0031613
2L	4582250	4582968	FBgn0263869
2L	4619587	4620918	FBgn0265820
2L	4633881	4634342	FBgn0267008
2L	4641296	4642872	FBgn0083938
2L	4642972	4646562	FBgn0031617
2L	4647051	4647920	FBgn0264342
2L	4651403	4652892	FBgn0031619
2L	4682677	4684461	FBgn0031620.FBgn0000227
2L	4687511	4688956	FBgn0031621
2L	4688965	4690702	FBgn0031622
2L	4694721	4701485	FBgn0085380.FBgn0031623
2L	4732413	4734458	FBgn0031626
2L	4734592	4763951	FBgn0031627.FBgn0260428
2L	4794549	4796581	FBgn0031628
2L	4796600	4801923	FBgn0031629
2L	4811711	4811945	FBgn0266835
2L	4813009	4817881	FBgn0031630.FBgn0031631.FBgn0263577
2L	4821774	4828945	FBgn0031632
2L	4829214	4830039	FBgn0031633.FBgn0263575
2L	4830846	4835300	FBgn0031634
2L	4835335	4837999	FBgn0031635
2L	4838347	4841465	FBgn0031636
2L	4841482	4847295	FBgn0031637
2L	4847766	4850419	FBgn0031638.FBgn0031639
2L	4850641	4852640	FBgn0031640
2L	4852864	4876792	FBgn0051660
2L	4876891	4883107	FBgn0000286
2L	4883298	4885669	FBgn0031643
2L	4889995	4891277	FBgn0031644
2L	4891327	4891845	FBgn0267280
2L	4892112	4906762	FBgn0031645.FBgn0031646
2L	4908581	4932384	FBgn0041150
2L	4933047	4936450	FBgn0031649
2L	4937409	4941423	FBgn0003372
2L	4942742	4945361	FBgn0031650.FBgn0031651
2L	4945579	4949784	FBgn0015000.FBgn0031652
2L	4949941	4950767	FBgn0031653
2L	4952243	4953136	FBgn0031654
2L	4954279	4955144	FBgn0020906
2L	4955509	4958292	FBgn0031655
2L	4958411	4965425	FBgn0083960.FBgn0264372
2L	4965673	4967775	FBgn0083961.FBgn0015834
2L	4967832	4968935	FBgn0262467
2L	4969004	4973687	FBgn0031657.FBgn0010607.FBgn0031659
2L	4973976	4977023	FBgn0031660.FBgn0031661
2L	4977312	4979379	FBgn0031662.FBgn0031663
2L	4979513	4981592	FBgn0031664
2L	4981614	4992702	FBgn0083962
2L	4992808	5009720	FBgn0053113
2L	5009931	5010834	FBgn0031668.FBgn0265968
2L	5010922	5012127	FBgn0031670
2L	5012144	5028191	FBgn0016075
2L	5029609	5037279	FBgn0000299
2L	5037709	5051062	FBgn0260451.FBgn0260470.FBgn0031673.FBgn0053995.FBgn0264742.FBgn0264743.FBgn0031675
2L	5051193	5054575	FBgn0022023.FBgn0031676
2L	5054579	5055016	FBgn0031677
2L	5055058	5058248	FBgn0014857.FBgn0031678
2L	5058404	5059790	FBgn0028694
2L	5060473	5060806	FBgn0266829
2L	5060815	5063442	FBgn0028572.FBgn0264368
2L	5068570	5068684	FBgn0262213
2L	5070887	5072055	FBgn0266843.FBgn0261608
2L	5072170	5093592	FBgn0031681
2L	5093976	5095910	FBgn0031682
2L	5096227	5100288	FBgn0031683.FBgn0031684
2L	5100877	5187922	FBgn0261836.FBgn0082990
2L	5193471	5193516	FBgn0065083
2L	5196035	5196097	FBgn0065107
2L	5202383	5202522	FBgn0083028
2L	5206205	5206361	FBgn0065104
2L	5207267	5209345	FBgn0031688
2L	5210460	5215081	FBgn0031689.FBgn0031690
2L	5215189	5216542	FBgn0250847
2L	5216701	5240837	FBgn0031692.FBgn0003716.FBgn0051971
2L	5241106	5241177	FBgn0051914
2L	5242699	5244239	FBgn0046776
2L	5258942	5259992	FBgn0265957
2L	5264001	5265899	FBgn0031693
2L	5266392	5268455	FBgn0031694
2L	5268498	5270329	FBgn0031695
2L	5271728	5278548	FBgn0000228
2L	5278865	5283283	FBgn0031696
2L	5287447	5288361	FBgn0265956.FBgn0265955
2L	5288944	5297928	FBgn0016076.FBgn0267294
2L	5311311	5314895	FBgn0031697
2L	5315290	5326832	FBgn0031698.FBgn0266320
2L	5327227	5327969	FBgn0015031
2L	5327975	5328879	FBgn0031700
2L	5329857	5330464	FBgn0031701
2L	5330470	5338073	FBgn0031702
2L	5339132	5342234	FBgn0031703
2L	5346237	5365760	FBgn0016920
2L	5379095	5381074	FBgn0262097
2L	5387551	5388632	FBgn0265958
2L	5404280	5416593	FBgn0016660
2L	5431842	5432604	FBgn0263866
2L	5432822	5433522	FBgn0263867
2L	5433676	5434236	FBgn0263868
2L	5435582	5437749	FBgn0051647.FBgn0086033
2L	5461639	5467610	FBgn0261963
2L	5486905	5487191	FBgn0266825
2L	5517737	5519896	FBgn0031707.FBgn0031708
2L	5520135	5523898	FBgn0000318.FBgn0031710
2L	5524139	5527854	FBgn0031711.FBgn0266028.FBgn0051989.FBgn0051648
2L	5528123	5532223	FBgn0051915.FBgn0031713
2L	5535861	5536758	FBgn0031715
2L	5536850	5539196	FBgn0031716
2L	5539326	5542314	FBgn0014189
2L	5542480	5546642	FBgn0002525
2L	5547086	5549614	FBgn0031717
2L	5549709	5550835	FBgn0031718
2L	5551838	5552756	FBgn0031719
2L	5552843	5553850	FBgn0031720
2L	5553897	5558994	FBgn0031721.FBgn0004620
2L	5559342	5563502	FBgn0020429
2L	5564811	5565766	FBgn0266029.FBgn0041719
2L	5579580	5581116	FBgn0031722
2L	5587115	5588414	FBgn0031723
2L	5596833	5598636	FBgn0031724
2L	5601723	5615661	FBgn0031725.FBgn0266030
2L	5619794	5620280	FBgn0266031
2L	5620615	5623762	FBgn0031726
2L	5626291	5632660	FBgn0051646.FBgn0266069
2L	5640940	5641037	FBgn0262256
2L	5641063	5641155	FBgn0262321
2L	5641191	5641279	FBgn0262239
2L	5641298	5641389	FBgn0262200
2L	5641990	5642078	FBgn0262333
2L	5642102	5642201	FBgn0262243
2L	5661902	5662232	FBgn0266068
2L	5662849	5670838	FBgn0031728
2L	5678582	5679499	FBgn0031729
2L	5690529	5691421	FBgn0266066.FBgn0266067
2L	5706374	5713791	FBgn0031730
2L	5715349	5716426	FBgn0031731.FBgn0266065
2L	5716701	5718067	FBgn0054011
2L	5718121	5720899	FBgn0031732
2L	5721051	5723944	FBgn0024191
2L	5724656	5728811	FBgn0031736.FBgn0031733
2L	5733675	5741244	FBgn0031734
2L	5746157	5747961	FBgn0031735
2L	5762553	5766142	FBgn0031737
2L	5767002	5771537	FBgn0031738.FBgn0051912
2L	5784031	5784893	FBgn0051913
2L	5800517	5801975	FBgn0031739
2L	5802220	5804030	FBgn0031740
2L	5805395	5809063	FBgn0031741
2L	5809702	5810216	FBgn0265786
2L	5810352	5810835	FBgn0265787
2L	5811574	5811925	FBgn0262999
2L	5817890	5818443	FBgn0051644
2L	5824004	5856767	FBgn0085410
2L	5859769	5879498	FBgn0031745
2L	5883741	5884345	FBgn0265785
2L	5884350	5884774	FBgn0259959
2L	5884888	5885491	FBgn0262814
2L	5886002	5886609	FBgn0031746
2L	5887204	5887989	FBgn0265788
2L	5888149	5888484	FBgn0265789
2L	5892298	5892862	FBgn0002856
2L	5892883	5893896	FBgn0002855
2L	5899949	5900380	FBgn0265790
2L	5903178	5904689	FBgn0031747
2L	5904958	5906250	FBgn0264352
2L	5907169	5910289	FBgn0043362.FBgn0031749
2L	5922876	5923653	FBgn0031751
2L	5925205	5939261	FBgn0264547.FBgn0015381
2L	5940033	5940250	FBgn0266826
2L	5941995	5942584	FBgn0266827
2L	5942623	5943304	FBgn0261055
2L	5943643	5948397	FBgn0001128.FBgn0266321
2L	5949450	5955235	FBgn0031752
2L	5955312	5956466	FBgn0031753
2L	5956489	5956819	FBgn0040949
2L	5957004	5957639	FBgn0003980
2L	5958005	5958631	FBgn0086266
2L	5959596	5960340	FBgn0003979
2L	5963087	5964951	FBgn0086265
2L	5965391	5967752	FBgn0031756
2L	5968566	5969761	FBgn0031757
2L	5969859	5971025	FBgn0031758.FBgn0263442
2L	5972115	5981018	FBgn0000308
2L	5981764	5985909	FBgn0001942
2L	5986348	5988854	FBgn0001941
2L	5989400	5999501	FBgn0031759
2L	6000228	6006333	FBgn0031760.FBgn0001089.FBgn0264448
2L	6007364	6012338	FBgn0031762
2L	6013059	6019402	FBgn0001170
2L	6020835	6021718	FBgn0031763
2L	6022951	6024539	FBgn0031764
2L	6025870	6034423	FBgn0031765
2L	6034731	6037902	FBgn0025742.FBgn0031766
2L	6038117	6045713	FBgn0051643.FBgn0000052.FBgn0262317
2L	6046516	6050474	FBgn0029161.FBgn0085208.FBgn0031768
2L	6050800	6053877	FBgn0031769
2L	6054302	6060169	FBgn0031770
2L	6060510	6062757	FBgn0085209.FBgn0031771
2L	6062989	6065953	FBgn0031772.FBgn0031773
2L	6065997	6067635	FBgn0031774
2L	6067668	6068594	FBgn0031775
2L	6069079	6070686	FBgn0031776.FBgn0031777
2L	6070990	6073961	FBgn0266449
2L	6074251	6074796	FBgn0264345
2L	6078453	6079736	FBgn0031778
2L	6079764	6080128	FBgn0265999
2L	6082603	6096498	FBgn0266450.FBgn0266445
2L	6096698	6098966	FBgn0031779
2L	6100377	6120522	FBgn0266521.FBgn0051642
2L	6125132	6127775	FBgn0031781.FBgn0031782
2L	6127872	6130651	FBgn0261683.FBgn0261697
2L	6131023	6132484	FBgn0031784
2L	6133258	6133674	FBgn0267283
2L	6138867	6139309	FBgn0266071
2L	6139382	6145010	FBgn0031785
2L	6151969	6153701	FBgn0040950
2L	6153840	6155141	FBgn0051639
2L	6160400	6161309	FBgn0031786
2L	6179133	6211114	FBgn0085409
2L	6225048	6226842	FBgn0026755
2L	6231807	6232160	FBgn0266070
2L	6253123	6256822	FBgn0053531.FBgn0031791
2L	6263557	6264490	FBgn0031792
2L	6271024	6271468	FBgn0261699
2L	6308377	6308751	FBgn0264543
2L	6308819	6309475	FBgn0260452
2L	6323767	6332789	FBgn0265778
2L	6332881	6338671	FBgn0031799
2L	6338836	6346280	FBgn0015623
2L	6346430	6348427	FBgn0031800
2L	6349393	6351034	FBgn0031801
2L	6352324	6354331	FBgn0031802
2L	6354956	6356498	FBgn0031803
2L	6357005	6358318	FBgn0031804
2L	6358345	6359994	FBgn0266003
2L	6360403	6361385	FBgn0266004
2L	6367882	6370190	FBgn0031805
2L	6372388	6377284	FBgn0043854
2L	6377771	6383419	FBgn0259714.FBgn0031808
2L	6383435	6385512	FBgn0259716
2L	6395853	6397249	FBgn0259715
2L	6412315	6423310	FBgn0031811.FBgn0011722
2L	6424336	6426371	FBgn0263278
2L	6426724	6448403	FBgn0031813
2L	6448464	6455929	FBgn0031814
2L	6456052	6459008	FBgn0031815
2L	6459015	6465669	FBgn0031816
2L	6466217	6467698	FBgn0031817
2L	6468538	6473904	FBgn0259749
2L	6474438	6476975	FBgn0031818
2L	6477182	6480575	FBgn0086357
2L	6480661	6488756	FBgn0267019.FBgn0031820.FBgn0031821
2L	6489090	6490843	FBgn0027496.FBgn0031822
2L	6491061	6494532	FBgn0051638.FBgn0031824
2L	6497053	6498466	FBgn0031826
2L	6498647	6508404	FBgn0051637.FBgn0266001
2L	6527447	6546976	FBgn0000320
2L	6551854	6552436	FBgn0266002
2L	6555717	6557502	FBgn0031829
2L	6557800	6559308	FBgn0031830
2L	6559426	6560133	FBgn0031832.FBgn0031831
2L	6562325	6566181	FBgn0263916.FBgn0031834
2L	6568400	6601068	FBgn0031835
2L	6611011	6617117	FBgn0031836
2L	6617134	6619446	FBgn0031837.FBgn0266218
2L	6623112	6632407	FBgn0085374.FBgn0051634
2L	6632798	6649114	FBgn0051635
2L	6649388	6654574	FBgn0031842
2L	6654760	6656321	FBgn0051633
2L	6656459	6658152	FBgn0051636
2L	6658517	6662033	FBgn0028467
2L	6662061	6663612	FBgn0031844
2L	6663664	6668033	FBgn0000392.FBgn0085339.FBgn0263200
2L	6671065	6673347	FBgn0028990
2L	6674682	6676635	FBgn0000351
2L	6676649	6677625	FBgn0031848
2L	6677835	6684364	FBgn0028703
2L	6684842	6686712	FBgn0031849
2L	6686791	6709086	FBgn0031850
2L	6711286	6716186	FBgn0025595
2L	6717625	6719389	FBgn0031851
2L	6719394	6723359	FBgn0025777
2L	6723903	6732766	FBgn0046704
2L	6732866	6736149	FBgn0031853
2L	6736364	6740188	FBgn0031854
2L	6742502	6745078	FBgn0031855.FBgn0051910.FBgn0086034
2L	6747421	6747914	FBgn0265257
2L	6757864	6759628	FBgn0031856
2L	6759829	6772755	FBgn0031857
2L	6774041	6778444	FBgn0031858
2L	6778555	6786861	FBgn0015776
2L	6789770	6798862	FBgn0015777
2L	6799196	6799600	FBgn0263585
2L	6799744	6799816	FBgn0051631
2L	6799946	6800894	FBgn0042189
2L	6801358	6802840	FBgn0031859
2L	6803011	6805792	FBgn0031860.FBgn0031861
2L	6812640	6813110	FBgn0264890
2L	6821934	6838995	FBgn0051632
2L	6852315	6853866	FBgn0017551
2L	6854142	6860849	FBgn0086451
2L	6860905	6870389	FBgn0031865
2L	6871335	6872536	FBgn0266220
2L	6872714	6874378	FBgn0266219
2L	6874900	6902152	FBgn0031866.FBgn0262205
2L	6906666	6907844	FBgn0042092
2L	6908083	6914138	FBgn0031868.FBgn0011737
2L	6914301	6916445	FBgn0028554.FBgn0052829
2L	6916753	6917310	FBgn0026196.FBgn0263467
2L	6920704	6932057	FBgn0004838
2L	6932121	6942814	FBgn0262877.FBgn0031869
2L	6943178	6945289	FBgn0031871
2L	6945464	6948808	FBgn0031872
2L	6949310	6950207	FBgn0031873
2L	6950421	6956950	FBgn0020616.FBgn0031874
2L	6957008	6960328	FBgn0031875.FBgn0031876
2L	6960377	6964074	FBgn0031877.FBgn0031878
2L	6964421	6965887	FBgn0021944
2L	6966780	6967644	FBgn0264922
2L	6968711	6971737	FBgn0016978
2L	6972243	6972796	FBgn0262616
2L	6972828	6986750	FBgn0031879.FBgn0265414
2L	7012262	7012803	FBgn0263026
2L	7013396	7022470	FBgn0263027.FBgn0000053.FBgn0003046
2L	7024829	7027389	FBgn0051908
2L	7027526	7028959	FBgn0031881
2L	7030493	7032606	FBgn0031882
2L	7032721	7056010	FBgn0031883.FBgn0262872
2L	7056301	7060851	FBgn0031885.FBgn0051907
2L	7063986	7065837	FBgn0266666.FBgn0031886
2L	7067983	7079399	FBgn0031887.FBgn0031888.FBgn0265822
2L	7098188	7145263	FBgn0085407.FBgn0265823
2L	7174368	7174790	FBgn0265821
2L	7177879	7178171	FBgn0265824
2L	7182234	7190010	FBgn0031893.FBgn0031894
2L	7190431	7194588	FBgn0031895
2L	7194908	7204264	FBgn0031896
2L	7204538	7220033	FBgn0031897
2L	7220369	7221093	FBgn0263133.FBgn0266324
2L	7223328	7228641	FBgn0259111.FBgn0264343
2L	7232165	7232813	FBgn0264344
2L	7250607	7252982	FBgn0031900
2L	7255419	7258198	FBgn0010453.FBgn0051909
2L	7307159	7316265	FBgn0004009
2L	7328944	7329519	FBgn0266842
2L	7333714	7352542	FBgn0031902
2L	7363379	7370503	FBgn0031903.FBgn0264872
2L	7377702	7384344	FBgn0002938
2L	7384486	7388253	FBgn0031904
2L	7388508	7390902	FBgn0031905
2L	7390984	7398750	FBgn0031906
2L	7399465	7399929	FBgn0264888
2L	7401335	7404526	FBgn0031907
2L	7405227	7409809	FBgn0031908.FBgn0031909
2L	7410909	7412229	FBgn0031910
2L	7412417	7422736	FBgn0028387
2L	7423820	7425892	FBgn0264439.FBgn0262453
2L	7425972	7426044	FBgn0262458
2L	7426866	7430329	FBgn0031912
2L	7430530	7433516	FBgn0031913
2L	7437492	7451244	FBgn0031914.FBgn0025697
2L	7452520	7454212	FBgn0041247
2L	7454826	7462247	FBgn0045495
2L	7466543	7472493	FBgn0031918
2L	7472513	7476952	FBgn0260486.FBgn0031920
2L	7496791	7497365	FBgn0011283
2L	7497805	7520082	FBgn0264895.FBgn0264891
2L	7581924	7583333	FBgn0083141
2L	7604243	7604563	FBgn0266910
2L	7605600	7607701	FBgn0031925
2L	7608389	7616533	FBgn0031926
2L	7636113	7636608	FBgn0266034
2L	7636951	7637324	FBgn0266035
2L	7642005	7685341	FBgn0264087.FBgn0040299.FBgn0264997
2L	7689311	7691061	FBgn0031929
2L	7691109	7692683	FBgn0031930
2L	7693030	7701601	FBgn0262880.FBgn0041182
2L	7702805	7710456	FBgn0041181.FBgn0266325
2L	7710880	7711661	FBgn0267326.FBgn0012018
2L	7713998	7716645	FBgn0053296
2L	7716974	7719487	FBgn0031935
2L	7719847	7722823	FBgn0031936
2L	7723045	7726298	FBgn0031937
2L	7727157	7732670	FBgn0031939
2L	7734415	7738809	FBgn0260479
2L	7740562	7741537	FBgn0014454
2L	7743682	7744839	FBgn0031940
2L	7747275	7747874	FBgn0031941
2L	7752170	7753186	FBgn0031942
2L	7753203	7753393	FBgn0267282
2L	7754174	7756934	FBgn0031944.FBgn0031943
2L	7767628	7775033	FBgn0031945
2L	7775804	7778029	FBgn0020880
2L	7780085	7781415	FBgn0003961
2L	7781465	7782760	FBgn0031946
2L	7782865	7786061	FBgn0031947
2L	7786160	7790557	FBgn0031948
2L	7791175	7796260	FBgn0025687.FBgn0266072
2L	7796314	7800058	FBgn0031950
2L	7800147	7810703	FBgn0031951.FBgn0031952
2L	7811438	7820771	FBgn0261800
2L	7821034	7827315	FBgn0266360.FBgn0027515.FBgn0020618
2L	7827650	7833576	FBgn0004177
2L	7839777	7840414	FBgn0262546
2L	7840452	7841262	FBgn0031954
2L	7844905	7855475	FBgn0031955
2L	7857077	7860839	FBgn0040099.FBgn0031957
2L	7864642	7871432	FBgn0045038
2L	7871978	7872367	FBgn0266904
2L	7872849	7872919	FBgn0011861
2L	7873495	7879552	FBgn0031959
2L	7883282	7885450	FBgn0031961.FBgn0261790
2L	7885503	7886109	FBgn0083968
2L	7887693	7889129	FBgn0051902
2L	7889288	7890594	FBgn0053121
2L	7891187	7986785	FBgn0085450.FBgn0031968
2L	7986786	7994184	FBgn0031969
2L	7994388	7996494	FBgn0031970.FBgn0266331
2L	7998869	8004286	FBgn0031971.FBgn0031972
2L	8004548	8007210	FBgn0031973
2L	8008302	8009477	FBgn0031974
2L	8009603	8010652	FBgn0054010
2L	8011405	8026898	FBgn0031975
2L	8026914	8030565	FBgn0031976.FBgn0031977
2L	8030721	8040826	FBgn0044323
2L	8041106	8042350	FBgn0031979.FBgn0031980.FBgn0065055
2L	8043471	8071624	FBgn0031981.FBgn0011230
2L	8071812	8072848	FBgn0013531
2L	8072895	8073948	FBgn0010287
2L	8074117	8083107	FBgn0264800.FBgn0266795
2L	8083420	8116531	FBgn0261822
2L	8116965	8124010	FBgn0031985
2L	8124329	8126890	FBgn0031986.FBgn0031987
2L	8127001	8133989	FBgn0031988
2L	8134247	8141662	FBgn0031990.FBgn0263561
2L	8143401	8144047	FBgn0261830
2L	8144391	8145107	FBgn0261831
2L	8145758	8148356	FBgn0263256.FBgn0051606
2L	8159832	8162452	FBgn0261064.FBgn0031992
2L	8163073	8190137	FBgn0264953
2L	8190297	8190781	FBgn0083970
2L	8190808	8197049	FBgn0031995.FBgn0264947
2L	8197193	8198813	FBgn0031996
2L	8198882	8205298	FBgn0031997.FBgn0031998.FBgn0264950
2L	8205367	8205648	FBgn0264951
2L	8205778	8206044	FBgn0264952
2L	8206171	8211122	FBgn0031999.FBgn0003607
2L	8211347	8211938	FBgn0015299
2L	8212039	8212902	FBgn0032000
2L	8212959	8215239	FBgn0032001.FBgn0032002
2L	8215915	8218017	FBgn0032003.FBgn0032004
2L	8218071	8220741	FBgn0032005
2L	8220980	8239878	FBgn0032006
2L	8240414	8241800	FBgn0028987
2L	8242055	8242435	FBgn0262943
2L	8242632	8244003	FBgn0032008.FBgn0262359
2L	8244160	8257502	FBgn0032010
2L	8258373	8258692	FBgn0003502.FBgn0262374
2L	8290727	8290799	FBgn0011902
2L	8295158	8295666	FBgn0264083
2L	8301345	8302985	FBgn0261020
2L	8303429	8305376	FBgn0032013
2L	8305586	8308192	FBgn0032014.FBgn0032015
2L	8308427	8311195	FBgn0032016.FBgn0032017
2L	8311399	8319908	FBgn0032018.FBgn0262598
2L	8320328	8325409	FBgn0032020.FBgn0032021
2L	8327456	8332911	FBgn0032022
2L	8338287	8342056	FBgn0032023
2L	8342695	8345015	FBgn0032024.FBgn0266911
2L	8346620	8351112	FBgn0032025
2L	8352187	8355172	FBgn0051901
2L	8355678	8362469	FBgn0032026
2L	8363477	8364662	FBgn0010265
2L	8364855	8365663	FBgn0261437
2L	8366038	8370090	FBgn0260439
2L	8370343	8374250	FBgn0266880.FBgn0032029
2L	8374461	8376797	FBgn0032030.FBgn0032031
2L	8377035	8378206	FBgn0032032
2L	8378262	8381764	FBgn0027094
2L	8381821	8382807	FBgn0032033
2L	8382861	8384137	FBgn0032034.FBgn0263852
2L	8384455	8389331	FBgn0032036.FBgn0262001
2L	8389724	8389820	FBgn0041717
2L	8389881	8392398	FBgn0262002
2L	8392456	8393222	FBgn0015583
2L	8393489	8394280	FBgn0040098
2L	8394429	8394940	FBgn0266882.FBgn0040958
2L	8395665	8396096	FBgn0040959
2L	8396649	8397886	FBgn0032039
2L	8399021	8400078	FBgn0032040
2L	8400421	8403280	FBgn0051898.FBgn0001084
2L	8403447	8408853	FBgn0266326.FBgn0020497
2L	8408888	8411868	FBgn0014417
2L	8412144	8415256	FBgn0032042
2L	8415690	8433598	FBgn0027932.FBgn0001137
2L	8434058	8437365	FBgn0027490
2L	8437405	8437996	FBgn0043002
2L	8438169	8442342	FBgn0002887
2L	8442447	8445815	FBgn0051897
2L	8445861	8449576	FBgn0027780
2L	8449691	8463994	FBgn0026718
2L	8464488	8466694	FBgn0029173
2L	8466817	8478088	FBgn0262029.FBgn0053194
2L	8481777	8481848	FBgn0051896
2L	8482084	8482155	FBgn0051892
2L	8482374	8483005	FBgn0264340
2L	8485725	8485925	FBgn0263489
2L	8488981	8490546	FBgn0032047
2L	8490739	8491360	FBgn0263314
2L	8491868	8496307	FBgn0032048.FBgn0032049
2L	8509069	8511866	FBgn0032050
2L	8512174	8514868	FBgn0032051
2L	8515096	8517380	FBgn0032052.FBgn0032053
2L	8517411	8519176	FBgn0032054
2L	8519690	8521809	FBgn0032055
2L	8521933	8528618	FBgn0016122.FBgn0085470.FBgn0250903
2L	8529141	8541439	FBgn0028394
2L	8541552	8541623	FBgn0051604
2L	8541761	8541832	FBgn0051603
2L	8542147	8570960	FBgn0011259.FBgn0051895
2L	8590370	8594489	FBgn0264437
2L	8620028	8620099	FBgn0051602
2L	8672698	8679187	FBgn0001114.FBgn0032057.FBgn0051889
2L	8681325	8683522	FBgn0032058.FBgn0051890
2L	8683806	8683877	FBgn0051888
2L	8684823	8685955	FBgn0032059
2L	8686231	8687052	FBgn0260861
2L	8687226	8705450	FBgn0004914.FBgn0266327
2L	8705572	8707527	FBgn0032061
2L	8709880	8740660	FBgn0003209
2L	8751715	8752122	FBgn0266845
2L	8752285	8753209	FBgn0032065
2L	8765273	8768710	FBgn0032066
2L	8769159	8772344	FBgn0032067
2L	8772946	8776263	FBgn0032068
2L	8777661	8781252	FBgn0032069
2L	8781799	8782500	FBgn0261627
2L	8825645	8829670	FBgn0029123
2L	8852009	8852664	FBgn0266905
2L	8862610	8863743	FBgn0266798.FBgn0052986
2L	8863811	8864847	FBgn0052987
2L	8864864	8865692	FBgn0052988
2L	8865850	8866670	FBgn0052983
2L	8866767	8867686	FBgn0032072
2L	8867875	8868747	FBgn0265587
2L	8886809	8888008	FBgn0265588
2L	8891440	8892180	FBgn0261630
2L	8898786	8933594	FBgn0085427
2L	8933962	8936096	FBgn0032074
2L	8937390	8943257	FBgn0032075.FBgn0032076.FBgn0032077
2L	8943455	8951216	FBgn0032078
2L	8953481	8959051	FBgn0032079
2L	8959255	8962354	FBgn0032080
2L	8962533	8964620	FBgn0052985
2L	8964982	8967035	FBgn0052984
2L	8967535	8975428	FBgn0032082.FBgn0032083
2L	8977834	8981432	FBgn0032084.FBgn0040963
2L	8985936	8989539	FBgn0011705
2L	8991735	8993632	FBgn0032085
2L	8993818	8995617	FBgn0013746.FBgn0032086
2L	8997605	8999816	FBgn0040964.FBgn0015316
2L	9010583	9011358	FBgn0032087
2L	9012188	9014068	FBgn0032088.FBgn0032089
2L	9024320	9031836	FBgn0032090.FBgn0265452
2L	9051631	9071607	FBgn0051708.FBgn0265676
2L	9077121	9077988	FBgn0032094
2L	9084107	9089440	FBgn0032095
2L	9097563	9098175	FBgn0051609
2L	9099397	9099770	FBgn0265675
2L	9111814	9113285	FBgn0032096
2L	9119582	9120040	FBgn0265828
2L	9121571	9121923	FBgn0265827
2L	9124032	9124500	FBgn0265826
2L	9125737	9163721	FBgn0052982
2L	9164235	9166514	FBgn0032100.FBgn0032101
2L	9166778	9236594	FBgn0041092.FBgn0051885
2L	9250048	9251042	FBgn0032104
2L	9251138	9251459	FBgn0263985
2L	9251472	9253118	FBgn0032105
2L	9254076	9254854	FBgn0040097
2L	9256563	9262804	FBgn0267252.FBgn0266800
2L	9304437	9305007	FBgn0262033
2L	9325845	9326721	FBgn0267012
2L	9327039	9327553	FBgn0267013
2L	9327744	9330332	FBgn0032109
2L	9330763	9331981	FBgn0010314
2L	9333567	9341925	FBgn0026439
2L	9342832	9344777	FBgn0032110
2L	9348726	9349212	FBgn0266037
2L	9349546	9349963	FBgn0263082
2L	9350470	9350996	FBgn0032111
2L	9364297	9364991	FBgn0263323
2L	9367640	9368434	FBgn0085210
2L	9370309	9374004	FBgn0085395.FBgn0264447
2L	9387389	9391567	FBgn0012036
2L	9396999	9397988	FBgn0032115
2L	9416588	9426342	FBgn0032116
2L	9426784	9431052	FBgn0000640.FBgn0262036.FBgn0032117
2L	9431405	9435341	FBgn0011232
2L	9435399	9437227	FBgn0032119.FBgn0085211
2L	9437469	9440740	FBgn0002973.FBgn0053723
2L	9470326	9470861	FBgn0264269
2L	9491176	9494876	FBgn0004868
2L	9495474	9520696	FBgn0032120
2L	9521210	9529648	FBgn0032123.FBgn0032122
2L	9540523	9542480	FBgn0032124
2L	9542878	9543658	FBgn0032125
2L	9544171	9544875	FBgn0032126
2L	9545811	9547424	FBgn0032127
2L	9547720	9566750	FBgn0032129
2L	9568155	9568785	FBgn0264998
2L	9568890	9576769	FBgn0032130.FBgn0028479
2L	9578120	9581745	FBgn0051709.FBgn0014179
2L	9584670	9586044	FBgn0263612
2L	9589476	9591783	FBgn0032131
2L	9598880	9600872	FBgn0032132
2L	9608562	9612706	FBgn0019809
2L	9613166	9616404	FBgn0040070
2L	9616469	9623109	FBgn0032135
2L	9624452	9625285	FBgn0051882
2L	9634179	9656026	FBgn0032136
2L	9656600	9657424	FBgn0053299
2L	9669640	9671070	FBgn0264999
2L	9682315	9699297	FBgn0000273
2L	9699791	9700459	FBgn0015393
2L	9700810	9705954	FBgn0011207.FBgn0051710
2L	9708921	9711271	FBgn0032138
2L	9711512	9730945	FBgn0028704.FBgn0032139
2L	9736645	9737795	FBgn0032140
2L	9747839	9750071	FBgn0015035
2L	9758342	9762375	FBgn0022720
2L	9762424	9763262	FBgn0011291
2L	9763369	9765338	FBgn0025117
2L	9765357	9768727	FBgn0265001.FBgn0032143
2L	9769060	9770409	FBgn0032144
2L	9771155	9773044	FBgn0065108
2L	9773108	9775030	FBgn0065109
2L	9782384	9790745	FBgn0032147.FBgn0042174
2L	9790882	9791958	FBgn0032149
2L	9791961	9793107	FBgn0032150
2L	9793317	9848794	FBgn0032151.FBgn0264266
2L	9887039	9887389	FBgn0265912
2L	9888005	9890772	FBgn0029174.FBgn0085212
2L	9890885	9893446	FBgn0032153.FBgn0032154
2L	9893805	9894026	FBgn0063449.FBgn0063391
2L	9894205	9894285	FBgn0063392
2L	9894477	9894544	FBgn0063389
2L	9894795	9894907	FBgn0025881
2L	9895287	9896104	FBgn0010520
2L	9896265	9897552	FBgn0004867
2L	9897820	9903128	FBgn0053300
2L	9903279	9908633	FBgn0032156
2L	9908830	9912608	FBgn0032157
2L	9912911	9915044	FBgn0024285
2L	9915253	9917220	FBgn0040064
2L	9917221	9918176	FBgn0025700
2L	9918618	9920120	FBgn0032160
2L	9920160	9921459	FBgn0032161
2L	9921633	9924865	FBgn0032162.FBgn0032163
2L	9925161	9930378	FBgn0259712
2L	9930580	9931131	FBgn0259713
2L	9932272	9933163	FBgn0051876
2L	9934767	9938790	FBgn0051712.FBgn0266359.FBgn0051713
2L	9938863	9947648	FBgn0032166.FBgn0032167
2L	9950418	9950516	FBgn0262428
2L	9952072	9954181	FBgn0032168
2L	9954325	9957019	FBgn0032169.FBgn0032171
2L	9957132	9960232	FBgn0032170.FBgn0032172.FBgn0266166
2L	9961018	9962104	FBgn0263766
2L	9964147	9967229	FBgn0015664
2L	9967313	9968645	FBgn0011272
2L	9983671	9995538	FBgn0040965.FBgn0000180
2L	9995561	10002736	FBgn0051875.FBgn0051755
2L	10003832	10005043	FBgn0043456.FBgn0266167
2L	10009381	10013170	FBgn0011584
2L	10013227	10017463	FBgn0032175
2L	10026676	10029298	FBgn0032176
2L	10032690	10038954	FBgn0027600
2L	10049580	10051201	FBgn0053301
2L	10051362	10052289	FBgn0266168
2L	10053604	10054100	FBgn0266169
2L	10054213	10055935	FBgn0053302
2L	10056900	10060095	FBgn0011823
2L	10060816	10063925	FBgn0032178
2L	10064121	10092389	FBgn0265002.FBgn0032181
2L	10094088	10122771	FBgn0083945.FBgn0032184
2L	10144776	10156407	FBgn0032187
2L	10172702	10174090	FBgn0032188
2L	10182557	10191496	FBgn0028675.FBgn0051874
2L	10199401	10200974	FBgn0032189
2L	10201004	10202321	FBgn0005593
2L	10202520	10204317	FBgn0085188
2L	10204757	10206961	FBgn0032191
2L	10207085	10209786	FBgn0032192.FBgn0266139
2L	10209853	10210681	FBgn0032193
2L	10211170	10213721	FBgn0032194
2L	10213812	10221216	FBgn0024320
2L	10221351	10222546	FBgn0250843
2L	10222657	10224447	FBgn0032195
2L	10224457	10226808	FBgn0032196
2L	10227760	10231692	FBgn0032197
2L	10232507	10234450	FBgn0032198
2L	10234585	10238317	FBgn0051720
2L	10239341	10242172	FBgn0004419
2L	10242512	10245977	FBgn0024248.FBgn0266330
2L	10247502	10250501	FBgn0000229
2L	10250737	10251714	FBgn0051717
2L	10251843	10255891	FBgn0010407.FBgn0032200
2L	10256319	10261049	FBgn0026379
2L	10261795	10263554	FBgn0011305
2L	10264125	10265229	FBgn0032202
2L	10265336	10266570	FBgn0259482
2L	10266703	10268748	FBgn0032204
2L	10268872	10269904	FBgn0032205
2L	10270051	10272324	FBgn0260750.FBgn0003751
2L	10272325	10278811	FBgn0260749
2L	10278951	10280872	FBgn0054043
2L	10281943	10292365	FBgn0032208
2L	10292679	10295385	FBgn0032209
2L	10295859	10298413	FBgn0032210.FBgn0266303
2L	10299977	10302018	FBgn0032211
2L	10302173	10303947	FBgn0005322
2L	10304069	10306594	FBgn0032213
2L	10306922	10308045	FBgn0032214
2L	10308131	10310956	FBgn0027491
2L	10311050	10312099	FBgn0032215
2L	10312265	10314396	FBgn0032216
2L	10314792	10324990	FBgn0032217.FBgn0032218.FBgn0032219
2L	10325026	10327943	FBgn0011703
2L	10328200	10331116	FBgn0032221
2L	10331471	10333129	FBgn0032222
2L	10333734	10339185	FBgn0032223
2L	10339457	10341503	FBgn0019932
2L	10341616	10342523	FBgn0051715
2L	10342594	10344223	FBgn0032224
2L	10344442	10347706	FBgn0032225
2L	10347851	10353905	FBgn0085396
2L	10354743	10356597	FBgn0032228
2L	10356795	10358078	FBgn0032229
2L	10358134	10362707	FBgn0027568
2L	10362989	10364092	FBgn0003087
2L	10364471	10366410	FBgn0032230
2L	10366692	10367946	FBgn0032231
2L	10368025	10375757	FBgn0041723.FBgn0053303
2L	10376168	10379905	FBgn0032233
2L	10380103	10384723	FBgn0032234.FBgn0032235
2L	10384739	10386262	FBgn0004106
2L	10386662	10387652	FBgn0032236
2L	10388105	10393228	FBgn0000413
2L	10393774	10396332	FBgn0262782
2L	10396716	10405203	FBgn0051716.FBgn0032240.FBgn0067622
2L	10405565	10408197	FBgn0051718
2L	10408352	10409610	FBgn0003942.FBgn0025366
2L	10410537	10413463	FBgn0032242
2L	10414017	10418991	FBgn0032243
2L	10419190	10420612	FBgn0032244
2L	10420625	10422780	FBgn0005683
2L	10423291	10425482	FBgn0032246
2L	10425483	10426627	FBgn0262601
2L	10426887	10428632	FBgn0022268
2L	10428829	10430918	FBgn0032247.FBgn0032248
2L	10431338	10435656	FBgn0004915.FBgn0032249
2L	10435995	10437316	FBgn0032250
2L	10437548	10439240	FBgn0027052
2L	10439440	10441047	FBgn0032251
2L	10441820	10442204	FBgn0266915
2L	10442534	10450080	FBgn0032252
2L	10450134	10452396	FBgn0065110
2L	10452677	10457241	FBgn0032253
2L	10457658	10462472	FBgn0027611
2L	10463340	10474349	FBgn0051719
2L	10477073	10482975	FBgn0032256
2L	10483295	10488622	FBgn0026431.FBgn0032258
2L	10488694	10491454	FBgn0032259.FBgn0032260
2L	10491814	10507015	FBgn0086347.FBgn0265155
2L	10507081	10510453	FBgn0032261.FBgn0032262
2L	10510672	10517218	FBgn0021953.FBgn0266458
2L	10517335	10519269	FBgn0010398
2L	10527572	10531778	FBgn0032264
2L	10531821	10533647	FBgn0032265
2L	10534322	10536587	FBgn0032266
2L	10542860	10543522	FBgn0265829
2L	10544883	10568012	FBgn0051721.FBgn0032268
2L	10575860	10577792	FBgn0032269
2L	10579753	10580324	FBgn0250826
2L	10580957	10581702	FBgn0085190
2L	10629352	10638471	FBgn0032271
2L	10638562	10639592	FBgn0266891
2L	10639931	10643539	FBgn0051872
2L	10643971	10645891	FBgn0043825
2L	10646415	10650152	FBgn0265264
2L	10650857	10651454	FBgn0265791
2L	10651613	10654499	FBgn0032276
2L	10657627	10658031	FBgn0267256
2L	10658281	10658559	FBgn0267254
2L	10662081	10671487	FBgn0051871
2L	10677198	10679707	FBgn0040496
2L	10680151	10680480	FBgn0265069
2L	10681030	10681775	FBgn0032280
2L	10681902	10682528	FBgn0032281
2L	10683427	10684409	FBgn0032282
2L	10686124	10687066	FBgn0032283
2L	10688734	10689271	FBgn0032284
2L	10692940	10694103	FBgn0032285
2L	10695000	10698195	FBgn0032286.FBgn0265070
2L	10699408	10701544	FBgn0023496
2L	10701940	10704930	FBgn0024740.FBgn0032287
2L	10710101	10710733	FBgn0265580
2L	10724203	10728740	FBgn0032289
2L	10728978	10731356	FBgn0032290.FBgn0032291
2L	10731400	10732423	FBgn0032292
2L	10732653	10736071	FBgn0032293.FBgn0027868
2L	10736319	10737043	FBgn0032294
2L	10737345	10740762	FBgn0032295
2L	10740782	10741987	FBgn0032296.FBgn0263528
2L	10744075	10756325	FBgn0032297
2L	10761116	10764971	FBgn0027550
2L	10765010	10768006	FBgn0015320
2L	10768234	10769952	FBgn0032298
2L	10770868	10771370	FBgn0032299
2L	10772038	10786173	FBgn0051869.FBgn0265793
2L	10790222	10791450	FBgn0051870
2L	10801595	10802801	FBgn0265792
2L	10804274	10820485	FBgn0011676.FBgn0032303
2L	10820705	10821967	FBgn0032304
2L	10837732	10840476	FBgn0032305.FBgn0263560
2L	10843014	10845664	FBgn0260453.FBgn0260454
2L	10845788	10847044	FBgn0069354
2L	10847227	10856644	FBgn0004363.FBgn0262599.FBgn0027453
2L	10856797	10858094	FBgn0024227
2L	10858536	10862006	FBgn0027363
2L	10862194	10864697	FBgn0264351
2L	10870167	10870722	FBgn0032311
2L	10870867	10871133	FBgn0267009
2L	10872014	10872384	FBgn0267010
2L	10886454	10887199	FBgn0265683
2L	10887645	10888927	FBgn0032312
2L	10894644	10895344	FBgn0265684
2L	10900501	10901785	FBgn0032313
2L	10903731	10903959	FBgn0267288
2L	10906270	10908893	FBgn0032314
2L	10910051	10910648	FBgn0032315
2L	10917015	10937931	FBgn0261871.FBgn0032318
2L	10942358	10942949	FBgn0265685
2L	10943272	10943622	FBgn0265686
2L	10964905	10970275	FBgn0053129
2L	10970443	10972093	FBgn0032321
2L	10972280	10973408	FBgn0032322
2L	10973443	10975293	FBgn0000018
2L	10975522	10976399	FBgn0010612
2L	10976772	10987420	FBgn0041781.FBgn0004872
2L	10987806	10989241	FBgn0026148
2L	10989401	11001476	FBgn0026147.FBgn0000146
2L	11002072	11002738	FBgn0040096
2L	11002758	11004189	FBgn0015756
2L	11004820	11011086	FBgn0021761.FBgn0032329
2L	11011312	11012135	FBgn0250837
2L	11013206	11016571	FBgn0032330.FBgn0023415
2L	11016995	11018778	FBgn0032331
2L	11034795	11035308	FBgn0040967
2L	11071027	11071532	FBgn0032335
2L	11074471	11074898	FBgn0267289
2L	11075513	11075962	FBgn0263971
2L	11076165	11081399	FBgn0032336
2L	11083459	11085229	FBgn0032337
2L	11086721	11090973	FBgn0032338
2L	11091444	11095096	FBgn0032339
2L	11095150	11100888	FBgn0032340
2L	11100963	11106645	FBgn0032341
2L	11106943	11113061	FBgn0261983.FBgn0032343
2L	11114014	11120319	FBgn0041246.FBgn0027582
2L	11120642	11121714	FBgn0032345
2L	11122574	11123567	FBgn0032346
2L	11123777	11130645	FBgn0262647.FBgn0028700
2L	11130737	11136003	FBgn0032348
2L	11136393	11138565	FBgn0040211
2L	11138759	11145417	FBgn0010197.FBgn0051867
2L	11151506	11155721	FBgn0032350
2L	11156118	11171665	FBgn0259822.FBgn0014076
2L	11179032	11180430	FBgn0032354
2L	11205528	11206092	FBgn0264441
2L	11210678	11234912	FBgn0264442.FBgn0086035
2L	11261026	11269002	FBgn0040232
2L	11269780	11277846	FBgn0040233
2L	11278021	11279982	FBgn0052831
2L	11280057	11281920	FBgn0265071.FBgn0032358
2L	11282090	11285706	FBgn0020270.FBgn0032359
2L	11290632	11291077	FBgn0263328
2L	11307753	11308038	FBgn0263874
2L	11318944	11319259	FBgn0265794
2L	11331889	11332736	FBgn0265795
2L	11338551	11338920	FBgn0265796
2L	11342301	11343318	FBgn0032360
2L	11354001	11354329	FBgn0265797
2L	11358873	11373636	FBgn0000287
2L	11387870	11392320	FBgn0263764
2L	11434311	11445614	FBgn0261648
2L	11484707	11486949	FBgn0003313.FBgn0263087
2L	11496804	11498948	FBgn0032361
2L	11501715	11517081	FBgn0032362.FBgn0032363
2L	11517391	11519783	FBgn0032364
2L	11519832	11521285	FBgn0032365.FBgn0032366
2L	11521765	11522776	FBgn0262683
2L	11523021	11528205	FBgn0028490
2L	11529038	11531052	FBgn0051706
2L	11531820	11534547	FBgn0085191.FBgn0261707
2L	11536145	11536844	FBgn0263386
2L	11548640	11550035	FBgn0265687
2L	11561201	11561966	FBgn0265688
2L	11581937	11586833	FBgn0015400.FBgn0028412
2L	11588576	11589181	FBgn0265689
2L	11591339	11591678	FBgn0267327
2L	11610510	11611772	FBgn0032368
2L	11644619	11648839	FBgn0032369
2L	11651331	11652010	FBgn0032370
2L	11652448	11654164	FBgn0032371
2L	11657410	11657992	FBgn0262786
2L	11660292	11660937	FBgn0265690
2L	11661690	11662404	FBgn0265672.FBgn0265673
2L	11663259	11663872	FBgn0265670
2L	11665241	11665810	FBgn0265674
2L	11694804	11696107	FBgn0032372
2L	11721286	11722098	FBgn0264992
2L	11736402	11737541	FBgn0264994
2L	11738948	11744422	FBgn0032373.FBgn0264993
2L	11752973	11753555	FBgn0259960
2L	11753640	11754022	FBgn0259961
2L	11754085	11754502	FBgn0259962
2L	11788334	11789475	FBgn0032374
2L	11789919	11791011	FBgn0032375
2L	11791025	11792365	FBgn0032376
2L	11792412	11794086	FBgn0032377
2L	11794327	11798195	FBgn0020309.FBgn0086036
2L	11810092	11813780	FBgn0032378
2L	11814156	11829405	FBgn0264815.FBgn0000588
2L	11834086	11834497	FBgn0266363
2L	11834608	11834874	FBgn0266364
2L	11835320	11835903	FBgn0266365
2L	11836440	11836808	FBgn0266366
2L	11837243	11837486	FBgn0265349
2L	11837713	11838049	FBgn0259963
2L	11839298	11839660	FBgn0264565
2L	11839912	11840329	FBgn0259964
2L	11840455	11841204	FBgn0264564.FBgn0051704
2L	11841502	11842445	FBgn0264750
2L	11842828	11844012	FBgn0040968.FBgn0259989
2L	11847226	11849169	FBgn0032381
2L	11849958	11852881	FBgn0032382
2L	11853430	11853925	FBgn0261805
2L	11934505	11935716	FBgn0026392
2L	11936181	11937501	FBgn0026391
2L	11937969	11939202	FBgn0026390
2L	11944129	11947131	FBgn0005664
2L	11947941	11948803	FBgn0032385
2L	11952200	11953503	FBgn0263019.FBgn0263107
2L	11981591	11988039	FBgn0032387.FBgn0032388
2L	11988270	11989882	FBgn0085192.FBgn0261266
2L	11989936	11992848	FBgn0032390.FBgn0032391
2L	11992902	11995432	FBgn0051866.FBgn0042127
2L	11995740	11996723	FBgn0051864
2L	11996809	11999340	FBgn0051865.FBgn0042125
2L	11999654	12002266	FBgn0032393.FBgn0032394
2L	12008153	12009832	FBgn0014019
2L	12013528	12013899	FBgn0265799
2L	12014304	12020960	FBgn0032395
2L	12024056	12025202	FBgn0265798
2L	12027438	12034122	FBgn0010497
2L	12034190	12038511	FBgn0042126.FBgn0032397
2L	12038631	12040689	FBgn0032398
2L	12041054	12045200	FBgn0032399
2L	12045343	12046118	FBgn0032400
2L	12046442	12046679	FBgn0265800
2L	12046711	12048918	FBgn0032401
2L	12049418	12056042	FBgn0032402.FBgn0028425
2L	12056326	12058251	FBgn0032404.FBgn0085193
2L	12058304	12063184	FBgn0027505
2L	12063457	12066775	FBgn0032405
2L	12076100	12077739	FBgn0032406
2L	12079604	12080568	FBgn0265802
2L	12080805	12082074	FBgn0265801
2L	12082995	12086413	FBgn0003145.FBgn0265803
2L	12086621	12088025	FBgn0265804
2L	12091822	12092358	FBgn0032407.FBgn0265805
2L	12095176	12096511	FBgn0032408
2L	12096525	12097687	FBgn0028707
2L	12097838	12103285	FBgn0032409.FBgn0029137
2L	12103751	12107170	FBgn0027081
2L	12107221	12109116	FBgn0015797
2L	12109417	12110664	FBgn0263234
2L	12111110	12112256	FBgn0263235
2L	12114360	12129896	FBgn0032414
2L	12130516	12133411	FBgn0032415
2L	12138008	12140392	FBgn0032416
2L	12142780	12162605	FBgn0051760.FBgn0051861
2L	12164241	12166704	FBgn0051860
2L	12170550	12172586	FBgn0032419.FBgn0032420
2L	12172981	12174638	FBgn0032421.FBgn0263088
2L	12175004	12177886	FBgn0000114.FBgn0032422
2L	12207709	12210110	FBgn0051759
2L	12315777	12316122	FBgn0266820
2L	12316272	12317313	FBgn0266821
2L	12338848	12339477	FBgn0051862
2L	12343643	12357906	FBgn0264361.FBgn0262475.FBgn0032424
2L	12398274	12402023	FBgn0041195
2L	12403270	12423439	FBgn0043841
2L	12424904	12426440	FBgn0032428
2L	12426631	12427709	FBgn0032429
2L	12428028	12430892	FBgn0032430.FBgn0032431
2L	12431075	12432950	FBgn0265298.FBgn0263468
2L	12433025	12433180	FBgn0263469
2L	12434452	12441279	FBgn0020443
2L	12441401	12445924	FBgn0032433
2L	12446080	12448132	FBgn0032434
2L	12448484	12453242	FBgn0032435.FBgn0032436
2L	12453664	12454951	FBgn0032437
2L	12455540	12460100	FBgn0259176.FBgn0262203
2L	12496616	12497333	FBgn0051858
2L	12507939	12508254	FBgn0262353.FBgn0263458
2L	12543176	12544343	FBgn0261709
2L	12570672	12571157	FBgn0265809
2L	12571160	12571606	FBgn0265808
2L	12581445	12583550	FBgn0265807.FBgn0265806
2L	12587625	12646356	FBgn0085424.FBgn0032439
2L	12657165	12669714	FBgn0004394.FBgn0032442
2L	12690336	12692934	FBgn0032444
2L	12692993	12694988	FBgn0032445.FBgn0032446
2L	12695033	12697323	FBgn0032447.FBgn0032448
2L	12698918	12700746	FBgn0032449
2L	12700949	12704451	FBgn0032450
2L	12704725	12706683	FBgn0032451
2L	12706799	12708680	FBgn0032452.FBgn0032453
2L	12708792	12712952	FBgn0032454
2L	12713276	12744807	FBgn0032455.FBgn0032456
2L	12760346	12761840	FBgn0032457
2L	12807643	12808340	FBgn0264366
2L	12817000	12822787	FBgn0015399
2L	12840895	12841323	FBgn0266305
2L	12841517	12841895	FBgn0266306
2L	12912530	12916774	FBgn0040508
2L	12916814	12921008	FBgn0040509
2L	12921091	12925453	FBgn0040510
2L	12925611	12929823	FBgn0040506
2L	12931551	12932340	FBgn0265072
2L	12966590	12967810	FBgn0032462
2L	12974322	12978607	FBgn0263598
2L	12978786	12981293	FBgn0032464
2L	12993757	13000635	FBgn0032465
2L	13000770	13004107	FBgn0265262
2L	13004480	13013197	FBgn0021796
2L	13013276	13019434	FBgn0032467
2L	13019575	13021312	FBgn0028965
2L	13021868	13060140	FBgn0262160
2L	13089803	13090559	FBgn0265086
2L	13096994	13097298	FBgn0267003
2L	13104680	13105220	FBgn0267017
2L	13106807	13109468	FBgn0032470
2L	13118872	13119288	FBgn0265087
2L	13119294	13120767	FBgn0262352
2L	13130591	13134804	FBgn0032471
2L	13142445	13142903	FBgn0032472
2L	13143214	13143622	FBgn0040972
2L	13146636	13146908	FBgn0265088
2L	13158810	13160173	FBgn0028410
2L	13160527	13163153	FBgn0032473
2L	13163209	13169551	FBgn0032474.FBgn0024291
2L	13169649	13176888	FBgn0032475.FBgn0264546
2L	13177150	13178978	FBgn0032476
2L	13179247	13182596	FBgn0032477.FBgn0051849
2L	13183450	13191979	FBgn0032478.FBgn0032479
2L	13192201	13203295	FBgn0032480.FBgn0032481
2L	13203762	13211814	FBgn0032482.FBgn0032483
2L	13211925	13212116	FBgn0004191
2L	13212335	13215350	FBgn0032484
2L	13215839	13216030	FBgn0004192
2L	13216290	13219923	FBgn0032485
2L	13219979	13222429	FBgn0032486.FBgn0032487
2L	13222587	13224545	FBgn0032488
2L	13224620	13225275	FBgn0032489
2L	13227529	13228521	FBgn0032490
2L	13229832	13230549	FBgn0032491
2L	13232039	13233058	FBgn0032492
2L	13233798	13234660	FBgn0032493
2L	13236494	13239297	FBgn0027586
2L	13239989	13241773	FBgn0032494
2L	13241807	13244561	FBgn0266869.FBgn0041720
2L	13244848	13244974	FBgn0003935
2L	13246232	13250189	FBgn0032495
2L	13251509	13257426	FBgn0051728
2L	13257477	13258644	FBgn0051851
2L	13259064	13259743	FBgn0051730
2L	13261008	13265876	FBgn0264894.FBgn0051848
2L	13283912	13286538	FBgn0028406.FBgn0264892
2L	13286777	13289021	FBgn0032499.FBgn0266307
2L	13289997	13293415	FBgn0051729.FBgn0040973
2L	13301814	13306755	FBgn0264308.FBgn0032503.FBgn0264301
2L	13347773	13349020	FBgn0032505
2L	13349823	13355073	FBgn0032506
2L	13359901	13361565	FBgn0032507
2L	13363308	13366189	FBgn0022069
2L	13366447	13367410	FBgn0032509
2L	13367617	13369021	FBgn0051852
2L	13369204	13371110	FBgn0051855.FBgn0032511
2L	13371427	13373890	FBgn0032512
2L	13374019	13376404	FBgn0032513
2L	13376455	13378538	FBgn0032514
2L	13378902	13382382	FBgn0025724
2L	13382652	13385403	FBgn0032515.FBgn0265810
2L	13385848	13387312	FBgn0032516
2L	13387571	13395131	FBgn0032517.FBgn0032518
2L	13395360	13396184	FBgn0032519
2L	13396392	13398664	FBgn0032520
2L	13398858	13411047	FBgn0265811.FBgn0032521
2L	13411141	13411631	FBgn0003983
2L	13412519	13413716	FBgn0032522
2L	13413783	13414575	FBgn0032523
2L	13415431	13420645	FBgn0263354.FBgn0264432
2L	13435622	13442410	FBgn0026760.FBgn0267243
2L	13444103	13445651	FBgn0032524
2L	13447538	13449497	FBgn0032525
2L	13457497	13458073	FBgn0261991
2L	13458290	13458605	FBgn0267244
2L	13459681	13460183	FBgn0261992
2L	13500624	13528537	FBgn0023407.FBgn0053640
2L	13529042	13529821	FBgn0053641
2L	13529975	13530736	FBgn0053642
2L	13531074	13531662	FBgn0053643
2L	13532085	13532636	FBgn0053644
2L	13532872	13533454	FBgn0053645
2L	13535291	13535778	FBgn0028943
2L	13540751	13543633	FBgn0028942.FBgn0032530.FBgn0028941
2L	13550139	13583033	FBgn0259984.FBgn0266308
2L	13595503	13597186	FBgn0028513
2L	13609974	13610068	FBgn0262194
2L	13632676	13633166	FBgn0263329
2L	13639447	13642602	FBgn0028546
2L	13642821	13643230	FBgn0265939
2L	13665525	13672967	FBgn0028527
2L	13676860	13710583	FBgn0051814.FBgn0028848
2L	13722161	13723642	FBgn0028847
2L	13736138	13737030	FBgn0051813
2L	13746952	13747697	FBgn0028541.FBgn0266140.FBgn0262272
2L	13747748	13747839	FBgn0262332
2L	13773997	13778124	FBgn0263206.FBgn0028540.FBgn0051845
2L	13780689	13785423	FBgn0024846.FBgn0028932.FBgn0028539.FBgn0266141
2L	13790959	13793264	FBgn0028931
2L	13793521	13799674	FBgn0028538
2L	13803626	13811474	FBgn0027844.FBgn0028658
2L	13811522	13813256	FBgn0028919.FBgn0032533
2L	13813816	13819826	FBgn0001965
2L	13821248	13823979	FBgn0000153
2L	13823980	13827772	FBgn0004406
2L	13827941	13829741	FBgn0001961
2L	13829837	13833105	FBgn0015271.FBgn0004407.FBgn0064115
2L	13833337	13835072	FBgn0026373.FBgn0260407
2L	13835564	13841520	FBgn0028509.FBgn0053307
2L	13842888	13843742	FBgn0053306
2L	13843915	13845325	FBgn0028920
2L	13846752	13847799	FBgn0028534
2L	13847925	13849223	FBgn0028533
2L	13849400	13850329	FBgn0028532
2L	13865992	13866690	FBgn0266142
2L	13898828	13904661	FBgn0019890
2L	13905645	13909212	FBgn0012037
2L	13909333	13911719	FBgn0032535
2L	13912083	13912652	FBgn0025115
2L	13914725	13923553	FBgn0032536.FBgn0028938
2L	13930322	13931362	FBgn0261628
2L	13932559	13934692	FBgn0032538
2L	13944756	13947476	FBgn0028544
2L	13957539	13963381	FBgn0261514
2L	13963507	13967018	FBgn0027929.FBgn0028543
2L	13967464	13967985	FBgn0054003
2L	13968280	13969976	FBgn0028542
2L	13970177	13972947	FBgn0028936.FBgn0028430
2L	13973158	13976769	FBgn0259896
2L	13977302	13979569	FBgn0028940
2L	13980126	14001248	FBgn0028939.FBgn0003255
2L	14008101	14008820	FBgn0261582
2L	14010565	14010636	FBgn0028909
2L	14013004	14019328	FBgn0027348
2L	14019357	14020325	FBgn0001967.FBgn0266143
2L	14021583	14022033	FBgn0266892
2L	14023722	14024099	FBgn0051840
2L	14027001	14031539	FBgn0028519.FBgn0028872
2L	14032006	14038306	FBgn0266822
2L	14040170	14048863	FBgn0028875.FBgn0260011
2L	14104483	14107461	FBgn0028904
2L	14108057	14109447	FBgn0028526
2L	14109597	14110739	FBgn0051769
2L	14134491	14160587	FBgn0028906
2L	14161144	14163222	FBgn0263037
2L	14163508	14180686	FBgn0263038
2L	14184478	14234126	FBgn0016930
2L	14234754	14235156	FBgn0265940
2L	14235318	14236307	FBgn0265941
2L	14241071	14241732	FBgn0265147
2L	14263027	14274454	FBgn0261563.FBgn0265942
2L	14274821	14278002	FBgn0052971
2L	14291201	14291817	FBgn0263648
2L	14293275	14295394	FBgn0263649
2L	14328429	14333860	FBgn0261529
2L	14334158	14340080	FBgn0028916.FBgn0028531
2L	14345915	14346688	FBgn0264253
2L	14347239	14348790	FBgn0028530
2L	14349020	14349799	FBgn0261534.FBgn0266144
2L	14352077	14355085	FBgn0262354.FBgn0261535
2L	14355145	14356878	FBgn0015791.FBgn0266145
2L	14359252	14361303	FBgn0001970.FBgn0266428
2L	14362069	14366840	FBgn0015546
2L	14378218	14381172	FBgn0020258
2L	14390628	14409549	FBgn0004858
2L	14409755	14410045	FBgn0265946
2L	14416729	14417331	FBgn0264810
2L	14424315	14425189	FBgn0028871
2L	14428612	14430822	FBgn0265945
2L	14448409	14449009	FBgn0267290
2L	14450282	14450922	FBgn0028844
2L	14457113	14457338	FBgn0265943
2L	14486040	14486752	FBgn0265944
2L	14490859	14494019	FBgn0005771
2L	14495878	14495949	FBgn0028882
2L	14496997	14498116	FBgn0266841
2L	14509913	14512083	FBgn0267257
2L	14518091	14518161	FBgn0011862
2L	14518307	14518377	FBgn0011863
2L	14518621	14518691	FBgn0011864
2L	14524312	14525656	FBgn0053648
2L	14530546	14530616	FBgn0011865
2L	14530854	14530924	FBgn0011866
2L	14532484	14533471	FBgn0266146
2L	14547498	14549109	FBgn0250844
2L	14550395	14550960	FBgn0266147
2L	14557939	14558852	FBgn0266148
2L	14560778	14561355	FBgn0266149
2L	14563015	14563726	FBgn0028913
2L	14576473	14577097	FBgn0266150
2L	14587920	14588234	FBgn0261566
2L	14598859	14598930	FBgn0028912
2L	14599196	14599467	FBgn0003016.FBgn0028911
2L	14599674	14599745	FBgn0028910
2L	14613258	14613621	FBgn0263330
2L	14615552	14618902	FBgn0000055.FBgn0000056
2L	14712471	14713298	FBgn0028855
2L	14713750	14714526	FBgn0085194
2L	14724617	14730177	FBgn0261571
2L	14732561	14733008	FBgn0266151
2L	14735843	14737067	FBgn0051835
2L	14737090	14737769	FBgn0028537
2L	14739914	14741138	FBgn0260953
2L	14741161	14741840	FBgn0260954
2L	14743193	14743879	FBgn0085195
2L	14744421	14744817	FBgn0261567
2L	14744845	14745210	FBgn0260955
2L	14745329	14745538	FBgn0267016
2L	14745871	14746176	FBgn0267015
2L	14746807	14747080	FBgn0267014
2L	14760767	14761924	FBgn0028870
2L	14761972	14762691	FBgn0266152
2L	14762765	14764065	FBgn0028838
2L	14765908	14767225	FBgn0028868
2L	14773814	14774981	FBgn0032549
2L	14781715	14783110	FBgn0028867
2L	14783301	14784598	FBgn0032551
2L	14794516	14796642	FBgn0028866
2L	14802334	14803293	FBgn0250834
2L	14810761	14812599	FBgn0053309
2L	14840434	14842209	FBgn0264349
2L	14842358	14843108	FBgn0261568
2L	14844993	14851749	FBgn0028886
2L	14870371	14872022	FBgn0032553
2L	14874376	14876333	FBgn0032554
2L	14876832	14877136	FBgn0267291
2L	14879050	14881652	FBgn0013300
2L	14882101	14883721	FBgn0013301
2L	14885105	14885411	FBgn0266840
2L	14907489	14930565	FBgn0259213.FBgn0028887
2L	14974468	14975001	FBgn0266870
2L	14975747	14997559	FBgn0086711
2L	15005733	15007431	FBgn0040228.FBgn0261881
2L	15007813	15009724	FBgn0028926.FBgn0261882
2L	15009939	15011764	FBgn0001974
2L	15011815	15012667	FBgn0264438
2L	15016331	15029513	FBgn0260446.FBgn0053310
2L	15030928	15031750	FBgn0051832
2L	15035394	15038861	FBgn0041713.FBgn0001977
2L	15039488	15043334	FBgn0004837
2L	15044963	15057862	FBgn0000317
2L	15058303	15060757	FBgn0053679.FBgn0010422
2L	15061656	15070316	FBgn0262526.FBgn0024183
2L	15074776	15096915	FBgn0028879
2L	15109405	15113092	FBgn0028878
2L	15113480	15118069	FBgn0001978
2L	15119783	15120819	FBgn0264435
2L	15128559	15128971	FBgn0265917
2L	15129701	15130205	FBgn0264436
2L	15132306	15132389	FBgn0028889
2L	15159508	15160126	FBgn0265996
2L	15160651	15161083	FBgn0265995
2L	15161882	15200459	FBgn0028888
2L	15201613	15202092	FBgn0259965
2L	15202259	15203967	FBgn0263089
2L	15207850	15208768	FBgn0265085
2L	15215222	15216160	FBgn0262875
2L	15228728	15247714	FBgn0028516
2L	15248879	15254715	FBgn0028862
2L	15254819	15256304	FBgn0027559
2L	15256581	15264692	FBgn0259982.FBgn0045842
2L	15265245	15272024	FBgn0261268
2L	15274181	15275091	FBgn0086691
2L	15277797	15279497	FBgn0263765
2L	15280028	15280449	FBgn0266888
2L	15285000	15286047	FBgn0028853
2L	15291426	15292239	FBgn0028850
2L	15292468	15294136	FBgn0011239
2L	15295636	15297699	FBgn0264264
2L	15297808	15299367	FBgn0028852
2L	15317954	15318901	FBgn0041103
2L	15333866	15336138	FBgn0001981
2L	15360921	15361627	FBgn0032563
2L	15396334	15396934	FBgn0266153
2L	15398687	15399003	FBgn0266913
2L	15399560	15399858	FBgn0266154
2L	15400085	15400497	FBgn0266914
2L	15417929	15418361	FBgn0266163
2L	15423297	15425580	FBgn0001983
2L	15433309	15435304	FBgn0028892
2L	15435747	15436320	FBgn0266155
2L	15441601	15442314	FBgn0266156
2L	15463254	15463666	FBgn0266157
2L	15468944	15469527	FBgn0266893
2L	15476593	15478260	FBgn0003448
2L	15484729	15485545	FBgn0020371
2L	15485697	15485951	FBgn0266831
2L	15499127	15505018	FBgn0002524
2L	15515821	15516727	FBgn0266158
2L	15522002	15523993	FBgn0264261
2L	15547519	15548243	FBgn0259922
2L	15549869	15550276	FBgn0267292
2L	15550372	15552029	FBgn0028880
2L	15552723	15583978	FBgn0028370
2L	15610171	15610746	FBgn0028950.FBgn0266159
2L	15612494	15613335	FBgn0028944
2L	15613905	15614828	FBgn0028949
2L	15615357	15616351	FBgn0028948
2L	15616997	15617915	FBgn0028947
2L	15622068	15623558	FBgn0028946
2L	15628678	15629552	FBgn0028945
2L	15630002	15634987	FBgn0028518
2L	15644183	15659474	FBgn0028863.FBgn0264990
2L	15661041	15662753	FBgn0028864
2L	15670174	15671223	FBgn0028517
2L	15675582	15676102	FBgn0264544
2L	15694038	15694471	FBgn0264989
2L	15696038	15697750	FBgn0051780
2L	15705171	15706220	FBgn0051827
2L	15710579	15711099	FBgn0264545
2L	15727581	15747000	FBgn0010382.FBgn0266309
2L	15748001	15748324	FBgn0266160
2L	15749319	15751078	FBgn0001989
2L	15751557	15751682	FBgn0003936
2L	15752263	15755900	FBgn0001986
2L	15756002	15762758	FBgn0001987
2L	15764220	15768349	FBgn0028507.FBgn0001990
2L	15768630	15771159	FBgn0041627
2L	15771263	15773113	FBgn0051826
2L	15776442	15776852	FBgn0264260
2L	15784085	15790146	FBgn0028901
2L	15807181	15810319	FBgn0265813
2L	15810571	15812141	FBgn0262150
2L	15822345	15822942	FBgn0265812
2L	15834229	15834416	FBgn0266908
2L	15834569	15835658	FBgn0028900
2L	15836725	15837444	FBgn0051822
2L	15841010	15841427	FBgn0267258
2L	15846954	15847381	FBgn0264263
2L	15852592	15854110	FBgn0028903
2L	15854126	15856450	FBgn0028902
2L	15863200	15863663	FBgn0261924
2L	15864929	15865461	FBgn0261925
2L	15876938	15880156	FBgn0028935
2L	15882783	15883190	FBgn0265668
2L	15887905	15888583	FBgn0051824
2L	15888640	15893811	FBgn0041183
2L	15895454	15897071	FBgn0051735
2L	15898879	15900524	FBgn0051823
2L	15900935	15902410	FBgn0051821
2L	15905134	15912062	FBgn0028645.FBgn0266161
2L	15912558	15913109	FBgn0266162
2L	15916888	15917607	FBgn0032577
2L	15923395	15926287	FBgn0028514
2L	15941441	15942854	FBgn0028857
2L	15957858	15959431	FBgn0028856
2L	15960243	15961190	FBgn0264347
2L	15979486	15981455	FBgn0028858
2L	15989756	15989957	FBgn0263331
2L	16000291	16002401	FBgn0028644.FBgn0264373
2L	16002981	16003641	FBgn0085196
2L	16003756	16004292	FBgn0264374
2L	16004325	16005461	FBgn0045827.FBgn0264364
2L	16005789	16006279	FBgn0051820
2L	16006300	16006713	FBgn0266138
2L	16042047	16048757	FBgn0000182.FBgn0266459
2L	16049965	16073569	FBgn0013433.FBgn0266164
2L	16094997	16095944	FBgn0028520
2L	16133508	16134412	FBgn0028884
2L	16134714	16135272	FBgn0085197
2L	16135365	16136204	FBgn0266165
2L	16165831	16179188	FBgn0001991.FBgn0264350
2L	16195000	16195321	FBgn0265947
2L	16195845	16196245	FBgn0265948
2L	16203110	16203476	FBgn0265949
2L	16211459	16213304	FBgn0028893
2L	16216239	16217044	FBgn0264392
2L	16231475	16241527	FBgn0261999
2L	16241939	16245559	FBgn0262000
2L	16245835	16257606	FBgn0024734
2L	16257688	16261877	FBgn0028515.FBgn0002673
2L	16262141	16263483	FBgn0028897
2L	16263556	16287730	FBgn0001994
2L	16288290	16291195	FBgn0040079
2L	16291284	16291948	FBgn0028896
2L	16292010	16293025	FBgn0032582
2L	16293069	16293721	FBgn0266204
2L	16294183	16299858	FBgn0001992.FBgn0028375
2L	16299943	16302954	FBgn0028895.FBgn0028894
2L	16303264	16307298	FBgn0028525.FBgn0015338
2L	16307346	16309274	FBgn0011708
2L	16309292	16310726	FBgn0000339
2L	16310956	16326207	FBgn0001086.FBgn0000250
2L	16327069	16329132	FBgn0014092.FBgn0001995
2L	16329925	16330521	FBgn0040984
2L	16330560	16337885	FBgn0028899
2L	16337989	16340368	FBgn0259151
2L	16340392	16342324	FBgn0265578
2L	16342430	16352628	FBgn0000307.FBgn0087041
2L	16352934	16354539	FBgn0028506
[truncated: 11,384 more rows]
