# Supplementary material for: Predicting evolutionary change at the DNA level in a natural Mimulus population
Source: PLoS Genet. 2021 Jan 13;17(1):e1008945. doi: 10.1371/journal.pgen.1008945 (PMC7837469; doi:10.1371/journal.pgen.1008945)
Supplement: S4 Table — (TXT) [file pgen.1008945.s004.txt]

X	27461	A	C
X	28054	G	T
X	28675	T	G
X	37908	T	C
X	38030	T	G
X	38555	A	G
X	48375	G	A
X	140574	A	G
X	140647	A	G
X	146732	G	A
X	153084	T	C
X	155350	C	G
X	156543	C	G
X	157269	G	T
X	157465	G	C
X	158084	T	G
X	158479	G	A
X	158556	G	A
X	166385	A	G
X	178549	C	G
X	179322	A	G
X	179437	T	A
X	179480	A	C
X	183877	C	A
X	186463	T	C
X	202078	T	C
X	219054	C	T
X	219278	G	A
X	219538	G	A
X	219667	T	C
X	219692	T	C
X	222311	C	G
X	223377	G	T
X	223514	A	G
X	225628	G	T
X	225673	C	T
X	226319	C	T
X	228308	C	G
X	228723	C	T
X	228934	T	C
X	228962	T	A
X	230171	A	G
X	231702	T	C
X	231726	G	T
X	233331	C	T
X	233516	A	G
X	234083	A	T
X	235768	C	T
X	235802	A	C
X	243121	T	C
X	251323	T	C
X	252078	G	A
X	252252	A	T
X	253621	C	T
X	256895	C	A
X	258542	T	A
X	259493	G	T
X	259562	C	A
X	259868	C	A
X	330284	T	G
X	330387	A	G
X	354959	T	A
X	355822	A	G
X	361105	C	T
X	365323	G	A
X	376716	T	C
X	376726	C	T
X	378025	C	A
X	380028	C	A
X	380575	G	A
X	382816	G	T
X	384272	A	T
X	384683	A	C
X	388956	C	G
X	390704	G	A
X	392149	G	T
X	405381	A	C
X	410258	G	A
X	410638	T	G
X	413937	T	A
X	416720	A	G
X	416721	C	T
X	417149	A	G
X	424003	A	G
X	424006	T	G
X	425495	T	C
X	427127	C	A
X	427770	T	C
X	428968	G	A
X	431738	C	T
X	433923	A	T
X	434138	C	A
X	435883	C	T
X	438512	T	C
X	439407	T	A
X	439456	C	A
X	439481	C	G
X	439612	A	G
X	440912	T	C
X	441168	C	T
X	441947	G	C
X	442127	C	G
X	442370	A	G
X	443650	G	A
X	443709	A	C
X	443876	T	C
X	444126	C	A
X	444155	A	G
X	444924	A	G
X	453377	G	A
X	453619	G	A
X	453796	C	T
X	453816	G	C
X	453822	A	G
X	453857	G	C
X	454054	T	A
X	454293	G	T
X	454315	C	A
X	455200	A	C
X	455265	G	C
X	456858	C	T
X	456999	C	T
X	459814	T	C
X	460564	A	T
X	461783	G	T
X	461892	C	T
X	480080	C	T
X	480081	C	A
X	482344	T	G
X	490228	G	T
X	490285	A	C
X	492715	T	A
X	493165	C	G
X	494376	A	G
X	494379	G	C
X	494764	G	A
X	494825	A	T
X	495217	A	G
X	495386	A	G
X	495535	T	A
X	495539	G	C
X	495967	G	T
X	496742	A	G
X	497536	G	C
X	498401	G	A
X	498532	A	G
X	499697	C	T
X	499709	A	C
X	499745	A	G
X	500146	T	C
X	500202	C	T
X	500299	T	C
X	501263	C	T
X	501299	C	T
X	501330	G	A
X	501779	T	G
X	502909	A	T
X	503825	G	A
X	503840	C	T
X	503864	T	C
X	504676	T	G
X	510174	G	C
X	510197	C	T
X	511123	A	G
X	514329	C	T
X	521437	C	A
X	525044	T	C
X	527533	C	T
X	527808	A	G
X	530632	C	A
X	530783	G	T
X	535071	C	T
X	535140	C	T
X	535147	T	G
X	547388	G	A
X	549322	A	T
X	549323	C	A
X	581479	G	T
X	583702	A	G
X	583773	T	C
X	584010	T	G
X	584024	G	C
X	584406	G	T
X	585205	T	C
X	585242	T	C
X	587222	T	C
X	588325	T	C
X	588408	C	T
X	588419	T	C
X	588446	C	T
X	588454	C	G
X	588528	A	C
X	588555	A	T
X	589436	G	T
X	589918	C	T
X	590706	T	A
X	590767	G	A
X	592162	T	G
X	592176	A	G
X	593711	T	C
X	593896	C	T
X	596427	T	A
X	597450	C	G
X	597523	T	C
X	597759	T	C
X	599696	A	G
X	600372	C	T
X	600473	T	C
X	600587	T	C
X	601920	A	T
X	601944	C	T
X	602144	C	G
X	603428	C	T
X	603610	A	G
X	603649	T	C
X	605960	T	G
X	608251	A	G
X	609354	G	A
X	609517	A	G
X	609984	A	G
X	610711	T	C
X	611972	C	T
X	612017	T	G
X	612513	G	T
X	612515	G	C
X	612757	C	T
X	616162	A	C
X	619318	T	G
X	619337	G	A
X	619576	G	A
X	620527	T	G
X	620740	T	C
X	620929	A	C
X	620942	C	T
X	620988	T	C
X	622251	A	T
X	623104	A	G
X	623245	T	C
X	623962	C	T
X	624038	G	A
X	624086	C	A
X	625252	T	G
X	625570	A	C
X	626557	C	T
X	629883	A	G
X	629897	A	C
X	631854	G	A
X	632206	T	A
X	632957	T	C
X	633103	C	G
X	633111	C	T
X	633164	T	C
X	633458	T	C
X	633504	A	C
X	634248	T	A
X	635084	A	G
X	635099	G	T
X	641992	T	G
X	642465	T	G
X	643393	G	A
X	645697	A	T
X	646181	A	C
X	646191	C	G
X	646247	C	T
X	646250	A	G
X	646271	G	A
X	654675	C	G
X	657088	G	A
X	659347	A	T
X	659394	T	A
X	666458	A	T
X	667887	T	G
X	668131	G	C
X	668772	C	T
X	669468	G	A
X	670226	G	C
X	670263	C	G
X	670403	C	T
X	670412	T	C
X	670419	C	T
X	670460	G	A
X	671106	C	A
X	671127	T	A
X	671541	G	T
X	671542	A	T
X	671582	C	T
X	671609	G	A
X	671726	C	A
X	671792	A	C
X	672543	T	C
X	672544	T	G
X	673582	G	C
X	673935	G	A
X	674706	A	G
X	674837	G	A
X	674863	C	T
X	674937	A	C
X	675052	G	A
X	675093	A	G
X	675388	C	A
X	675403	C	T
X	675541	C	T
X	675739	C	T
X	675856	A	G
X	675893	T	C
X	678001	C	T
X	678846	G	A
X	679456	C	T
X	679471	G	A
X	679535	T	C
X	679887	C	T
X	681479	T	C
X	681570	A	G
X	690546	C	A
X	691211	A	G
X	691296	T	A
X	692674	T	C
X	695073	G	T
X	695109	T	A
X	695207	A	G
X	700913	A	C
X	700922	T	C
X	700928	A	G
X	700953	G	A
X	712144	A	G
X	716005	G	A
X	716379	A	G
X	717243	C	G
X	717961	A	G
X	717966	T	C
X	717975	T	G
X	718532	A	G
X	718644	T	G
X	718679	T	A
X	718731	G	T
X	718782	T	G
X	718793	T	C
X	719080	C	T
X	719660	T	G
X	721296	A	G
X	721468	T	G
X	729926	A	T
X	729987	T	G
X	729990	A	G
X	730130	T	G
X	730364	T	G
X	730365	G	C
X	730398	C	T
X	731389	C	T
X	731561	C	A
X	731735	C	A
X	733533	A	T
X	733812	C	T
X	733862	C	T
X	734044	C	T
X	734173	A	G
X	734203	G	T
X	735468	C	A
X	735523	T	A
X	735559	C	G
X	735573	C	T
X	735574	T	C
X	735616	C	A
X	736250	G	A
X	736372	A	T
X	736481	A	T
X	736851	A	C
X	736889	G	T
X	737374	T	C
X	737404	T	A
X	737435	C	A
X	737728	T	C
X	737746	G	A
X	737756	T	G
X	738431	T	C
X	738531	G	A
X	769956	T	C
X	770118	A	T
X	828933	C	T
X	828934	T	G
X	837796	C	A
X	837998	G	A
X	843259	A	C
X	843377	G	T
X	843386	A	T
X	844291	C	T
X	845520	A	G
X	885209	A	C
X	907284	C	G
X	907331	C	A
X	907341	T	C
X	907345	T	G
X	907569	T	G
X	907633	G	A
X	907649	T	C
X	908027	A	G
X	908184	T	C
X	908189	C	A
X	908343	C	T
X	908701	G	T
X	910471	C	G
X	910485	A	C
X	910550	T	C
X	910647	C	T
X	910649	T	C
X	910945	C	A
X	911053	T	G
X	911336	C	T
X	911569	C	T
X	911620	G	A
X	911623	G	A
X	913360	T	G
X	913372	G	C
X	913780	T	G
X	914596	A	C
X	914636	A	T
X	914682	G	T
X	914719	G	T
X	914720	C	T
X	915695	A	T
X	915714	T	G
X	915743	A	T
X	915756	T	A
X	916707	C	T
X	920540	G	A
X	920559	A	G
X	926182	G	T
X	940624	A	G
X	940644	C	T
X	940721	T	C
X	940904	C	T
X	942877	C	T
X	942892	A	G
X	942917	A	G
X	942965	A	G
X	942966	C	T
X	942980	T	A
X	943204	G	A
X	943417	T	G
X	944121	T	C
X	944123	T	A
X	944256	A	T
X	968122	G	A
X	971370	G	T
X	971608	C	T
X	974492	T	G
X	974684	G	A
X	979166	C	A
X	979214	C	G
X	979904	C	T
X	982272	G	C
X	982511	C	A
X	982512	A	G
X	982838	A	T
X	983974	C	T
X	986695	G	A
X	987633	G	C
X	989043	G	A
X	989050	T	G
X	989068	T	G
X	989086	T	A
X	989110	A	C
X	989144	A	C
X	990402	T	C
X	990405	T	C
X	992520	A	C
X	994042	G	T
X	997126	G	A
X	998213	A	G
X	998398	A	G
X	999662	C	T
X	1000788	G	A
X	1001225	T	A
X	1001234	G	C
X	1001255	C	T
X	1001256	T	A
X	1001350	C	T
X	1003878	G	A
X	1004518	G	A
X	1006585	C	T
X	1006599	A	C
X	1007067	A	G
X	1007898	A	G
X	1007907	C	T
X	1011812	G	A
X	1011833	G	T
X	1011859	C	G
X	1019139	T	C
X	1020832	G	A
X	1020890	A	T
X	1020932	C	T
X	1020985	G	T
X	1022321	C	T
X	1054151	C	T
X	1054704	A	G
X	1054740	T	A
X	1054749	T	C
X	1054915	G	A
X	1054919	T	G
X	1054955	T	G
X	1054973	T	G
X	1055058	G	A
X	1055967	T	G
X	1056150	G	C
X	1056274	C	A
X	1065338	T	G
X	1065417	G	C
X	1065445	C	A
X	1067461	T	G
X	1067523	T	C
X	1067558	C	T
X	1069581	T	C
X	1079502	T	C
X	1079899	G	T
X	1080008	C	T
X	1081247	G	A
X	1087077	G	C
X	1087391	G	A
X	1087445	A	C
X	1088671	C	T
X	1096894	G	A
X	1105820	A	T
X	1106134	G	C
X	1107846	G	T
X	1110658	G	A
X	1110882	C	T
X	1110883	T	G
X	1120462	T	A
X	1120787	A	T
X	1121047	C	T
X	1121671	C	T
X	1125129	A	T
X	1125204	T	A
X	1127173	G	T
X	1128347	T	C
X	1130027	G	C
X	1137481	G	A
X	1137535	T	G
X	1140151	T	A
X	1144193	C	A
X	1147936	G	A
X	1147939	T	C
X	1148032	A	G
X	1149600	A	G
X	1149754	A	C
X	1149881	G	C
X	1150974	T	C
X	1151084	T	G
X	1151450	C	T
X	1153256	A	T
X	1154577	T	C
X	1154585	C	A
X	1156115	C	T
X	1156171	G	A
X	1156975	T	C
X	1159640	A	T
X	1160193	A	G
X	1160616	C	T
X	1160794	T	C
X	1160809	C	T
X	1160943	C	G
X	1161079	G	A
X	1161739	C	A
X	1161886	A	G
X	1161968	T	C
X	1162032	G	T
X	1162639	T	G
X	1162699	A	G
X	1163136	A	G
X	1163160	T	G
X	1165602	G	A
X	1168902	T	C
X	1221135	T	A
X	1231847	T	G
X	1244426	G	C
X	1250179	T	C
X	1266374	G	C
X	1273534	T	A
X	1273876	G	A
X	1275847	T	C
X	1277615	T	G
X	1279343	A	T
X	1279363	G	T
X	1279365	T	A
X	1281977	G	A
X	1286849	T	A
X	1289040	A	G
X	1290874	T	C
X	1308774	C	G
X	1312072	C	G
X	1313028	A	G
X	1313112	A	G
X	1314792	G	T
X	1318176	A	T
X	1318185	G	A
X	1322933	C	T
X	1324272	A	G
X	1324563	G	A
X	1328062	C	T
X	1328624	G	A
X	1331636	T	A
X	1332517	C	G
X	1333940	T	C
X	1336931	G	C
X	1338135	A	T
X	1338640	T	G
X	1338931	C	T
X	1345180	A	G
X	1350607	C	A
X	1354846	T	G
X	1358471	T	G
X	1358503	C	G
X	1358580	T	A
X	1360531	C	T
X	1360533	A	T
X	1360550	G	T
X	1360693	G	C
X	1360830	T	C
X	1362554	T	C
X	1370006	G	T
X	1370052	A	T
X	1370148	A	T
X	1378819	C	A
X	1379868	G	A
X	1380065	T	G
X	1381493	G	C
X	1381497	A	T
X	1382124	C	T
X	1387630	C	T
X	1387999	C	A
X	1388657	G	A
X	1388755	A	G
X	1389849	G	A
X	1390740	G	A
X	1390748	G	T
X	1390846	A	G
X	1390870	A	C
X	1392759	G	A
X	1392767	T	A
X	1393576	A	G
X	1394077	C	T
X	1394167	G	A
X	1419091	A	G
X	1419099	T	A
X	1419468	G	A
X	1419473	T	C
X	1422461	A	G
X	1423156	T	C
X	1423301	T	C
X	1423339	A	G
X	1427661	G	A
X	1433917	A	C
X	1436339	A	G
X	1438573	C	T
X	1440014	G	T
X	1440192	C	A
X	1440597	C	T
X	1441626	C	T
X	1442312	C	A
X	1446603	C	A
X	1447469	C	T
X	1450875	C	G
X	1471845	T	C
X	1476322	C	T
X	1478794	C	T
X	1479796	C	A
X	1481616	A	C
X	1481735	T	C
X	1487605	C	T
X	1494451	C	T
X	1496820	G	A
X	1498505	T	C
X	1505172	G	A
X	1535434	A	C
X	1535435	A	C
X	1538241	C	A
X	1544817	C	T
X	1544877	T	G
X	1545092	A	T
X	1545137	A	G
X	1545250	C	T
X	1566373	C	G
X	1566552	G	A
X	1567110	G	C
X	1568097	A	G
X	1568188	T	C
X	1572034	A	G
X	1572729	C	G
X	1574397	A	C
X	1588099	C	T
X	1630799	G	T
X	1631005	A	T
X	1641408	G	A
X	1643701	T	C
X	1645224	A	G
X	1645527	C	G
X	1645693	T	C
X	1645694	G	A
X	1645727	A	G
X	1645766	T	C
X	1645856	T	A
X	1647080	T	A
X	1670087	A	T
X	1670849	A	C
X	1671074	G	A
X	1671211	G	C
X	1679100	G	A
X	1714291	C	G
X	1714306	A	T
X	1714308	T	C
X	1715591	G	T
X	1715992	G	A
X	1716009	G	C
X	1761091	A	G
X	1766568	A	G
X	1766605	T	C
X	1769936	A	G
X	1770027	A	T
X	1770598	T	A
X	1770599	T	A
X	1771881	G	T
X	1771948	G	A
X	1782957	C	T
X	1786448	G	A
X	1786644	T	C
X	1790945	T	C
X	1792778	T	C
X	1793341	A	G
X	1794280	T	C
X	1794383	G	T
X	1801987	A	G
X	1802196	C	A
X	1810517	G	C
X	1833076	A	G
X	1834381	A	G
X	1834494	C	T
X	1834729	A	G
X	1837730	G	A
X	1844893	C	T
X	1846984	A	T
X	1847000	C	T
X	1847105	G	T
X	1847197	G	T
X	1847235	C	T
X	1857037	A	T
X	1857130	G	A
X	1868231	G	A
X	1868417	G	A
X	1868587	G	T
X	1868785	T	C
X	1871820	A	G
X	1872545	T	G
X	1872553	G	A
X	1877875	C	T
X	1877881	T	A
X	1877904	A	T
X	1879499	A	G
X	1879500	A	G
X	1879542	T	C
X	1879554	C	T
X	1879594	G	A
X	1880654	G	A
X	1890996	T	G
X	1932953	A	G
X	1935561	A	T
X	1938667	C	T
X	1941074	A	G
X	1941853	T	C
X	1941877	T	C
X	1943050	G	A
X	1960794	G	A
X	1961789	G	A
X	1967190	G	A
X	1967194	A	G
X	1967241	A	G
X	1967242	T	A
X	1967265	C	T
X	1967268	T	A
X	1968640	G	A
X	1972323	A	G
X	1976801	A	C
X	1976823	A	C
X	1976855	A	T
X	1982093	C	G
X	1982697	G	A
X	1982754	G	A
X	1984258	G	A
X	1984277	G	A
X	1984282	A	G
X	1984369	G	C
X	1985489	C	T
X	1985506	G	A
X	1994137	A	G
X	1995831	C	G
X	1995835	A	G
X	2017291	A	C
X	2020742	C	T
X	2030897	A	C
X	2030898	C	A
X	2035716	C	A
X	2035719	T	G
X	2038688	G	A
X	2051603	T	A
X	2054471	G	T
X	2054512	A	G
X	2057618	A	C
X	2063160	C	A
X	2064491	T	G
X	2064580	C	A
X	2068631	T	C
X	2070473	G	A
X	2070548	T	G
X	2071613	T	A
X	2071937	C	G
X	2073303	C	T
X	2078974	T	C
X	2084871	T	A
X	2085102	A	G
X	2096062	A	G
X	2097399	T	C
X	2100728	C	T
X	2100742	A	G
X	2101002	A	G
X	2106657	T	A
X	2108483	A	G
X	2108785	T	A
X	2108812	G	A
X	2115252	A	T
X	2120123	C	A
X	2123477	G	C
X	2123483	T	C
X	2123531	C	G
X	2126018	C	T
X	2126213	T	C
X	2126217	C	A
X	2126492	C	T
X	2126676	T	A
X	2127067	C	A
X	2127076	T	G
X	2127079	T	G
X	2127089	T	A
X	2127193	G	A
X	2128126	T	C
X	2128151	C	T
X	2134636	G	A
X	2134673	C	T
X	2139505	G	A
X	2139520	C	T
X	2139762	A	G
X	2139880	T	G
X	2139886	A	G
X	2146008	T	C
X	2147907	C	T
X	2148848	C	G
X	2154422	C	A
X	2158835	T	G
X	2160111	A	G
X	2163221	C	G
X	2167186	T	A
X	2168598	G	C
X	2168621	C	A
X	2168795	G	A
X	2176948	T	G
X	2178146	G	A
X	2178224	A	G
X	2178396	A	G
X	2179117	C	T
X	2182679	T	A
X	2182828	T	A
X	2183639	C	T
X	2185109	A	G
X	2185140	A	C
X	2185500	T	A
X	2185661	C	G
X	2185775	G	A
X	2189830	T	C
X	2189839	T	G
X	2190043	T	C
X	2190047	A	G
X	2190099	C	G
X	2192298	T	G
X	2192474	C	T
X	2192572	A	T
X	2192609	T	C
X	2192673	T	G
X	2193416	T	A
X	2193472	C	T
X	2193473	C	T
X	2195728	T	C
X	2195764	T	C
X	2196876	T	A
X	2198575	A	C
X	2198599	C	T
X	2198710	G	T
X	2201288	A	G
X	2202245	G	C
X	2212994	A	T
X	2214863	G	A
X	2214975	G	C
X	2214999	G	A
X	2219995	T	C
X	2220068	T	C
X	2221290	T	C
X	2228425	T	C
X	2228429	A	G
X	2240365	A	G
X	2240368	C	T
X	2240376	C	T
X	2240386	A	G
X	2240476	A	G
X	2243338	T	G
X	2243355	C	A
X	2243546	T	A
X	2245569	G	C
X	2245699	G	A
X	2245702	T	A
X	2247468	A	C
X	2247731	A	G
X	2248116	C	G
X	2248600	A	T
X	2248604	T	C
X	2248706	G	A
X	2249278	A	C
X	2249279	G	T
X	2250649	T	G
X	2255898	A	C
X	2256034	A	T
X	2257632	T	G
X	2258599	A	C
X	2258852	T	A
X	2260087	C	T
X	2260260	T	C
X	2260273	A	G
X	2261949	A	T
X	2265452	G	T
X	2266707	G	A
X	2266716	G	T
X	2266728	C	T
X	2269668	T	A
X	2270689	A	G
X	2270769	T	C
X	2280734	C	T
X	2319825	G	A
X	2337824	T	C
X	2337846	T	C
X	2340724	T	C
X	2340739	T	C
X	2340853	C	G
X	2340862	G	A
X	2365056	G	T
X	2365363	A	C
X	2365524	T	G
X	2366302	C	A
X	2367119	G	T
X	2367197	A	G
X	2367199	A	G
X	2367977	C	T
X	2368255	C	T
X	2368272	G	A
X	2368403	G	A
X	2370934	A	G
X	2371644	G	A
X	2371805	A	G
X	2372072	A	T
X	2372873	T	A
X	2372952	G	T
X	2375848	G	T
X	2375865	G	C
X	2375890	C	G
X	2375905	A	G
X	2376213	C	A
X	2377752	A	G
X	2380253	A	T
X	2380942	T	A
X	2385595	G	C
X	2386123	C	T
X	2386583	C	T
X	2387278	G	A
X	2387287	A	C
X	2387295	G	A
X	2387339	T	C
X	2387352	A	T
X	2388228	T	A
X	2389048	G	T
X	2391317	G	A
X	2393125	A	T
X	2393930	T	G
X	2395972	T	A
X	2397980	C	A
X	2398040	C	T
X	2398059	G	C
X	2398364	C	T
X	2398372	T	C
X	2398436	A	G
X	2398737	G	A
X	2398855	T	C
X	2398888	C	T
X	2399314	A	T
X	2399570	A	C
X	2399609	T	G
X	2401204	C	T
X	2401391	T	A
X	2401407	G	A
X	2401919	G	C
X	2402160	G	T
X	2402173	A	G
X	2402194	A	C
X	2402202	T	C
X	2402211	G	A
X	2402264	G	C
X	2402358	G	T
X	2403141	T	A
X	2403171	C	T
X	2403481	T	C
X	2403483	G	A
X	2403645	T	A
X	2405872	C	G
X	2407295	A	G
X	2408537	G	T
X	2408682	T	G
X	2408689	G	C
X	2408973	A	G
X	2411378	A	G
X	2411446	A	C
X	2412072	G	T
X	2412097	G	A
X	2412118	C	T
X	2412125	C	A
X	2412246	G	C
X	2413227	A	G
X	2414040	C	T
X	2414953	A	C
X	2414989	G	A
X	2416784	G	T
X	2418036	A	G
X	2422544	C	T
X	2423017	A	T
X	2423022	C	A
X	2427839	T	C
X	2428046	G	T
X	2428051	T	C
X	2428429	T	C
X	2428523	T	A
X	2429167	T	C
X	2429275	A	C
X	2431143	G	C
X	2432718	G	C
X	2433042	T	C
X	2433102	A	G
X	2434066	C	T
X	2434579	C	T
X	2435104	C	T
X	2435218	A	G
X	2436243	C	A
X	2436341	G	A
X	2436357	G	A
X	2436373	G	C
X	2436390	G	A
X	2437930	T	C
X	2448375	G	A
X	2448680	T	A
X	2448694	T	C
X	2448730	A	T
X	2448787	G	T
X	2448815	T	A
X	2448824	A	T
X	2451072	G	A
X	2451152	G	A
X	2451184	G	T
X	2451188	C	G
X	2451800	T	C
X	2451915	A	T
X	2452244	T	G
X	2452250	C	G
X	2452263	T	C
X	2452264	C	T
X	2454366	T	A
X	2457403	C	T
X	2457782	C	G
X	2458269	C	T
X	2458364	T	G
X	2459351	A	G
X	2459563	A	G
X	2459605	A	G
X	2461710	C	A
X	2461793	C	T
X	2461851	A	C
X	2461861	T	G
X	2464608	G	A
X	2464657	A	T
X	2464973	T	C
X	2464974	T	C
X	2465072	T	C
X	2465085	C	T
X	2465088	G	T
X	2465958	T	A
X	2466028	T	A
X	2466048	A	G
X	2466112	T	G
X	2466268	G	A
X	2466634	A	G
X	2466649	T	G
X	2466864	C	T
X	2466869	C	G
X	2467699	T	C
X	2468384	A	C
X	2468474	C	T
X	2468524	T	C
X	2470919	G	A
X	2470953	C	T
X	2471030	T	C
X	2471092	T	A
X	2471360	C	A
X	2471998	A	C
X	2472012	A	G
X	2474056	A	G
X	2474094	G	A
X	2477937	A	T
X	2477971	T	C
X	2478052	T	G
X	2483118	C	T
X	2486530	G	T
X	2486569	G	A
X	2486601	G	C
X	2486690	C	T
X	2487142	C	A
X	2487145	A	G
X	2487168	A	T
X	2487331	G	T
X	2490169	T	C
X	2490310	C	T
X	2498507	T	A
X	2500298	G	A
X	2500331	G	A
X	2503288	A	G
X	2512008	C	T
X	2512023	T	C
X	2512088	A	T
X	2513634	G	A
X	2513732	T	A
X	2515930	A	G
X	2516080	C	T
X	2516246	T	A
X	2527439	G	C
X	2528420	C	T
X	2528450	C	G
X	2528461	C	T
X	2529192	A	T
X	2529200	A	G
X	2529325	C	G
X	2529421	A	G
X	2529442	C	A
X	2530740	G	T
X	2530783	G	C
X	2530830	G	A
X	2530838	A	G
X	2530849	G	T
X	2530856	G	T
X	2530971	A	G
X	2531740	G	A
X	2531741	A	C
X	2534195	A	G
X	2534303	T	C
X	2534776	T	C
X	2534821	C	T
X	2535478	T	A
X	2536057	A	C
X	2536134	T	G
X	2536387	A	T
X	2536461	A	T
X	2536506	C	T
X	2536566	A	G
X	2536567	C	T
X	2536657	C	T
X	2537919	T	C
X	2538362	T	G
X	2539381	T	C
X	2541178	G	A
X	2541264	T	A
X	2541285	A	G
X	2541287	T	A
X	2541312	G	A
X	2541352	A	G
X	2543019	C	T
X	2543035	A	C
X	2543036	A	C
X	2543588	A	T
X	2544025	G	T
X	2544293	A	C
X	2544400	G	A
X	2544922	C	T
X	2545002	A	G
X	2545067	T	G
X	2545086	T	C
X	2547827	G	T
X	2550602	T	C
X	2550692	A	C
X	2550694	C	G
X	2550786	A	G
X	2551041	T	G
X	2551073	A	G
X	2551104	A	C
X	2551144	C	T
X	2551158	A	T
X	2552097	A	C
X	2552110	T	C
X	2552112	T	A
X	2552144	G	A
X	2552932	G	C
X	2553367	G	C
X	2553457	T	C
X	2553538	C	T
X	2555246	C	T
X	2555382	A	G
X	2555984	T	G
X	2555987	A	G
X	2556127	G	A
X	2556155	G	A
X	2556239	G	T
X	2556304	C	G
X	2556336	G	A
X	2556366	T	C
X	2556369	C	T
X	2556390	A	T
X	2556823	T	C
X	2556834	G	C
X	2557150	T	A
X	2558223	A	C
X	2558259	T	A
X	2558440	A	G
X	2560430	T	C
X	2560431	T	G
X	2560450	T	C
X	2565877	A	G
X	2566359	C	T
X	2566738	A	T
X	2566902	A	C
X	2568766	T	C
X	2569235	T	G
X	2569511	G	T
X	2574449	A	C
X	2574633	T	G
X	2577054	T	C
X	2577214	C	G
X	2577228	C	T
X	2577318	A	G
X	2577351	G	A
X	2577355	T	C
X	2580835	A	G
X	2580959	C	T
X	2580966	T	A
X	2586729	C	G
X	2586831	T	C
X	2588869	G	A
X	2592226	G	T
X	2598861	G	A
X	2598864	T	C
X	2598876	G	A
X	2598977	C	T
X	2615357	T	A
X	2615418	T	G
X	2618338	G	A
X	2626586	C	G
X	2626713	C	T
X	2628634	A	G
X	2632729	C	T
X	2634805	C	A
X	2636399	G	A
X	2677101	G	A
X	2677212	T	G
X	2677704	C	G
X	2680800	T	C
X	2681547	C	G
X	2681581	T	C
X	2685439	T	A
X	2685522	A	G
X	2687088	C	A
X	2687769	A	G
X	2687793	G	T
X	2689008	A	G
X	2690109	A	C
X	2690154	A	G
X	2690155	A	T
X	2690372	A	T
X	2690430	G	T
X	2704709	G	A
X	2765922	A	T
X	2766789	A	T
X	2766801	T	C
X	2776412	C	G
X	2776439	C	T
X	2787961	A	G
X	2787968	A	C
X	2820060	T	G
X	2820730	T	A
X	2820845	T	A
X	2821066	T	C
X	2821095	A	G
X	2821109	A	C
X	2821170	G	A
X	2821241	T	G
X	2829502	T	A
X	2829823	C	T
X	2829904	C	A
X	2829939	A	G
X	2831880	T	C
X	2831898	T	C
X	2831949	G	A
X	2832925	C	A
X	2832948	C	T
X	2832969	G	A
X	2842962	G	A
X	2843024	A	C
X	2844519	C	T
X	2844732	G	C
X	2844739	T	A
X	2844842	C	G
X	2845522	G	A
X	2845615	A	C
X	2845756	T	C
X	2846179	T	C
X	2846678	G	T
X	2847027	A	T
X	2847227	A	T
X	2852586	G	A
X	2853105	G	A
X	2853800	T	C
X	2856324	G	A
X	2857212	A	G
X	2860695	A	C
X	2861752	G	A
X	2865905	A	C
X	2867538	T	C
X	3030287	C	T
X	3030317	A	G
X	3031319	C	G
X	3031611	A	G
X	3031648	G	T
X	3031703	A	G
X	3031720	T	G
X	3032781	T	C
X	3032825	A	T
X	3032887	G	A
X	3035344	C	T
X	3035379	A	T
X	3038444	A	C
X	3039344	T	G
X	3039470	C	T
X	3040051	T	C
X	3041594	C	T
X	3043218	A	G
X	3043342	A	C
X	3044537	T	A
X	3047123	C	G
X	3047127	T	C
X	3047189	A	T
X	3047681	C	T
X	3048836	C	G
X	3049564	C	G
X	3049581	T	C
X	3049592	A	C
X	3051073	T	C
X	3051093	T	G
X	3052109	G	A
X	3053259	C	T
X	3054071	G	A
X	3054114	T	C
X	3054336	A	T
X	3055510	G	A
X	3056037	C	T
X	3065146	A	G
X	3069332	G	A
X	3069852	C	A
X	3070071	A	T
X	3070691	C	T
X	3071084	C	A
X	3071095	C	G
X	3071124	A	G
X	3071738	T	A
X	3072398	C	T
X	3072418	G	A
X	3072454	C	T
X	3080592	T	A
X	3080599	A	T
X	3081352	A	T
X	3081354	T	A
X	3081414	C	G
X	3081858	A	T
X	3082477	A	C
X	3082703	T	C
X	3083692	G	T
X	3086069	C	T
X	3086196	T	G
X	3088288	C	T
X	3090435	T	G
X	3090436	G	C
X	3090449	G	T
X	3091005	G	A
X	3091011	T	C
X	3092033	C	G
X	3092041	C	T
X	3092099	G	A
X	3092946	C	A
X	3093202	G	A
X	3093203	A	G
X	3093244	A	G
X	3093443	C	G
X	3093463	C	T
X	3093489	T	G
X	3093528	T	C
X	3093614	A	T
X	3093948	A	T
X	3093996	C	T
X	3094024	A	G
X	3094032	G	A
X	3094450	G	A
X	3095308	T	C
X	3095757	T	C
X	3095795	C	T
X	3095798	T	G
X	3095831	A	G
X	3095917	C	T
X	3096321	C	T
X	3096371	G	A
X	3096486	T	G
X	3097439	A	G
X	3098311	T	G
X	3099209	C	A
X	3099545	A	G
X	3100662	C	A
X	3100798	T	C
X	3103500	C	A
X	3108519	A	G
X	3109722	G	A
X	3109993	A	G
X	3109995	T	C
X	3110104	T	G
X	3110413	G	A
X	3110414	G	A
X	3110696	C	T
X	3111754	G	A
X	3111819	A	G
X	3111834	T	C
X	3111844	G	A
X	3112357	A	G
X	3122502	T	G
X	3122523	C	G
X	3122526	G	A
X	3122832	A	T
X	3123311	A	C
X	3123458	G	A
X	3124964	T	A
X	3125028	G	A
X	3125064	G	A
X	3125087	T	C
X	3125127	C	T
X	3125136	A	G
X	3125160	C	T
X	3125624	C	T
X	3125649	A	G
X	3126478	C	T
X	3126577	A	G
X	3126607	C	T
X	3127061	G	A
X	3127075	C	T
X	3209336	C	T
X	3209357	G	T
X	3209399	G	A
X	3209468	A	C
X	3267586	T	C
X	3274221	C	G
X	3277472	A	G
X	3280945	G	A
X	3282062	C	A
X	3283897	T	A
X	3286483	C	T
X	3287364	A	G
X	3287996	T	G
X	3288047	G	A
X	3288230	C	A
X	3288387	C	T
X	3288496	G	A
X	3288832	T	A
X	3288906	T	C
X	3288908	A	C
X	3289416	T	C
X	3289537	T	C
X	3289539	T	A
X	3291740	G	A
X	3292501	T	A
X	3292720	C	T
X	3293588	G	A
X	3293734	C	T
X	3293754	C	T
X	3294555	C	T
X	3295567	C	T
X	3296598	C	G
X	3296631	C	T
X	3296638	A	G
X	3303021	A	G
X	3303166	G	A
X	3303525	C	T
X	3303554	C	A
X	3303568	T	C
X	3303571	T	C
X	3303971	A	G
X	3307905	C	A
X	3308410	G	A
X	3308617	G	A
X	3315975	A	C
X	3315988	T	A
X	3316015	G	T
X	3316089	A	G
X	3316093	G	A
X	3320317	T	C
X	3320827	A	T
X	3320856	T	G
X	3320903	T	C
X	3320925	C	T
X	3354810	C	T
X	3354903	T	C
X	3355128	C	T
X	3355175	A	G
X	3356161	A	G
X	3356163	T	G
X	3356174	A	T
X	3356181	G	A
X	3356377	T	C
X	3356745	C	T
X	3356917	C	T
X	3357000	A	G
X	3360029	A	C
X	3360031	G	A
X	3360040	C	A
X	3360052	T	A
X	3360115	T	C
X	3360121	T	G
X	3360169	A	T
X	3360418	C	T
X	3360965	G	A
X	3360979	A	G
X	3360997	T	A
X	3361777	G	A
X	3361810	T	G
X	3361813	C	A
X	3361843	T	C
X	3361862	G	T
X	3361971	G	A
X	3364814	G	C
X	3365098	G	A
X	3371070	A	C
X	3371071	A	T
X	3371430	T	A
X	3376297	G	A
X	3377496	C	T
X	3377652	T	A
X	3378012	C	A
X	3378072	C	T
X	3378454	A	C
X	3378534	A	G
X	3378552	G	T
X	3379730	C	A
X	3381094	G	A
X	3381111	A	G
X	3381235	G	A
X	3383086	G	A
X	3383243	G	T
X	3383841	T	G
X	3383868	A	G
X	3384161	T	A
X	3384165	T	A
X	3396293	T	A
X	3397725	C	T
X	3398739	G	A
X	3402097	A	T
X	3402132	C	A
X	3402886	C	T
X	3402926	A	G
X	3403487	T	A
X	3405396	G	A
X	3409092	C	A
X	3409652	A	C
X	3409672	A	G
X	3409687	C	T
X	3409695	A	G
X	3409715	A	G
X	3453453	A	C
X	3453920	G	A
X	3454331	A	C
X	3454345	A	G
X	3454417	A	C
X	3454479	T	G
X	3454533	C	T
X	3454546	A	T
X	3454629	T	A
X	3455770	T	A
X	3455875	A	G
X	3455926	A	G
X	3455939	A	G
X	3455998	G	A
X	3456478	G	A
X	3456677	C	T
X	3456761	T	C
X	3456788	C	A
X	3457968	G	T
X	3458962	A	C
X	3459971	G	T
X	3461092	G	C
X	3461136	G	A
X	3461229	G	A
X	3461247	C	T
X	3463569	C	T
X	3463581	G	A
X	3463989	C	T
X	3464070	T	C
X	3464082	C	T
X	3464105	C	T
X	3468868	T	G
X	3472184	T	A
X	3472186	T	C
X	3472244	C	T
X	3473334	T	A
X	3473347	T	G
X	3473795	G	A
X	3473806	T	A
X	3473823	G	A
X	3473843	G	A
X	3473953	T	C
X	3473992	G	A
X	3474661	G	A
X	3474668	A	G
X	3474776	G	C
X	3475107	G	A
X	3475125	G	A
X	3475959	G	A
X	3476317	C	T
X	3477442	A	G
X	3477587	G	T
X	3477618	T	G
X	3477649	T	A
X	3477711	C	T
X	3477897	C	G
X	3477920	T	C
X	3477975	A	C
X	3478552	A	T
X	3478868	A	G
X	3478869	T	C
X	3479025	G	A
X	3479026	A	G
X	3479047	G	A
X	3479064	C	A
X	3479072	A	C
X	3479078	A	G
X	3479788	G	A
X	3479817	T	G
X	3480631	G	T
X	3480644	T	C
X	3482172	A	G
X	3482257	A	T
X	3483183	G	A
X	3483389	A	T
X	3483521	G	A
X	3483806	T	G
X	3484446	G	T
X	3484493	C	T
X	3484904	A	C
X	3485019	G	T
X	3485116	G	T
X	3485142	T	C
X	3485824	A	C
X	3485860	C	A
X	3485993	G	A
X	3486049	A	G
X	3486363	A	G
X	3486464	A	G
X	3486486	G	T
X	3486691	T	A
X	3489653	G	C
X	3491025	A	G
X	3514323	C	A
X	3514334	A	C
X	3514338	G	T
X	3514383	A	T
X	3515861	C	T
X	3515876	C	A
X	3516039	C	T
X	3516089	A	C
X	3516096	C	T
X	3517462	C	T
X	3517685	G	A
X	3517731	C	A
X	3517869	A	G
X	3520298	A	C
X	3520800	T	G
X	3521490	A	G
X	3525948	C	T
X	3527382	G	A
X	3527490	A	G
X	3532824	T	C
X	3535795	C	A
X	3536423	G	T
X	3536443	T	C
X	3536493	T	C
X	3536969	T	C
X	3536974	A	G
X	3537390	A	C
X	3538153	G	A
X	3538400	G	T
X	3538427	T	C
X	3538432	A	G
X	3543469	T	A
X	3543514	G	T
X	3543531	A	C
X	3544497	G	A
X	3544519	T	G
X	3546195	C	T
X	3546483	C	G
X	3547189	C	A
X	3547218	C	T
X	3547966	C	T
X	3548040	G	T
X	3548052	T	C
X	3548056	A	C
X	3548109	A	C
X	3550126	T	C
X	3550232	G	C
X	3550275	C	T
X	3550377	G	A
X	3551918	A	C
X	3553955	T	C
X	3553994	A	G
X	3554005	A	G
X	3554381	G	C
X	3557693	A	T
X	3558188	T	A
X	3564676	G	A
X	3564680	A	C
X	3566042	A	G
X	3566060	A	G
X	3568581	A	T
X	3568696	A	G
X	3568721	C	T
X	3568748	T	A
X	3570369	A	G
X	3570515	T	C
X	3570631	C	T
X	3570644	T	G
X	3570655	A	G
X	3570662	G	A
X	3572105	A	T
X	3582068	T	G
X	3586070	G	A
X	3593957	A	G
X	3599377	G	T
X	3599742	A	G
X	3600503	A	G
X	3600613	T	G
X	3600615	C	A
X	3600628	A	G
X	3601739	G	T
X	3601854	A	T
X	3603214	G	A
X	3605396	A	T
X	3605554	G	T
X	3606061	A	C
X	3606185	A	C
X	3606397	G	A
X	3608885	A	G
X	3608929	T	C
X	3608998	G	A
X	3610103	T	A
X	3610130	A	C
X	3610142	G	A
X	3610143	C	T
X	3614592	A	T
X	3615250	T	C
X	3615272	T	C
X	3615291	A	G
X	3617340	T	C
X	3624713	G	A
X	3625470	A	G
X	3625518	T	C
X	3626785	G	C
X	3644793	T	C
X	3655950	A	G
X	3656260	C	T
X	3656326	A	G
X	3656395	T	G
X	3659328	A	G
X	3659376	T	G
X	3659508	C	T
X	3659919	T	C
X	3663186	C	G
X	3663189	T	C
X	3663359	C	T
X	3663383	C	T
X	3663679	T	C
X	3663692	T	G
X	3666545	A	C
X	3698686	G	A
X	3699997	A	G
X	3701147	T	G
X	3701184	G	T
X	3701191	T	C
X	3701237	C	G
X	3707260	C	T
X	3707462	A	G
X	3707767	A	T
X	3707804	A	G
X	3707831	G	A
X	3707880	G	C
X	3707882	G	A
X	3707898	G	A
X	3710060	A	G
X	3710080	G	T
X	3710152	C	G
X	3725280	T	G
X	3751722	C	A
X	3752556	C	G
X	3752972	T	A
X	3753160	C	A
X	3753167	A	G
X	3753303	A	G
X	3753344	C	A
X	3754215	A	T
X	3754297	G	T
X	3754356	A	C
X	3754420	G	C
X	3754699	G	T
X	3754755	A	G
X	3754914	T	C
X	3755823	A	C
X	3755872	A	G
X	3756545	C	T
X	3756593	T	A
X	3757047	C	A
X	3757062	C	T
X	3759040	C	T
X	3760800	C	T
X	3762602	T	G
X	3764155	T	G
X	3764380	A	G
X	3764445	C	T
X	3764448	A	T
X	3764541	C	A
X	3764954	A	T
X	3764992	A	C
X	3764999	A	T
X	3765053	A	G
X	3765089	T	C
X	3765095	A	T
X	3765122	T	C
X	3765759	A	C
X	3765879	A	G
X	3766669	A	C
X	3766674	C	G
X	3767027	C	T
X	3767042	A	C
X	3767638	A	G
X	3768437	T	C
X	3768459	C	T
X	3768646	A	G
X	3770723	T	C
X	3770742	T	C
X	3774258	C	T
X	3780293	A	C
X	3780490	A	T
X	3780494	G	A
X	3781522	A	C
X	3781597	G	T
X	3781602	A	G
X	3783863	T	C
X	3785691	G	A
X	3786929	A	T
X	3786949	G	A
X	3787108	C	T
X	3787709	A	T
X	3787711	A	T
X	3788582	A	T
X	3788958	T	C
X	3789064	T	C
X	3789171	G	C
X	3789210	T	G
X	3789289	A	T
X	3791519	T	A
X	3791539	G	T
X	3791557	T	G
X	3791712	G	T
X	3791713	A	G
X	3791765	T	A
X	3791776	A	G
X	3791836	G	T
X	3791904	A	T
X	3793818	C	A
X	3793849	C	A
X	3793996	T	G
X	3794390	C	T
X	3794474	T	G
X	3794498	T	A
X	3794513	G	A
X	3794630	A	G
X	3794638	T	A
X	3794655	G	C
X	3794847	G	C
X	3795503	T	C
X	3795514	A	T
X	3797868	T	G
X	3798815	C	T
X	3799317	A	G
X	3799468	A	C
X	3801362	G	A
X	3803582	A	G
X	3803588	T	C
X	3803646	G	A
X	3803669	T	A
X	3805872	A	C
X	3806205	G	C
X	3806264	A	T
X	3807323	G	T
X	3807330	T	C
X	3807519	A	C
X	3807529	G	A
X	3808502	G	T
X	3808526	C	T
X	3808542	T	C
X	3809413	C	A
X	3810232	T	C
X	3810233	A	T
X	3810344	G	T
X	3810382	A	T
X	3810987	C	T
X	3811096	A	T
X	3811178	A	G
X	3811243	A	G
X	3811932	A	G
X	3811953	A	G
X	3811964	C	A
X	3811987	T	C
X	3811990	T	A
X	3812004	A	G
X	3812165	A	C
X	3812224	T	G
X	3813310	A	G
X	3813432	T	A
X	3814385	G	C
X	3815179	C	T
X	3815219	C	T
X	3815625	A	G
X	3815700	T	C
X	3815714	C	T
X	3816048	G	A
X	3817992	C	T
X	3818133	A	C
X	3820781	G	T
X	3820818	T	G
X	3820952	A	T
X	3821016	T	A
X	3821034	G	A
X	3821113	T	C
X	3821185	G	A
X	3821753	C	T
X	3821754	A	G
X	3821846	A	C
X	3821904	A	T
X	3822862	G	T
X	3822872	G	C
X	3823127	G	C
X	3826453	C	G
X	3830255	A	G
X	3830422	A	T
X	3844148	C	T
X	3845342	T	A
X	3849140	T	C
X	3849153	C	G
X	3849357	A	C
X	3860303	T	C
X	3860327	T	C
X	3860348	A	G
X	3860558	T	A
X	3860583	C	A
X	3863748	G	A
X	3864222	A	C
X	3864291	G	T
X	3895569	G	A
X	3895591	C	T
X	3942858	T	C
X	3942877	A	G
X	3942898	T	A
X	3942926	G	T
X	3943035	A	G
X	3943036	A	G
X	3943048	C	T
X	3943116	C	T
X	3943133	C	A
X	3970552	T	C
X	3970554	T	A
X	3970575	T	C
X	3970953	A	T
X	3973368	A	T
X	3974627	C	T
[truncated: 105,878 more rows]
