# Supplementary material for: Predicting evolutionary change at the DNA level in a natural Mimulus population
Source: PLoS Genet. 2021 Jan 13;17(1):e1008945. doi: 10.1371/journal.pgen.1008945 (PMC7837469; doi:10.1371/journal.pgen.1008945)
Supplement: S8 Table — (GZ) [file pgen.1008945.s008.gz]

Archive with 1 entries (1 files):
- Supplemental.Table.S8.txt
