# Supplementary material for: Predicting evolutionary change at the DNA level in a natural Mimulus population
Source: PLoS Genet. 2021 Jan 13;17(1):e1008945. doi: 10.1371/journal.pgen.1008945 (PMC7837469; doi:10.1371/journal.pgen.1008945)
Supplement: S8 Table — (GZ) [file pgen.1008945.s008.gz › Supplemental.Table.S8.txt]

Supplemental Table S8.
This file reports all pairwise contrasts between SNPs in the 587 determined significant for male selection in 2013.
The calculations were done using "LD.among.selected.loci.py" in Supplemental.file.1.
The first two columns identify the SNPs as [chromosome]_[position]
The fourth and fifth columns are the reference allele frequeny at each SNP
The sixth column is the number of lines scored at both SNPs (haplotypes used in calculation)
The seventh column is D.  The eigth column is r2, the squared correlation.


9_10709612	8_509536	3	0.879746835443	0.512658227848	158	0.00468674891844	0.000831050812119
9_10709612	2_4719201	2	0.881355932203	0.940677966102	118	-0.00703820741166	0.00848925848926
9_10709612	12_1104344	3	0.88125	0.75	160	0.0078125	0.00311061341297
9_10709612	12_6325190	2	0.893081761006	0.553459119497	159	-0.0100075155255	0.0042438766818
9_10709612	8_16701432	2	0.883040935673	0.912280701754	171	0.00728429260285	0.00642002037697
9_10709612	4_16949550	2	0.884848484848	0.951515151515	165	0.000477502295684	4.85054578685e-05
9_10709612	3_18149570	3	0.882352941176	0.870588235294	170	0.00242214532872	0.000501638001638
9_10709612	14_6357866	2	0.868055555556	0.131944444444	144	0.0104648919753	0.00834818836565
9_10709612	2_1228995	3	0.890510948905	0.751824817518	137	0.00202461505674	0.000225320113721
9_10709612	14_22365182	2	0.868421052632	0.138157894737	152	0.0181786703601	0.0242886884108
9_10709612	1_3014273	3	0.891719745223	0.592356687898	157	-0.00592316118301	0.00150475512786
9_10709612	10_2593923	2	0.882716049383	0.913580246914	162	0.002210028959	0.000597553229132
9_10709612	12_5990818	1	0.883561643836	0.561643835616	146	0.0106023644211	0.0044379705938
9_10709612	13_15238111	2	0.889570552147	0.674846625767	163	0.000903308366894	3.78541432543e-05
9_10709612	4_2256485	2	0.881656804734	0.952662721893	169	0.000315115016981	2.11034224019e-05
9_10709612	9_14533662	3	0.883116883117	0.62987012987	154	0.00219261258222	0.000199778470501
9_10709612	11_13990619	2	0.877419354839	0.432258064516	155	-0.00507804370447	0.000976944016198
9_10709612	10_937670	1	0.884353741497	0.829931972789	147	-0.00606228886112	0.00254595356428
9_10709612	4_4309063	2	0.888888888889	0.512345679012	162	0.0137174211248	0.00762543846271
9_10709612	1_7692976	3	0.866197183099	0.62676056338	142	-0.0147292203928	0.00800181138171
9_10709612	9_14728916	2	0.87898089172	0.853503184713	157	0.0204876465577	0.0315585786123
9_10709612	13_369725	2	0.878048780488	0.69512195122	164	-0.00059488399762	1.55945419103e-05
9_10709612	6_5375443	2	0.92	0.6	100	-0.002	0.000226449275362
9_10709612	12_15234316	2	0.880239520958	0.874251497006	167	0.00889239485102	0.00682313368922
9_10709612	11_626101	2	0.877300613497	0.319018404908	163	0.0268734239151	0.0308819039588
9_10709612	5_1154003	2	0.88198757764	0.590062111801	161	0.00752285791443	0.00224781071217
9_10709612	5_676167	2	0.884615384615	0.371794871795	156	0.00443786982249	0.000826117553468
9_10709612	13_17403542	2	0.884848484848	0.969696969697	165	0.00257116620753	0.00220800288392
9_10709612	1_5520238	2	0.884848484848	0.70303030303	165	0.0082277318641	0.0031822589066
9_10709612	8_661236	2	0.881656804734	0.958579881657	169	0.0128496901369	0.0398568351029
9_10709612	6_2007921	2	0.879746835443	0.53164556962	158	0.00697003685307	0.00184424701653
9_10709612	8_20600822	3	0.880239520958	0.814371257485	167	-0.00426691527125	0.00114247311828
9_10709612	5_16649995	2	0.876543209877	0.969135802469	162	-0.0038103947569	0.0044855117969
9_10709612	4_17545237	3	0.878048780488	0.737804878049	164	0.0107079119572	0.00553526811455
9_10709612	8_18924003	2	0.884615384615	0.705128205128	156	0.00443786982249	0.000927994500773
9_10709612	6_18899113	2	0.884892086331	0.446043165468	139	0.000983385953108	3.84237451507e-05
9_10709612	10_17235317	3	0.885542168675	0.903614457831	166	0.00101611264334	0.000116959064327
9_10709612	4_2083626	2	0.900826446281	0.909090909091	121	0.00751314800902	0.00764525993884
9_10709612	8_9822623	2	0.876923076923	0.361538461538	130	0.0137278106509	0.00756441218401
9_10709612	14_2419262	2	0.884146341463	0.518292682927	164	0.0173631766805	0.0117887061094
9_10709612	8_7117951	2	0.892857142857	0.642857142857	140	-0.00969387755102	0.00427851851852
9_10709612	8_8384023	3	0.880503144654	0.289308176101	159	-0.00945373996282	0.00413121588118
9_10709612	6_2662915	2	0.889570552147	0.950920245399	163	0.000715119123791	0.00011154369052
9_10709612	13_16159156	2	0.881656804734	0.85798816568	169	-0.0108889744757	0.0093266412096
9_10709612	12_843244	2	0.8875	0.375	160	0.0171875	0.0126238914971
9_10709612	4_20788806	2	0.883720930233	0.959302325581	172	0.00108166576528	0.000291638186375
9_10709612	8_18347794	3	0.898089171975	0.68152866242	157	0.00576088279443	0.00167064360045
9_10709612	9_14351966	2	0.880239520958	0.928143712575	167	0.0273226003084	0.106181698486
9_10709612	12_7606938	2	0.896551724138	0.844827586207	116	-0.00743162901308	0.0045424152567
9_10709612	2_16587041	2	0.879432624113	0.468085106383	141	0.00679040289724	0.00174659306538
9_10709612	7_9846433	2	0.935185185185	0.787037037037	108	0.00471536351166	0.00218856375955
9_10709612	2_17316276	2	0.884146341463	0.524390243902	164	-0.0246133254015	0.0237138092285
9_10709612	14_16098599	2	0.896774193548	0.916129032258	155	-0.00220603537981	0.000684203449808
9_10709612	14_24409596	7	0.867132867133	0.48951048951	143	0.00909579930559	0.00287362241219
9_10709612	13_18809087	2	0.881656804734	0.976331360947	169	-0.00280102237317	0.00325401667684
9_10709612	8_21412790	2	0.872611464968	0.726114649682	157	0.0033267069658	0.000500614973182
9_10709612	6_2574850	2	0.890243902439	0.603658536585	164	0.0113771564545	0.0055369288246
9_10709612	8_17174425	2	0.885542168675	0.927710843373	166	-0.0082740600958	0.010071561092
9_10709612	8_6933952	2	0.865671641791	0.858208955224	134	0.0108041880151	0.00824938407989
9_10709612	12_24540273	2	0.888888888889	0.833333333333	162	0.00617283950617	0.00277777777778
9_10709612	10_2657611	4	0.880239520958	0.952095808383	167	0.000250995015956	1.31027253669e-05
9_10709612	8_1831521	2	0.879746835443	0.860759493671	158	-0.0167441115206	0.0221117223868
9_10709612	6_3443731	3	0.88961038961	0.532467532468	154	-0.0191431944679	0.0149898010358
9_10709612	5_791784	2	0.87898089172	0.515923566879	157	0.0114811959917	0.00496182648049
9_10709612	11_3389002	2	0.878205128205	0.711538461538	156	0.00973865877712	0.00432003267193
9_10709612	14_25674307	2	0.867549668874	0.834437086093	151	0.0244287531249	0.0375922694778
9_10709612	12_4691163	3	0.908163265306	0.428571428571	98	-9	-9
9_10709612	14_19161047	1	0.884146341463	0.439024390244	164	-0.0162105889352	0.0104167214638
9_10709612	11_2888167	2	0.878571428571	0.871428571429	140	0.00581632653061	0.00283024045284
9_10709612	5_16082628	1	0.900709219858	0.503546099291	141	0.0145364921282	0.00945164802086
9_10709612	8_3339126	2	0.88125	0.5	160	0.009375	0.003359462486
9_10709612	6_17273011	2	0.88622754491	0.868263473054	167	-0.00899996414357	0.0070233036204
9_10709612	3_17538419	3	0.885542168675	0.734939759036	166	-0.00624183480912	0.00197321065064
9_10709612	14_8438223	2	0.882716049383	0.283950617284	162	-0.0160798658741	0.0122834239855
9_10709612	4_1736189	2	0.887573964497	0.846153846154	169	0.000455166135639	1.59489633174e-05
9_10709612	14_23233029	2	0.892857142857	0.892857142857	168	0.0123299319728	0.016612345679
9_10709612	4_4370207	2	0.880239520958	0.790419161677	167	0.00484061816487	0.00134177047442
9_10709612	5_23938842	2	0.893081761006	0.930817610063	159	0.0114710652269	0.0213995346555
9_10709612	4_19582519	2	0.884848484848	0.127272727273	165	0.00253443526171	0.000567557592612
9_10709612	4_2298705	2	0.88622754491	0.940119760479	167	0.00516332604253	0.00469688595736
9_10709612	4_18420852	3	0.888888888889	0.632478632479	117	-0.0151946818613	0.0100565681961
9_10709612	10_18996438	2	0.88679245283	0.364779874214	159	-0.00901863059214	0.00349646116483
9_10709612	7_3812226	2	0.896296296296	0.962962962963	135	0.00356652949246	0.00383707201889
9_10709612	6_15678040	2	0.888198757764	0.428571428571	161	-0.00798580301686	0.00262237762238
9_10709612	12_25413145	2	0.879746835443	0.189873417722	158	0.00384553757411	0.000908746686861
9_10709612	6_623186	2	0.88	0.84	150	0.0008	4.50937950938e-05
9_10709612	9_13094349	2	0.883435582822	0.680981595092	163	-0.0126463171365	0.00714884925411
9_10709612	11_1537017	2	0.88125	0.6875	160	-0.012109375	0.00652210797788
9_10709612	3_14767961	2	0.884848484848	0.860606060606	165	0.00213039485767	0.000371307182299
9_10709612	3_221226	4	0.880503144654	0.754716981132	159	-0.0167319330723	0.0143731925969
9_10709612	4_17967211	2	0.889570552147	0.822085889571	163	-0.00124204900448	0.000107370401264
9_10709612	10_3259944	2	0.875776397516	0.596273291925	161	0.011959415146	0.00546122022186
9_10709612	7_3591510	2	0.885542168675	0.656626506024	166	0.00286688924372	0.000359651514337
9_10709612	7_3665459	3	0.895238095238	0.628571428571	105	0.0087074829932	0.00346268818222
9_10709612	3_15232999	2	0.88198757764	0.521739130435	161	-0.00675128274372	0.00175494754813
9_10709612	13_4145854	2	0.890909090909	0.715151515152	165	0.00528925619835	0.0014130426783
9_10709612	8_19161008	2	0.887573964497	0.680473372781	169	0.00549700640734	0.00139271689691
9_10709612	12_20872569	2	0.878205128205	0.878205128205	156	-0.00842373438527	0.00620239450063
9_10709612	9_11867835	1	0.882352941176	0.654411764706	136	-0.018598615917	0.0147342417723
9_10709612	14_9579421	2	0.8875	0.6	160	-0.0075	0.00234741784038
9_10709612	13_6677454	2	0.876712328767	0.547945205479	146	-0.00778757740664	0.00226516466751
9_10709612	1_4254878	1	0.887323943662	0.767605633803	142	0.0583217615552	0.190714484292
9_10709612	2_17602836	3	0.900709219858	0.886524822695	141	0.0100095568633	0.0111363892013
9_10709612	2_10830690	2	0.889908256881	0.504587155963	109	0.00967931992257	0.00382548277737
9_10709612	12_23250457	2	0.890243902439	0.829268292683	164	0.011748958953	0.00997819219012
9_10709612	14_4534460	2	0.891891891892	0.657657657658	111	-0.0189919649379	0.0166153241135
9_10709612	11_2173706	1	0.878787878788	0.963636363636	165	0.00771349862259	0.015940143136
9_10709612	10_322083	3	0.90243902439	0.817073170732	82	-9	-9
9_10709612	12_511362	1	0.880503144654	0.723270440252	159	-0.00162177129069	0.000124892270201
9_10709612	14_22295237	2	0.876543209877	0.302469135802	162	0.00647767108672	0.00183782848799
9_10709612	2_18997129	2	0.890909090909	0.315151515152	165	-0.00804407713499	0.00308472606197
9_10709612	3_13762611	2	0.890909090909	0.933333333333	165	0.00484848484848	0.00388726919339
9_10709612	11_18223321	2	0.880952380952	0.940476190476	168	-0.00708616780045	0.00855285665412
9_10709612	11_3277342	3	0.876404494382	0.775280898876	89	-9	-9
9_10709612	13_14400263	2	0.863157894737	0.557894736842	95	-9	-9
9_10709612	3_13381393	2	0.888888888889	0.907407407407	108	0.0082304526749	0.00816326530612
9_10709612	6_19032411	4	0.883040935673	0.830409356725	171	-0.002291303307	0.000360957707882
9_10709612	5_17881827	2	0.89375	0.70625	160	3.90624999999e-05	7.74530884065e-08
9_10709612	14_8233335	3	0.886075949367	0.544303797468	158	-0.00761095978209	0.00231353307904
9_10709612	9_11862668	2	0.880794701987	0.423841059603	151	-0.00907854918644	0.00321452877884
9_10709612	12_23488820	3	0.868965517241	0.427586206897	145	0.0146492271106	0.00770029751149
9_10709612	1_3455876	2	0.9140625	0.640625	128	0.0003662109375	7.41570200743e-06
9_10709612	3_4049801	2	0.87898089172	0.643312101911	157	-0.0113189176031	0.00524887606446
9_10709612	10_109731	2	0.875	0.479166666667	144	0.0112847222222	0.00466528640442
9_10709612	12_194901	2	0.900662251656	0.715231788079	151	-0.0150431998597	0.0124184062083
9_10709612	5_17900488	1	0.889570552147	0.478527607362	163	-0.00850615378825	0.00295163629849
9_10709612	7_6515384	2	0.885906040268	0.724832214765	149	-0.00454934462412	0.00102662605652
9_10709612	12_4301445	1	0.8875	0.3875	160	0.00609375	0.00156700572096
9_10709612	4_14046888	2	0.877300613497	0.61963190184	163	-0.00372614701344	0.000547256958947
9_10709612	5_841535	2	0.87012987013	0.519480519481	154	0.00252993759487	0.000226906010488
9_10709612	8_20678715	3	0.88198757764	0.757763975155	161	-0.00374213957795	0.000732954618043
9_10709612	6_1415170	2	0.880239520958	0.958083832335	167	0.00695614758507	0.0114297862002
9_10709612	8_19505963	2	0.875	0.68125	160	0.02890625	0.035181044895
9_10709612	12_25517053	2	0.864864864865	0.878378378378	148	0.0173484295106	0.0241052350427
9_10709612	11_5304292	2	0.888888888889	0.988304093567	171	0.00454840805718	0.0181213017751
9_10709612	2_8737184	2	0.873417721519	0.835443037975	158	-0.0208299951931	0.0285463328942
9_10709612	8_16590316	2	0.888198757764	0.639751552795	161	0.00941321708267	0.00387173738362
9_10709612	14_237015	2	0.885542168675	0.686746987952	166	0.0183626070547	0.0154640022072
9_10709612	4_1382048	2	0.880239520958	0.532934131737	167	-0.0020438165585	0.000159190729014
9_10709612	4_17774772	2	0.883720930233	0.93023255814	172	-0.00811249323959	0.00986842105263
9_10709612	13_20108981	2	0.87898089172	0.707006369427	157	0.00275873260579	0.000345385680178
9_10709612	7_4943320	1	0.880239520958	0.874251497006	167	0.00889239485102	0.00682313368922
9_10709612	3_14091527	2	0.89932885906	0.637583892617	149	0.00378361335075	0.0006842978092
9_10709612	14_14929556	2	0.887573964497	0.96449704142	169	-0.00399145688176	0.00466257668712
9_10709612	3_9725417	2	0.88125	0.89375	160	-0.0001171875	1.38192615632e-06
9_10709612	10_5684580	1	0.873417721519	0.588607594937	158	0.036532606954	0.0498521954903
9_10709612	10_18340573	2	0.885350318471	0.796178343949	157	-0.00425980770011	0.00110161870504
9_10709612	2_14758895	2	0.88125	0.775	160	0.01703125	0.0158955690148
9_10709612	10_18268428	2	0.877419354839	0.496774193548	155	0.0221852237253	0.0183052886226
9_10709612	8_272695	2	0.883720930233	0.947674418605	172	-0.00608436992969	0.00726509525347
9_10709612	10_6584934	2	0.869281045752	0.803921568627	153	0.00704857106241	0.00277370254906
9_10709612	7_2865458	2	0.889534883721	0.96511627907	172	-0.0038534342888	0.00448854240491
9_10709612	7_617563	2	0.884615384615	0.294871794872	78	-9	-9
9_10709612	10_6411305	3	0.888111888112	0.545454545455	143	0.0120788302606	0.0059219160105
9_10709612	3_15882098	4	0.884146341463	0.798780487805	164	0.0071757882213	0.00312757533356
9_10709612	13_6757798	2	0.880952380952	0.946428571429	168	0.0114795918367	0.0247832738399
9_10709612	5_2732419	2	0.878787878788	0.818181818182	165	0.00220385674931	0.000306513409962
9_10709612	10_3800078	2	0.883040935673	0.918128654971	171	0.0021203105229	0.000579093576942
9_10709612	10_3082653	2	0.884146341463	0.90243902439	164	-0.0113027959548	0.014165890028
9_10709612	12_23204948	4	0.886904761905	0.958333333333	168	0.00124007936508	0.000383947905948
9_10709612	1_5613672	6	0.883116883117	0.461038961039	154	0.00193961882274	0.000146678955535
9_10709612	11_1137440	2	0.883435582822	0.79754601227	163	-0.00519402310964	0.00162250030671
9_10709612	1_2867636	2	0.88125	0.66875	160	0.0169140625	0.0123408033472
9_10709612	5_4271856	2	0.883870967742	0.606451612903	155	-0.0134443288241	0.0073782655839
9_10709612	6_1512631	2	0.888235294118	0.976470588235	170	0.00325259515571	0.00463828125328
9_10709612	1_2787017	2	0.878260869565	0.939130434783	115	0.0012854442344	0.000270350164268
9_10709612	14_9077428	2	0.87898089172	0.242038216561	157	-0.00255588462007	0.000334747894099
9_10709612	10_18835590	3	0.899371069182	0.62893081761	159	0.00668486214944	0.0021157550077
9_10709612	11_23625967	2	0.884848484848	0.309090909091	165	-0.00683195592287	0.00214508449758
9_10709612	14_1594631	2	0.883040935673	0.918128654971	171	-0.00372764269348	0.00178985712478
9_10709612	12_290905	1	0.87012987013	0.168831168831	154	0.00893911283522	0.00503910734788
9_10709612	10_1762002	2	0.880503144654	0.503144654088	159	0.0286776630671	0.0312663581422
9_10709612	6_19320826	2	0.892156862745	0.950980392157	102	-0.00528642829681	0.00623088251954
9_10709612	10_1635409	3	0.884393063584	0.965317919075	173	0.00755120451736	0.0166581868942
9_10709612	1_8660323	2	0.868613138686	0.897810218978	137	0.00117214555917	0.000131217798773
9_10709612	10_17186046	3	0.874125874126	0.636363636364	143	0.0381436745073	0.0571428571429
9_10709612	5_17155704	2	0.884848484848	0.648484848485	165	0.00194674012856	0.000163167444302
9_10709612	8_47417	2	0.884848484848	0.121212121212	165	0.0078971533517	0.00574609054521
9_10709612	3_15033899	2	0.88198757764	0.782608695652	161	0.00540102619498	0.00164731076518
9_10709612	14_7915227	3	0.878787878788	0.757575757576	165	0.00697887970615	0.00248965517241
9_10709612	10_875826	2	0.878205128205	0.628205128205	156	-0.013231426693	0.00700782916264
9_10709612	9_14969921	2	0.888888888889	0.820987654321	162	-0.00754458161866	0.00392144153487
9_10709612	5_13299643	2	0.893129770992	0.221374045802	131	-0.0374104073189	0.0850663872976
9_10709612	14_638344	2	0.875	0.74375	160	-0.00078125	2.92800046848e-05
9_10709612	10_15575617	2	0.882352941176	0.905882352941	170	-0.00519031141869	0.00304383116883
9_10709612	14_20970655	3	0.881656804734	0.91124260355	169	0.00133048562725	0.000209767860775
9_10709612	9_2590205	5	0.886075949367	0.259493670886	158	0.0232334561769	0.0278282392104
9_10709612	12_26511014	2	0.883116883117	0.785714285714	154	-0.00556586270872	0.0017825311943
9_10709612	3_18154543	1	0.851063829787	0.957446808511	94	-9	-9
9_10709612	13_14775957	2	0.868217054264	0.503875968992	129	0.0121386935881	0.0051516039108
9_10709612	10_4555642	2	0.872611464968	0.592356687898	157	-0.0137125238346	0.007005189938
9_10709612	1_4591752	2	0.886904761905	0.869047619048	168	0.0030470521542	0.000813357539041
9_10709612	9_11846067	2	0.885496183206	0.442748091603	131	-0.0256395314958	0.0262787831403
9_10709612	7_8438119	2	0.88198757764	0.875776397516	161	-0.00844874811929	0.00630372379856
9_10709612	8_17915905	2	0.883435582822	0.398773006135	163	0.0158078964206	0.0101214574899
9_10709612	2_343832	2	0.885542168675	0.867469879518	166	-0.0091450137901	0.00717703349282
9_10709612	12_6573240	3	0.961538461538	0.461538461538	78	-9	-9
9_10709612	1_407805	2	0.888198757764	0.459627329193	161	0.00169746537556	0.000116827703035
9_10709612	13_17221838	2	0.893081761006	0.691823899371	159	0.0173648194296	0.0148116352815
9_10709612	8_7132485	5	0.882352941176	0.653594771242	153	-0.0080738177624	0.00277358490566
9_10709612	1_7227720	2	0.889570552147	0.668711656442	163	-0.00590914223343	0.00160449563416
9_10709612	8_151822	2	0.882352941176	0.947058823529	170	-0.00622837370242	0.00745341614907
9_10709612	5_861105	3	0.885542168675	0.632530120482	166	-0.00591522717376	0.00148520067873
9_10709612	14_11854556	3	0.895061728395	0.66049382716	162	0.00758268556622	0.00272987500452
9_10709612	6_19167898	2	0.893081761006	0.408805031447	159	-0.000316443178672	4.33911837251e-06
9_10709612	8_16731569	2	0.851851851852	0.722222222222	108	-0.0133744855967	0.0070652173913
9_10709612	4_19811937	2	0.88622754491	0.119760479042	167	-0.0163146760371	0.0250414888573
9_10709612	8_6084240	2	0.876033057851	0.710743801653	121	0.0219930332628	0.021664472722
9_10709612	8_18570252	2	0.89375	0.6	160	0.02	0.0175510763746
9_10709612	14_14266263	2	0.88198757764	0.434782608696	161	0.00162030785849	0.000102640132292
9_10709612	13_17272201	2	0.885350318471	0.490445859873	157	-0.0138342326261	0.00754467854288
9_10709612	9_13634151	3	0.883040935673	0.964912280702	171	-0.00410382681851	0.0048163756773
9_10709612	1_229758	2	0.884146341463	0.94512195122	164	-0.000260261748959	1.27497089033e-05
9_10709612	13_16421347	2	0.880794701987	0.920529801325	151	-0.00947326871628	0.0116838859739
9_10709612	14_14507700	2	0.889570552147	0.662576687117	163	0.017953253792	0.0146760710554
9_10709612	9_14579693	3	0.875776397516	0.621118012422	161	0.0150457158289	0.00884199511685
9_10709612	14_22701140	2	0.924528301887	0.528301886792	106	0.00213599145603	0.000262390670554
9_10709612	11_23884711	2	0.890243902439	0.829268292683	164	0.0178465199286	0.0230229077933
9_10709612	4_18712719	2	0.89156626506	0.969879518072	166	-0.00326607635361	0.00377706899446
9_10709612	12_6439243	2	0.879194630872	0.798657718121	149	0.0226566370884	0.0300554997232
9_10709612	4_6196051	2	0.876543209877	0.962962962963	162	-0.00457247370828	0.00541711809317
9_10709612	3_16424574	2	0.879746835443	0.746835443038	158	0.0265181861881	0.0351564956777
9_10709612	4_5684399	2	0.881656804734	0.899408284024	169	-0.00598718532264	0.00379737465456
9_10709612	1_2454704	2	0.875816993464	0.888888888889	153	0.0123456790123	0.014188923802
9_10709612	9_5905616	1	0.88679245283	0.540880503145	159	0.00462798148807	0.000859129821803
9_10709612	7_4607362	2	0.896551724138	0.537931034483	145	-0.0202140309156	0.0177244939013
9_10709612	13_3891188	2	0.910447761194	0.582089552239	134	-0.0299621296503	0.0452627404472
9_10709612	8_8734493	2	0.899224806202	0.84496124031	129	-0.00787212306953	0.00522017131872
9_10709612	3_18012371	2	0.874213836478	0.465408805031	159	0.0270954471738	0.0268340176825
9_10709612	11_2598347	2	0.887573964497	0.923076923077	169	0.00318616294948	0.00143274853801
9_10709612	4_16750622	2	0.878787878788	0.872727272727	165	-0.00330578512397	0.000923645320197
9_10709612	10_8979302	2	0.88622754491	0.730538922156	167	0.0172469432393	0.014986578468
9_10709612	8_11313529	2	0.880239520958	0.11377245509	167	0.00164939581914	0.000255948752189
9_10709612	3_14984432	2	0.877300613497	0.932515337423	163	0.00398961195378	0.00234968380901
9_10709612	10_17920545	2	0.880952380952	0.0535714285714	168	0.00637755102041	0.00764915859255
9_10709612	1_1137700	2	0.893617021277	0.54609929078	141	0.0226346763241	0.0217416512059
9_10709612	9_8646660	2	0.879746835443	0.658227848101	158	-0.0157827271271	0.0104663907201
9_10709612	6_6848207	2	0.894409937888	0.304347826087	161	-0.0113421550095	0.00643382352941
9_10709612	2_12814535	2	0.888888888889	0.988304093567	171	0.00454840805718	0.0181213017751
9_10709612	6_17353856	2	0.852713178295	0.519379844961	129	0.0144823027462	0.00668992589146
9_10709612	2_10733424	3	0.881578947368	0.328947368421	152	0.0060595567867	0.00159334048711
9_10709612	2_17856256	2	0.878048780488	0.292682926829	164	0.0174003569304	0.0136584051724
9_10709612	8_18249594	2	0.888	0.76	125	-0.00288	0.000457224141435
9_10709612	10_8657606	3	0.889570552147	0.165644171779	163	0.00602205577929	0.00267114082755
9_10709612	6_3046010	2	0.897435897436	0.685897435897	156	0.00624589086128	0.00196724884881
9_10709612	12_25485137	2	0.877300613497	0.257668711656	163	-0.0113289924348	0.00623350478722
9_10709612	10_7418280	3	0.886666666667	0.766666666667	150	-0.00644444444444	0.00231030627354
9_10709612	2_2638679	4	0.88679245283	0.427672955975	159	0.0169692654563	0.0117185171941
9_10709612	3_14112436	3	0.88679245283	0.88679245283	159	-0.0128159487362	0.0162969669534
9_10709612	4_12960501	2	0.864285714286	0.7	140	0.0235714285714	0.0225563909774
9_10709612	4_19353362	2	0.877419354839	0.303225806452	155	-0.00154006243496	0.000104373278489
9_10709612	9_14452353	3	0.88198757764	0.844720496894	161	-0.00590255005594	0.0025518902891
9_10709612	14_25961972	3	0.87898089172	0.515923566879	157	0.0114811959917	0.00496182648049
9_10709612	6_5106416	2	0.878048780488	0.731707317073	164	0.028256989887	0.037984006734
9_10709612	14_25081891	2	0.909090909091	0.917355371901	121	0.000751314800902	9.00900900901e-05
9_10709612	7_16683915	2	0.901408450704	0.746478873239	71	-9	-9
9_10709612	14_549805	2	0.882716049383	0.685185185185	162	0.0186328303612	0.01554658211
9_10709612	7_4262117	2	0.897058823529	0.963235294118	136	0.00356833910035	0.00389366608864
9_10709612	13_18260604	2	0.87898089172	0.592356687898	157	-0.017485496369	0.0119030684325
9_10709612	9_11660693	4	0.906976744186	0.720930232558	86	-9	-9
9_10709612	10_1380788	2	0.879518072289	0.66265060241	166	-0.00449992742053	0.000854830101405
9_10709612	14_3352069	3	0.88622754491	0.467065868263	167	0.0112230628563	0.00501867126645
9_10709612	14_19350801	2	0.875816993464	0.758169934641	153	0.00264855397497	0.000351775238684
9_10709612	14_207026	3	0.880952380952	0.779761904762	168	0.00949546485261	0.00500616151534
9_10709612	14_13973478	3	0.891891891892	0.891891891892	148	0.00858290723156	0.00792369719927
9_10709612	6_18547084	5	0.9	0.56	150	-0.0106666666667	0.00513067179734
9_10709612	10_18572722	3	0.886904761905	0.970238095238	168	-0.00336592970522	0.00391155762342
9_10709612	14_22342725	2	0.87898089172	0.324840764331	157	-0.0116434743803	0.00581105605462
9_10709612	4_17150406	3	0.886666666667	0.24	150	0.0072	0.00282827812565
9_10709612	8_15968927	1	0.880794701987	0.569536423841	151	-0.00495592298583	0.000954159399692
9_10709612	14_25214892	4	0.879746835443	0.721518987342	158	0.0108155744272	0.00550302643808
9_10709612	11_1408306	2	0.879518072289	0.831325301205	166	0.0218464218319	0.032119813381
9_10709612	10_1400559	4	0.883435582822	0.368098159509	163	0.0122323008017	0.00624686547815
9_10709612	3_16073888	2	0.884146341463	0.817073170732	164	0.021490184414	0.030165325821
9_10709612	14_22082351	2	0.88	0.493333333333	150	0.0125333333333	0.00595122634596
9_10709612	5_2382620	2	0.896551724138	0.924137931034	145	-0.00784780023781	0.00947187141217
9_10709612	7_15884873	1	0.880952380952	0.791666666667	168	-0.00694444444444	0.0027880512091
9_10709612	6_710904	4	0.886904761905	0.958333333333	168	0.0131448412698	0.0431403867123
9_10709612	8_18195793	3	0.88622754491	0.820359281437	167	0.00950195417548	0.00607623566709
9_10709612	2_13732850	2	0.890322580645	0.877419354839	155	0.00591050988554	0.00332625983493
9_10709612	4_20878435	2	0.874213836478	0.408805031447	159	0.00110755112535	4.61562010621e-05
9_10709612	1_7850197	4	0.879746835443	0.563291139241	158	-0.0145409389521	0.00812467039713
9_10709612	13_20861938	2	0.882716049383	0.827160493827	162	0.0105928974242	0.00758118550734
9_10709612	14_20121458	1	0.886075949367	0.664556962025	158	0.0124178817497	0.00685263623269
9_10709612	12_19555496	2	0.883211678832	0.766423357664	137	0.00191805636955	0.000199232585596
9_10709612	1_3672045	2	0.87898089172	0.707006369427	157	0.00275873260579	0.000345385680178
9_10709612	13_15070286	2	0.885350318471	0.732484076433	157	0.00117651831717	6.95923592389e-05
9_10709612	11_2515876	2	0.886178861789	0.780487804878	123	0.00753519730319	0.00328564147371
9_10709612	7_2337372	2	0.876623376623	0.376623376623	154	-0.0249620509361	0.0245389975578
9_10709612	12_6025395	2	0.883435582822	0.957055214724	163	0.00112913545862	0.000301233853865
9_10709612	8_14905779	3	0.895833333333	0.541666666667	144	-0.0199652777778	0.0172060497642
9_10709612	6_11561773	2	0.87012987013	0.662337662338	154	-0.0243717321639	0.0235026789131
9_10709612	6_4173574	3	0.875	0.83125	160	0.00390625	0.00099454986673
9_10709612	7_15478878	2	0.904761904762	0.944444444444	126	-0.00529100529101	0.0061919504644
9_10709612	8_1465110	2	0.876033057851	0.677685950413	121	-0.0151628987091	0.00969237849127
9_10709612	14_24561714	2	0.888888888889	0.79012345679	162	0.00754458161866	0.00347541360294
9_10709612	11_397089	1	0.885542168675	0.951807228916	166	0.00653215270721	0.00917755509932
9_10709612	10_17786854	2	0.8875	0.725	160	0.0003125	4.9057844104e-06
9_10709612	10_2855419	3	0.874213836478	0.955974842767	159	-0.00553775562676	0.00662627792503
9_10709612	13_6083946	1	0.888888888889	0.959064327485	171	-0.00454840805718	0.00533536585366
9_10709612	14_25406010	2	0.88679245283	0.710691823899	159	0.0175625964163	0.0149430086313
9_10709612	3_17669289	3	0.911764705882	0.411764705882	136	0.0142733564014	0.0104550691244
9_10709612	6_1298040	2	0.881656804734	0.970414201183	169	-0.00350127796646	0.00409232280242
9_10709612	12_21741579	1	0.897810218978	0.92700729927	137	-0.00745910810379	0.00896229434735
9_10709612	8_2410656	3	0.917910447761	0.761194029851	134	0.0102472711072	0.00766633334783
9_10709612	13_15265925	3	0.882352941176	0.346405228758	153	0.0342176086121	0.0498176100629
9_10709612	12_25020664	2	0.892405063291	0.335443037975	158	-0.0271991668002	0.0345625952776
9_10709612	12_20980088	2	0.888888888889	0.931623931624	117	0.000949667616334	0.000143348623853
9_10709612	5_1290084	2	0.878787878788	0.757575757576	165	-0.0172635445363	0.0152344827586
9_10709612	11_23797975	2	0.876623376623	0.948051948052	154	8.43312531624e-05	1.33514913616e-06
9_10709612	14_4713661	2	0.88198757764	0.701863354037	161	-0.0041279271633	0.000782358723057
9_10709612	6_438021	2	0.878048780488	0.737804878049	164	0.0107079119572	0.00553526811455
9_10709612	6_1544655	2	0.876623376623	0.201298701299	154	0.00535503457581	0.00164912382948
9_10709612	10_17750313	2	0.873417721519	0.367088607595	158	-0.0168242268867	0.0110194902549
9_10709612	11_13661842	2	0.891089108911	0.831683168317	101	-0.0084305460249	0.00523158758453
9_10709612	14_22908455	2	0.882352941176	0.947058823529	170	0.00553633217993	0.0058891189326
9_10709612	2_2165515	3	0.900900900901	0.414414414414	111	0.0320590861131	0.0474384311341
9_10709612	11_713955	2	0.875	0.65625	160	0.00078125	2.47371675943e-05
9_10709612	12_25869330	3	0.879194630872	0.456375838926	149	0.0215756047025	0.0176657993955
9_10709612	5_9703912	2	0.884615384615	0.711538461538	156	0.0051775147929	0.00127954040998
9_10709612	6_12651321	2	0.893333333333	0.966666666667	150	0.00311111111111	0.00315234173958
9_10709612	3_16441552	4	0.894736842105	0.915789473684	95	-9	-9
9_10709612	2_17073864	2	0.880239520958	0.946107784431	167	-0.00645415755316	0.00774993541721
9_10709612	11_1546083	4	0.873417721519	0.449367088608	158	0.0252363403301	0.0232806132145
9_10709612	11_3403105	2	0.861538461538	0.823076923077	130	-0.0014201183432	0.000116096824752
9_10709612	6_16287063	2	0.887218045113	0.496240601504	133	-0.0192209847928	0.0147695012355
9_10709612	4_17017620	2	0.885542168675	0.89156626506	166	-0.0124110901437	0.0157198014341
9_10709612	6_2222716	3	0.874213836478	0.817610062893	159	-0.0166528222776	0.0169113409538
9_10709612	8_16991252	2	0.883870967742	0.935483870968	155	-0.00104058272633	0.000174790950024
9_10709612	3_18100100	2	0.889570552147	0.748466257669	163	0.00903308366894	0.00441202829213
9_10709612	12_3950379	1	0.8875	0.5875	160	0.01609375	0.0107043867907
9_10709612	10_4153174	2	0.883870967742	0.387096774194	155	0.00624349635796	0.00160071712127
9_10709612	12_11533934	1	0.899159663866	0.899159663866	119	0.00663794929737	0.00535951708543
9_10709612	14_8838292	2	0.880794701987	0.622516556291	151	0.00135958949169	7.49197867133e-05
9_10709612	6_6001320	2	0.899224806202	0.875968992248	129	-0.00474731085872	0.00228904544494
9_10709612	10_18392654	2	0.879518072289	0.897590361446	166	-0.000290317898098	8.65290494242e-06
9_10709612	11_13650613	2	0.872340425532	0.375886524823	141	-0.00875207484533	0.00293198901114
9_10709612	14_25308603	3	0.890243902439	0.676829268293	164	-0.00498215348007	0.00116140953567
9_10709612	10_8045890	2	0.888888888889	0.302469135802	162	-0.00342935528121	0.000564385046054
9_10709612	4_17927143	2	0.887417218543	0.622516556291	151	0.00385947984738	0.000634466820105
9_10709612	3_15296151	1	0.883870967742	0.432258064516	155	-0.00786680541103	0.00245681842942
9_10709612	6_6187458	3	0.898148148148	0.324074074074	108	0.0237482853224	0.0281451919074
9_10709612	13_4117830	3	0.873134328358	0.686567164179	134	-0.00245043439519	0.000251903065202
9_10709612	6_1192660	2	0.889570552147	0.963190184049	163	-0.00406488765102	0.00474412475291
9_10709612	14_15179835	2	0.896774193548	0.754838709677	155	0.000499479708637	1.45632481869e-05
9_10709612	1_3716768	2	0.884146341463	0.268292682927	164	-0.0116002379536	0.00669196502227
9_10709612	11_2624891	2	0.883116883117	0.305194805195	154	-0.00978242536684	0.00437202785933
9_10709612	4_14998831	1	0.894308943089	0.528455284553	123	-0.00105757155133	4.74856708278e-05
9_10709612	4_7145886	2	0.884297520661	0.743801652893	121	-0.013113858343	0.00882036263405
9_10709612	13_18454219	3	0.886075949367	0.746835443038	158	-0.0161833039577	0.0137220877051
9_10709612	10_3266940	2	0.885350318471	0.643312101911	157	0.00369183334009	0.000585175424017
9_10709612	8_16271342	2	0.883211678832	0.875912408759	137	0.00740582876019	0.00489208596662
9_10709612	14_24209168	2	0.880239520958	0.25748502994	167	-0.0110796371329	0.00609087220785
9_10709612	7_1529690	3	0.882716049383	0.277777777778	162	0.00788751714678	0.00299538518162
9_10709612	11_2793772	2	0.885542168675	0.228915662651	166	0.0141529975323	0.0111960469783
9_10709612	6_5931657	2	0.885350318471	0.375796178344	157	-0.0206093553491	0.0178386519425
9_10709612	6_18609382	2	0.885135135135	0.878378378378	148	-0.0004565376187	1.91895117804e-05
9_10709612	5_16761961	2	0.879518072289	0.885542168675	166	-0.00776600377413	0.00561531029138
9_10709612	6_6732296	3	0.8875	0.54375	160	0.011171875	0.00503882301137
9_10709612	13_228602	2	0.881656804734	0.834319526627	169	0.0099786422044	0.00690392892842
9_10709612	7_3659762	2	0.878048780488	0.908536585366	164	-0.00505651397977	0.00287347750435
9_10709612	14_24278735	2	0.870967741935	0.685483870968	124	-0.0163891779396	0.0110859728507
9_10709612	13_18646668	3	0.891719745223	0.592356687898	157	0.0131851190718	0.00745635955995
9_10709612	7_970549	2	0.880281690141	0.570422535211	142	-0.0162170204325	0.0101840780028
9_10709612	9_8149764	2	0.893805309735	0.610619469027	113	-0.00595191479364	0.00156972218961
9_10709612	4_5328446	2	0.87898089172	0.566878980892	157	0.0240172015092	0.0220857324495
9_10709612	6_136786	2	0.880952380952	0.0595238095238	168	0.00708616780045	0.00855285665412
9_10709612	10_1152604	2	0.884848484848	0.909090909091	165	0.00165289256198	0.000324441240086
9_10709612	14_13627294	2	0.883040935673	0.385964912281	171	-0.0016415307274	0.00011008858691
9_10709612	2_17911390	2	0.88275862069	0.737931034483	145	0.00375743162901	0.000705387756431
9_10709612	6_12163793	3	0.881355932203	0.974576271186	118	-0.003016374605	0.00351170568562
9_10709612	12_25531822	2	0.880503144654	0.792452830189	159	-0.0059333096001	0.00203430654558
9_10709612	12_23644653	2	0.882716049383	0.524691358025	162	0.0121551592745	0.00572245092369
9_10709612	14_12165867	2	0.895061728395	0.864197530864	162	0.00426764212772	0.00165222201733
9_10709612	3_14852182	2	0.899371069182	0.748427672956	159	0.0124203947629	0.00905307927367
9_10709612	9_3408344	2	0.888888888889	0.907407407407	162	0.00205761316872	0.000510204081633
9_10709612	11_615330	2	0.886904761905	0.958333333333	168	-0.0047123015873	0.00554420776189
9_10709612	8_17204103	3	0.901840490798	0.61963190184	163	-0.00666189920584	0.00212714038027
9_10709612	6_1189341	2	0.878048780488	0.603658536585	164	0.0248364069007	0.0240775274109
9_10709612	1_1717682	1	0.91935483871	0.516129032258	124	0.00130072840791	9.13742690059e-05
9_10709612	10_4315997	2	0.883040935673	0.953216374269	171	-0.00547176909134	0.00650062974851
9_10709612	11_10406551	2	0.889705882353	0.698529411765	136	-0.018544550173	0.0166419475417
9_10709612	12_872236	4	0.875816993464	0.307189542484	153	0.0120039301123	0.00622515998679
9_10709612	8_17706823	2	0.904761904762	0.809523809524	147	-0.0113378684807	0.00967492260062
9_10709612	6_2634426	2	0.8875	0.8	160	-0.01625	0.0165297339593
9_10709612	6_4764244	2	0.896341463415	0.0548780487805	164	-0.00650654372397	0.00878487595755
9_10709612	9_13168	2	0.885542168675	0.94578313253	166	0.0178908404703	0.0615858217985
9_10709612	8_24296957	2	0.884615384615	0.707692307692	130	0.012426035503	0.00731270520346
9_10709612	8_23752481	2	0.882352941176	0.958823529412	170	-0.00484429065744	0.00572597137014
9_10709612	13_6950191	2	0.9	0.483333333333	120	0.00666666666667	0.00197750587072
9_10709612	8_2858066	2	0.879518072289	0.487951807229	166	0.00457250689505	0.000789685737309
9_10709612	12_6181380	1	0.880794701987	0.728476821192	151	0.000745581334152	2.67668431982e-05
9_10709612	2_8711134	2	0.878205128205	0.782051282051	156	-0.0201347797502	0.0222371560743
9_10709612	9_2258218	2	0.884353741497	0.408163265306	147	0.0267943912259	0.0290599157435
9_10709612	12_24111788	2	0.887417218543	0.344370860927	151	-0.00758738651814	0.00255211328521
9_10709612	9_1052865	2	0.875	0.3875	160	0.0046875	0.000846421517916
9_10709612	2_17620191	2	0.890322580645	0.716129032258	155	-0.011779396462	0.00698987175969
9_10709612	14_3663627	2	0.888888888889	0.975308641975	162	0.00960219478738	0.0387658227848
9_10709612	11_354731	3	0.888157894737	0.473684210526	152	0.0135041551247	0.00736383442266
9_10709612	14_1726973	2	0.882882882883	0.936936936937	111	-0.00738576414252	0.00892857142857
9_10709612	3_18461399	2	0.877300613497	0.791411042945	163	0.0173510482141	0.0169420980296
9_10709612	9_10842421	2	0.881578947368	0.565789473684	152	-0.00536703601108	0.00112311358406
9_10709612	5_1495164	2	0.87898089172	0.388535031847	157	-0.00393525092296	0.000612787239541
9_10709612	8_14813365	2	0.88125	0.4375	160	0.014453125	0.00811129478543
9_10709612	13_18681837	3	0.881656804734	0.970414201183	169	-0.00350127796646	0.00409232280242
9_10709612	10_18085894	2	0.878378378378	0.736486486486	148	0.0220051132213	0.023355389481
9_10709612	14_24744647	2	0.882716049383	0.796296296296	162	0.000800182898948	3.81281120126e-05
9_10709612	14_7698553	2	0.897637795276	0.952755905512	127	-0.00483600967202	0.00565463244889
9_10709612	2_3910593	2	0.884615384615	0.371794871795	156	0.0108481262327	0.00493630735653
9_10709612	14_17370141	2	0.898089171975	0.254777070064	157	0.000486835165727	1.36388434261e-05
9_10709612	13_14298970	2	0.883435582822	0.969325153374	163	0.00869434303135	0.0246877081945
9_10709612	4_353934	4	0.881656804734	0.952662721893	169	0.000315115016981	2.11034224019e-05
9_10709612	7_773776	2	0.884848484848	0.806060606061	165	0.00191000918274	0.000229033289785
9_10709612	9_12437919	2	0.878787878788	0.739393939394	165	0.00477502295684	0.00111086279201
9_10709612	2_17834205	2	0.89880952381	0.892857142857	168	0.0129676870748	0.0193273600831
9_10709612	3_16259440	2	0.877419354839	0.774193548387	155	0.00457856399584	0.00111491965207
9_10709612	8_15651498	2	0.87417218543	0.622516556291	151	0.00548221569229	0.00116275920042
9_10709612	14_432310	3	0.880952380952	0.845238095238	168	0.00538548752834	0.00211414014231
9_10709612	2_12116125	1	0.879746835443	0.784810126582	158	0.0184265342093	0.0190040716852
9_10709612	4_3350970	2	0.878048780488	0.939024390244	164	-0.00133848899465	0.000292207792208
9_10709612	13_6934279	2	0.9	0.971428571429	140	0.00428571428571	0.00735294117647
9_10709612	10_7460797	2	0.908450704225	0.774647887324	142	-0.00654632017457	0.00295169946333
9_10709612	6_17956970	2	0.893081761006	0.955974842767	159	-0.00470709228274	0.0055133432172
9_10709612	7_2029774	6	0.883435582822	0.944785276074	163	-0.000301102788965	1.68772098597e-05
9_10709612	8_715111	3	0.878787878788	0.836363636364	165	0.0225895316804	0.0350033316675
9_10709612	4_5777864	2	0.879194630872	0.208053691275	149	0.0117111841809	0.00783716867674
9_10709612	14_24215504	1	0.879518072289	0.632530120482	166	-0.00812890114676	0.00268283554158
9_10709612	6_8161585	2	0.863247863248	0.820512820513	117	-0.00745123822047	0.00319351131542
9_10709612	13_948408	2	0.858208955224	0.574626865672	134	0.0292381376699	0.0287409808065
9_10709612	13_17461079	2	0.887417218543	0.682119205298	151	-0.0159203543704	0.0116998708627
9_10709612	6_421405	2	0.8875	0.7625	160	0.01078125	0.00642856274836
9_10709612	7_713924	2	0.884848484848	0.236363636364	165	0.0150964187328	0.0123920179796
9_10709612	14_25375661	2	0.884146341463	0.871951219512	164	-0.00873735871505	0.00667511556804
9_10709612	6_747358	2	0.88622754491	0.77245508982	167	0.00405177668615	0.000926335405817
9_10709612	11_349225	2	0.88198757764	0.453416149068	161	-0.0210254234019	0.0171374234131
9_10709612	8_6167057	2	0.877049180328	0.606557377049	122	0.000806234883096	2.52589037636e-05
9_10709612	14_22537701	2	0.88198757764	0.67701863354	161	-0.0132710929362	0.00773829172711
9_10709612	12_22396415	3	0.89349112426	0.952662721893	169	-0.0050418402717	0.00592324462178
9_10709612	2_5834246	2	0.880952380952	0.833333333333	168	-0.00793650793651	0.00432432432432
9_10709612	7_9100117	2	0.8875	0.94375	160	-7.81249999999e-05	1.15154174166e-06
9_10709612	12_21562924	2	0.883435582822	0.527607361963	163	0.0308253980202	0.0370222265495
9_10709612	7_4349091	2	0.895424836601	0.666666666667	153	0.00435729847495	0.000912408759124
9_10709612	1_5534113	6	0.901639344262	0.516393442623	122	0.0262026337006	0.031000073373
9_10709612	2_17480615	2	0.88125	0.475	160	0.00015625	9.35522830967e-07
9_10709612	6_14576424	2	0.893617021277	0.510638297872	94	-9	-9
9_10709612	14_15155983	2	0.881818181818	0.763636363636	110	0.00842975206612	0.00377774485625
9_10709612	13_18859873	3	0.892405063291	0.53164556962	158	0.000240346098382	2.41614759762e-06
9_10709612	13_19135441	2	0.890410958904	0.602739726027	146	-0.00243948207919	0.000254702194357
9_10709612	14_22071004	2	0.896551724138	0.439655172414	116	0.0196195005945	0.0168465019144
9_10709612	3_13231804	2	0.887573964497	0.958579881657	169	-0.00465669969539	0.00547325102881
9_10709612	8_18401154	3	0.877419354839	0.754838709677	155	-0.00424557752341	0.0009056040912
9_10709612	3_12644388	2	0.879746835443	0.73417721519	158	-0.000320461464509	4.97398296038e-06
9_10709612	14_664698	3	0.880239520958	0.874251497006	167	-0.00308365305318	0.000820497801208
9_10709612	12_625460	2	0.877300613497	0.717791411043	163	-0.0100869434303	0.00466616252569
9_10709612	14_22825748	2	0.895424836601	0.437908496732	153	0.0131146140373	0.00746213234456
9_10709612	4_21077567	2	0.88198757764	0.590062111801	161	0.0199452181629	0.0158005280065
9_10709612	4_666673	2	0.885542168675	0.873493975904	166	0.00359268398897	0.00115242363474
9_10709612	1_7381507	1	0.871428571429	0.528571428571	140	0.0251020408163	0.0225695143728
9_10709612	13_21014944	3	0.884848484848	0.818181818182	165	0.00936639118457	0.00578787150525
9_10709612	14_13550274	2	0.888198757764	0.906832298137	161	-0.0104162648046	0.0129322732062
9_10709612	1_11587559	2	0.882882882883	0.963963963964	111	-0.00422043665287	0.00495899294297
9_10709612	3_17415737	2	0.879518072289	0.650602409639	166	7.25794745247e-05	2.18688220578e-07
9_10709612	2_6619091	4	0.885135135135	0.689189189189	148	0.00483929875822	0.00107530956781
9_10709612	4_6485789	2	0.878048780488	0.176829268293	164	-0.0028256989887	0.000512274726834
9_10709612	12_6103297	3	0.870967741935	0.741935483871	155	0.0118626430801	0.00653985507246
9_10709612	2_18297928	2	0.892215568862	0.700598802395	167	-0.00233066800531	0.0002692849449
9_10709612	14_24827514	3	0.878048780488	0.176829268293	164	-0.0028256989887	0.000512274726834
9_10709612	1_538432	2	0.891089108911	0.227722772277	101	0.014900499951	0.0130085695303
9_10709612	8_1363304	3	0.878571428571	0.571428571429	140	0.00510204081633	0.000996333492747
9_10709612	10_13119379	2	0.88961038961	0.5	154	-0.00324675324675	0.000429368827823
9_10709612	6_16101334	3	0.87969924812	0.96992481203	133	0.00390072926678	0.0049288163387
9_10709612	3_18140378	2	0.882352941176	0.811764705882	170	-0.00449826989619	0.00127566425121
9_10709612	2_18172189	2	0.890243902439	0.329268292683	164	0.011748958953	0.00639679391582
9_10709612	8_15470306	2	0.87898089172	0.541401273885	157	0.0209339121263	0.0165926324763
9_10709612	8_18792442	2	0.878048780488	0.280487804878	164	0.00371802498513	0.000639687218538
9_10709612	6_1575381	3	0.886904761905	0.910714285714	168	0.0077593537415	0.00738185772366
9_10709612	13_17155525	2	0.882716049383	0.62962962963	162	-0.0125743026978	0.0065491783758
9_10709612	10_131772	2	0.875776397516	0.776397515528	161	0.015701554724	0.0130535066982
9_10709612	3_17423661	3	0.884146341463	0.871951219512	164	0.00345776323617	0.00104541556447
9_10709612	9_13206402	2	0.893081761006	0.201257861635	159	0.00265021162138	0.000457571156443
9_10709612	1_2713568	2	0.891156462585	0.816326530612	147	0.000416493127863	1.1927480916e-05
9_10709612	6_18349936	2	0.876543209877	0.932098765432	162	-0.002210028959	0.000713128863488
9_10709612	12_26455399	2	0.88125	0.75	160	0.0015625	0.000124424536519
9_10709612	10_4273254	2	0.894409937888	0.913043478261	161	0.00324061571699	0.00140056022409
9_10709612	5_3263665	2	0.883870967742	0.941935483871	155	-0.000291363163372	1.51219445957e-05
9_10709612	9_14128842	2	0.885135135135	0.959459459459	148	-0.00465668371074	0.00548328136759
9_10709612	11_23920833	1	0.885350318471	0.203821656051	157	-0.00847904580308	0.00436460831335
9_10709612	2_18735963	2	0.879518072289	0.885542168675	166	-0.00776600377413	0.00561531029138
9_10709612	10_13947377	2	0.841463414634	0.634146341463	82	-9	-9
9_10709612	12_21991680	2	0.886904761905	0.946428571429	168	-0.00605867346939	0.00721793085982
9_10709612	14_1211994	2	0.884393063584	0.924855491329	173	0.00287346720572	0.00116201608849
9_10709612	3_5748344	2	0.896103896104	0.772727272727	154	0.00236127508855	0.000341005967604
9_10709612	11_16738303	5	0.913669064748	0.877697841727	139	-0.00336421510274	0.00133669706427
9_10709612	10_1219198	1	0.882352941176	0.917647058824	170	0.00207612456747	0.000549450549451
9_10709612	6_171748	2	0.8875	0.575	160	-0.0040625	0.000676408550765
9_10709612	4_970994	2	0.884353741497	0.87074829932	147	-0.0149474755889	0.0194110576923
9_10709612	5_12890332	3	0.878048780488	0.908536585366	164	0.00104104699584	0.000121799652001
9_10709612	9_14827168	2	0.883040935673	0.970760233918	171	-0.00341985568209	0.00398946780499
9_10709612	4_2669978	3	0.890909090909	0.49696969697	165	-0.000330578512397	4.49783204495e-06
9_10709612	10_17190896	2	0.881656804734	0.627218934911	169	0.00322117572914	0.000425317229167
9_10709612	12_5913765	3	0.876543209877	0.493827160494	162	-0.00693491845755	0.00177795431123
9_10709612	5_984529	2	0.886075949367	0.879746835443	158	-0.00104149975965	0.000101572877037
9_10709612	6_4385359	2	0.884848484848	0.169696969697	165	-0.0047015610652	0.00153969565449
9_10709612	7_783544	2	0.88125	0.7875	160	0.006015625	0.00206642318493
9_10709612	14_21962830	1	0.882352941176	0.917647058824	170	0.0138408304498	0.02442002442
9_10709612	11_2409547	3	0.881656804734	0.739644970414	169	-0.00122544728826	7.47406955461e-05
9_10709612	6_19086393	2	0.88679245283	0.930817610063	159	-0.00154266049602	0.000368114729817
9_10709612	3_3201252	2	0.875776397516	0.962732919255	161	0.00158172909996	0.000640966979333
9_10709612	5_17884265	3	0.88622754491	0.88622754491	167	0.00501990031912	0.0024787084007
9_10709612	9_12798176	2	0.887573964497	0.96449704142	169	-0.00399145688176	0.00466257668712
9_10709612	4_9085719	2	0.880239520958	0.910179640719	167	0.00121911864893	0.000172454946891
9_10709612	3_1771285	4	0.891156462585	0.183673469388	147	-0.0072192142163	0.00358354537744
9_10709612	2_3172415	2	0.890243902439	0.298780487805	164	0.00840273646639	0.00344903496439
9_10709612	5_16785694	1	0.884848484848	0.545454545455	165	0.00220385674931	0.000192261475607
9_10709612	1_1555829	2	0.875776397516	0.608695652174	161	0.001080205239	4.50298322639e-05
9_10709612	6_16616304	2	0.90756302521	0.647058823529	119	-0.0242214532872	0.0306218753188
9_10709612	8_24016002	2	0.860655737705	0.622950819672	122	0.0130341306101	0.00603106231051
9_10709612	1_2023028	2	0.888157894737	0.967105263158	152	-0.0036790166205	0.00428319475939
9_10709612	13_15466845	2	0.895161290323	0.411290322581	124	-0.0213969823101	0.0201480225654
9_10709612	14_17591103	2	0.898734177215	0.443037974684	158	0.013219035411	0.00778106136821
9_10709612	11_24050470	3	0.878787878788	0.557575757576	165	-0.00514233241506	0.001006346142
9_10709612	2_5281054	2	0.903225806452	0.913978494624	93	-9	-9
9_10709612	2_17649876	2	0.880239520958	0.892215568862	167	0.0230198286063	0.05227137835
9_10709612	1_3334465	2	0.89375	0.89375	160	-0.0050390625	0.00281584991339
9_10709612	9_784218	2	0.880952380952	0.928571428571	168	0.015306122449	0.0336798336798
9_10709612	8_24296049	2	0.901098901099	0.857142857143	91	-9	-9
9_10709612	13_4045510	2	0.894736842105	0.578947368421	152	-0.0114265927978	0.00568704044118
9_10709612	4_20697451	3	0.883870967742	0.277419354839	155	-0.0129448491155	0.0081440649309
9_10709612	4_7308351	2	0.887573964497	0.940828402367	169	0.0110990511537	0.022175659274
9_10709612	12_22395517	1	0.880239520958	0.814371257485	167	-0.0102549392233	0.0065990912494
9_10709612	13_386106	1	0.853211009174	0.532110091743	109	-0.00446090396431	0.00063819094564
9_10709612	2_17547862	1	0.89696969697	0.672727272727	165	0.00264462809917	0.000343745971727
9_10709612	8_1063103	2	0.88622754491	0.97005988024	167	-0.00340636093083	0.00396229562896
9_10709612	10_19039088	2	0.88198757764	0.540372670807	161	-0.0107634736314	0.0044814183576
9_10709612	14_14884655	2	0.882716049383	0.833333333333	162	0.00514403292181	0.00184026499816
9_10709612	6_2790600	2	0.87898089172	0.808917197452	157	0.00872246338594	0.00462721050029
9_10709612	7_2160494	2	0.888888888889	0.87037037037	108	-0.00514403292181	0.00237462006079
9_10709612	6_2882806	2	0.888888888889	0.691358024691	162	0.00891632373114	0.00377232142857
9_10709612	2_17192698	2	0.88125	0.61875	160	0.0172265625	0.0120209678523
9_10709612	4_3212376	2	0.8875	0.8375	160	-0.01203125	0.010652767222
9_10709612	4_18508678	2	0.880239520958	0.928143712575	167	-0.00860554340421	0.0105332455563
9_10709612	5_8850367	2	0.882882882883	0.981981981982	111	0.00689879068257	0.0260142871545
9_10709612	6_14475709	2	0.88622754491	0.898203592814	167	0.00039442073936	1.68744595989e-05
9_10709612	3_17465875	2	0.87012987013	0.811688311688	154	0.00151796255692	0.000133401955739
9_10709612	12_4194199	2	0.897637795276	0.40157480315	127	-0.0297600595201	0.0401098005791
9_10709612	11_14488717	2	0.86170212766	0.744680851064	94	-9	-9
9_10709612	3_15325245	2	0.879746835443	0.721518987342	158	-0.00817176734498	0.00314148077157
9_10709612	10_16651283	3	0.889570552147	0.907975460123	163	-0.0101622191276	0.0125815470643
9_10709612	3_9121344	2	0.888198757764	0.422360248447	161	-0.0459473014158	0.0871411163157
9_10709612	12_21343912	2	0.875776397516	0.27950310559	161	-0.00875737818757	0.00350051629032
9_10709612	8_6961967	2	0.877300613497	0.0613496932515	163	0.00752756972411	0.00914118561177
9_10709612	14_725703	2	0.872611464968	0.789808917197	157	-0.0076676538602	0.0031859387375
9_10709612	14_9757317	3	0.880503144654	0.893081761006	159	0.00609153118943	0.00369336763616
9_10709612	3_9784501	2	0.878205128205	0.551282051282	156	-0.00336949375411	0.000429098548442
9_10709612	2_17423662	3	0.87898089172	0.59872611465	157	-0.0039758205201	0.000618516174288
9_10709612	8_14224033	1	0.878048780488	0.835365853659	164	-0.00788221296847	0.0042188579496
9_10709612	12_22034553	2	0.87898089172	0.687898089172	157	-0.00592316118301	0.00153621919994
9_10709612	13_1151307	2	0.910256410256	0.435897435897	78	-9	-9
9_10709612	12_25134235	2	0.885542168675	0.680722891566	166	-0.00642328349543	0.00187292886941
9_10709612	6_15794827	3	0.884892086331	0.525179856115	139	-0.0330728223177	0.043063549798
9_10709612	13_14174492	2	0.870967741935	0.793548387097	155	-0.0137356919875	0.0102472899729
9_10709612	2_15613541	3	0.87417218543	0.278145695364	151	0.0151309153107	0.0103665648692
9_10709612	4_5179873	2	0.875	0.743055555556	144	-0.0182291666667	0.0159131093711
9_10709612	4_19779945	2	0.88679245283	0.534591194969	159	-0.0149519401922	0.00895037716064
9_10709612	6_2736245	3	0.878787878788	0.6	165	0.0	0.0
9_10709612	14_8166409	2	0.878378378378	0.972972972973	74	-9	-9
9_10709612	4_3025539	2	0.882716049383	0.820987654321	162	0.00986892242036	0.00640118311338
9_10709612	6_18112679	2	0.893442622951	0.770491803279	122	-0.00806234883096	0.00386106183491
9_10709612	4_19618015	2	0.88125	0.34375	160	-0.0154296875	0.0100848510703
9_10709612	12_25595574	2	0.883720930233	0.96511627907	172	0.00175770686858	0.000893045867681
9_10709612	11_4231578	2	0.888888888889	0.956790123457	162	-0.00480109739369	0.00564516129032
9_10709612	2_4907736	2	0.882716049383	0.734567901235	162	-0.00643956713916	0.00205432122777
9_10709612	4_15073044	4	0.873417721519	0.139240506329	158	-0.00136196122416	0.000139986824769
9_10709612	12_24102569	2	0.88961038961	0.844155844156	154	0.00877045032889	0.00595391441248
9_10709612	1_3085491	2	0.895833333333	0.510416666667	96	-9	-9
9_10709612	6_2241445	2	0.880503144654	0.792452830189	159	0.0255132312804	0.0376143280279
9_10709612	4_1451035	3	0.878787878788	0.351515151515	165	-0.0058769513315	0.001422427684
9_10709612	13_17659960	2	0.875862068966	0.0827586206897	145	0.0102734839477	0.0127878751998
9_10709612	14_21880064	3	0.900900900901	0.900900900901	111	-0.00982063144225	0.0121
9_10709612	14_16054780	2	0.877300613497	0.901840490798	163	-0.00590914223343	0.00366434161077
9_10709612	4_808915	2	0.859813084112	0.943925233645	107	-0.00786094855446	0.00968575118381
9_10709612	4_17399119	3	0.876543209877	0.62962962963	162	-0.0333790580704	0.0441507870754
9_10709612	9_1877358	2	0.895705521472	0.895705521472	163	0.00752756972411	0.00649316496989
9_10709612	3_18594850	2	0.877300613497	0.300613496933	163	7.52756972411e-05	2.50376190226e-07
9_10709612	10_3225830	2	0.878048780488	0.69512195122	164	0.0116002379536	0.0059298245614
9_10709612	2_3335560	3	0.875	0.717105263158	152	-0.00246710526316	0.00027431497455
8_509536	2_4719201	2	0.442477876106	0.946902654867	113	-0.0207533871094	0.0347253127627
8_509536	12_1104344	3	0.519480519481	0.733766233766	154	0.0409006577838	0.0343051609779
8_509536	12_6325190	2	0.509677419355	0.541935483871	155	-0.00524453694069	0.000443366394235
8_509536	8_16701432	2	0.493827160494	0.91975308642	162	0.00876390794086	0.00416315146631
8_509536	4_16949550	2	0.487341772152	0.955696202532	158	-0.016383592373	0.0253744060114
8_509536	3_18149570	3	0.493975903614	0.861445783133	166	0.0142255770068	0.00678289543613
8_509536	14_6357866	2	0.507246376812	0.144927536232	138	0.0206889308969	0.0138189004415
8_509536	2_1228995	3	0.537878787879	0.757575757576	132	-0.00596877869605	0.000780420226276
8_509536	14_22365182	2	0.496598639456	0.136054421769	147	-0.0131426720348	0.00587825448143
8_509536	1_3014273	3	0.503267973856	0.575163398693	153	0.0242641718997	0.00963820868127
8_509536	10_2593923	2	0.490445859873	0.898089171975	157	0.0245040366749	0.0262514967302
8_509536	12_5990818	1	0.517730496454	0.581560283688	141	0.0251496403601	0.0104097996688
8_509536	13_15238111	2	0.506329113924	0.70253164557	158	-0.00761095978209	0.00110892398126
8_509536	4_2256485	2	0.490797546012	0.963190184049	163	-0.018743648613	0.0396496815287
8_509536	9_14533662	3	0.5	0.625	152	-0.00986842105263	0.0016620498615
8_509536	11_13990619	2	0.513513513514	0.418918918919	148	0.0348794740687	0.020005549633
8_509536	10_937670	1	0.486301369863	0.828767123288	146	-0.0263182585851	0.019538028169
8_509536	4_4309063	2	0.493506493506	0.5	154	0.00649350649351	0.000674763832659
8_509536	1_7692976	3	0.525179856115	0.618705035971	139	0.0563635422597	0.0540025966688
8_509536	9_14728916	2	0.5	0.842105263158	152	0.0197368421053	0.01171875
8_509536	13_369725	2	0.484662576687	0.687116564417	163	-0.020136249012	0.00755114809637
8_509536	6_5375443	2	0.530612244898	0.602040816327	98	-9	-9
8_509536	12_15234316	2	0.5	0.882716049383	162	-0.0277777777778	0.0298122929702
8_509536	11_626101	2	0.503144654088	0.314465408805	159	0.0556148886516	0.0573927534549
8_509536	5_1154003	2	0.5	0.608974358974	156	-0.0352564102564	0.020880069025
8_509536	5_676167	2	0.496774193548	0.367741935484	155	0.043121748179	0.0319914004125
8_509536	13_17403542	2	0.496815286624	0.974522292994	157	-0.00645056594588	0.00670380128682
8_509536	1_5520238	2	0.512820512821	0.730769230769	156	0.0034516765286	0.000242382271468
8_509536	8_661236	2	0.493902439024	0.951219512195	164	0.0240928019036	0.050046339203
8_509536	6_2007921	2	0.509803921569	0.503267973856	153	-0.0147379213123	0.00347678637152
8_509536	8_20600822	3	0.484472049689	0.826086956522	161	-0.00270051309749	0.000203242118271
8_509536	5_16649995	2	0.506493506494	0.967532467532	154	-0.0160229381009	0.0326966098778
8_509536	4_17545237	3	0.496855345912	0.735849056604	159	-0.0134092796962	0.00370038716558
8_509536	8_18924003	2	0.496732026144	0.666666666667	153	0.0479302832244	0.0413533834586
8_509536	6_18899113	2	0.514705882353	0.433823529412	136	0.0414143598616	0.0279558580681
8_509536	10_17235317	3	0.51875	0.9125	160	0.007890625	0.0031235828515
8_509536	4_2083626	2	0.465517241379	0.922413793103	116	-0.00698573127229	0.0027405893818
8_509536	8_9822623	2	0.566666666667	0.358333333333	120	-0.0363888888889	0.0234526075839
8_509536	14_2419262	2	0.5	0.51875	160	0.040625	0.026443436082
8_509536	8_7117951	2	0.507246376812	0.63768115942	138	0.017118252468	0.00507429335371
8_509536	8_8384023	3	0.503225806452	0.296774193548	155	-0.000957336108221	1.7566531328e-05
8_509536	6_2662915	2	0.490445859873	0.942675159236	157	-0.00373240293724	0.00103155103155
8_509536	13_16159156	2	0.484848484848	0.848484848485	165	-0.023507805326	0.0172100840336
8_509536	12_843244	2	0.512820512821	0.352564102564	156	0.0371466140697	0.0241963143683
8_509536	4_20788806	2	0.497005988024	0.964071856287	167	0.0118684786116	0.016267524995
8_509536	8_18347794	3	0.493333333333	0.686666666667	150	0.0479111111111	0.0426832152933
8_509536	9_14351966	2	0.5	0.9125	160	0.0125	0.00782778864971
8_509536	12_7606938	2	0.466666666667	0.847619047619	105	-0.00507936507937	0.000802568218299
8_509536	2_16587041	2	0.517985611511	0.453237410072	139	0.00263961492676	0.000112610506365
8_509536	7_9846433	2	0.461538461538	0.778846153846	104	-0.0133136094675	0.00414078674948
8_509536	2_17316276	2	0.490566037736	0.534591194969	159	0.0144772754242	0.00337079160609
8_509536	14_16098599	2	0.48322147651	0.919463087248	149	0.0254943471015	0.0351485835062
8_509536	14_24409596	7	0.507246376812	0.492753623188	138	0.0181684520059	0.00528370171598
8_509536	13_18809087	2	0.487804878049	0.987804878049	164	-0.000148720999405	7.34861845973e-06
8_509536	8_21412790	2	0.503311258278	0.735099337748	151	0.0339897372922	0.0237326141931
8_509536	6_2574850	2	0.5125	0.60625	160	-0.016953125	0.00481901990577
8_509536	8_17174425	2	0.5	0.93125	160	0.009375	0.00549115314216
8_509536	8_6933952	2	0.529850746269	0.850746268657	134	-0.0179327244375	0.0101666529391
8_509536	12_24540273	2	0.484076433121	0.828025477707	157	-0.037770294941	0.0401137842496
8_509536	10_2657611	4	0.5	0.950617283951	162	0.00617283950617	0.00324675324675
8_509536	8_1831521	2	0.493421052632	0.855263157895	152	0.0122056786704	0.00481482154209
8_509536	6_3443731	3	0.506756756757	0.513513513514	148	-0.0237399561724	0.00902560816043
8_509536	5_791784	2	0.493333333333	0.486666666667	150	0.0399111111111	0.0255090201017
8_509536	11_3389002	2	0.496732026144	0.699346405229	153	0.00555341962493	0.000586733354757
8_509536	14_25674307	2	0.496598639456	0.829931972789	147	-0.00397982322181	0.000448892638428
8_509536	12_4691163	3	0.451612903226	0.41935483871	93	-9	-9
8_509536	14_19161047	1	0.496855345912	0.452830188679	159	0.0140026106562	0.00316546631747
8_509536	11_2888167	2	0.496350364964	0.868613138686	137	-0.000479514092386	8.05948978057e-06
8_509536	5_16082628	1	0.477941176471	0.514705882353	136	0.0260596885813	0.0108963337132
8_509536	8_3339126	2	0.490322580645	0.477419354839	155	0.0175234131113	0.00492500606314
8_509536	6_17273011	2	0.493827160494	0.87037037037	162	0.00228623685414	0.000185336199867
8_509536	3_17538419	3	0.503105590062	0.72049689441	161	-0.00844874811929	0.00141789059174
8_509536	14_8438223	2	0.496815286624	0.286624203822	157	-0.00227189744006	0.000100977316167
8_509536	4_1736189	2	0.484662576687	0.840490797546	163	0.00982347848997	0.00288191204527
8_509536	14_23233029	2	0.5	0.89375	160	0.015625	0.0102838338132
8_509536	4_4370207	2	0.503067484663	0.773006134969	163	0.0221686928375	0.0112036478342
8_509536	5_23938842	2	0.493421052632	0.934210526316	152	0.0127250692521	0.0105403329065
8_509536	4_19582519	2	0.512345679012	0.123456790123	162	-0.0200426764213	0.0148575761416
8_509536	4_2298705	2	0.503105590062	0.944099378882	161	0.00327919447552	0.000815035917984
8_509536	4_18420852	3	0.508928571429	0.625	112	0.0569196428571	0.0553110047847
8_509536	10_18996438	2	0.516129032258	0.387096774194	155	-0.0320499479709	0.0173362573099
8_509536	7_3812226	2	0.461538461538	0.961538461538	130	0.0100591715976	0.0110095238095
8_509536	6_15678040	2	0.490445859873	0.433121019108	157	-0.0149701813461	0.00365235598836
8_509536	12_25413145	2	0.5	0.168831168831	154	-0.00649350649351	0.00120192307692
8_509536	6_623186	2	0.517482517483	0.86013986014	143	-0.0465059416108	0.0720020922301
8_509536	9_13094349	2	0.50641025641	0.653846153846	156	0.0150394477318	0.00399807026762
8_509536	11_1537017	2	0.496815286624	0.687898089172	157	-0.00417866850582	0.000325336597187
8_509536	3_14767961	2	0.509316770186	0.857142857143	161	-0.0141969831411	0.00658639497787
8_509536	3_221226	4	0.483870967742	0.748387096774	155	0.0185223725286	0.00729535072207
8_509536	4_17967211	2	0.496855345912	0.823899371069	159	-0.0257110082671	0.0182255359386
8_509536	10_3259944	2	0.496774193548	0.574193548387	155	-0.00137356919875	3.08680083961e-05
8_509536	7_3591510	2	0.490683229814	0.652173913043	161	0.0153929246557	0.00417953071936
8_509536	7_3665459	3	0.466019417476	0.650485436893	103	0.0657931944575	0.0765120106538
8_509536	3_15232999	2	0.503225806452	0.522580645161	155	-0.00491155046826	0.000386778164556
8_509536	13_4145854	2	0.49375	0.725	160	-0.02671875	0.0143248283798
8_509536	8_19161008	2	0.5	0.666666666667	162	-0.0123456790123	0.00274348422497
8_509536	12_20872569	2	0.509803921569	0.875816993464	153	-0.0151223888248	0.00841380143815
8_509536	9_11867835	1	0.546153846154	0.669230769231	130	0.0344970414201	0.0216889756391
8_509536	14_9579421	2	0.506493506494	0.603896103896	154	-0.00716815651881	0.000859363421639
8_509536	13_6677454	2	0.503448275862	0.558620689655	145	0.0291082045184	0.013746194825
8_509536	1_4254878	1	0.525547445255	0.751824817518	137	-0.000959028184773	1.97689232526e-05
8_509536	2_17602836	3	0.477941176471	0.875	136	0.015625	0.00894598359387
8_509536	2_10830690	2	0.481481481481	0.5	108	-0.0555555555556	0.0494505494505
8_509536	12_23250457	2	0.493670886076	0.829113924051	158	-0.0105752283288	0.00315782605859
8_509536	14_4534460	2	0.481132075472	0.660377358491	106	-0.0441438234247	0.0348040630394
8_509536	11_2173706	1	0.5	0.9625	160	0.00625	0.004329004329
8_509536	10_322083	3	0.532467532468	0.818181818182	77	-9	-9
8_509536	12_511362	1	0.477124183007	0.732026143791	153	-0.00939809474988	0.00180480645315
8_509536	14_22295237	2	0.487012987013	0.324675324675	154	-0.0217574633159	0.00864186952288
8_509536	2_18997129	2	0.506493506494	0.298701298701	154	0.0435149266318	0.0361634297561
8_509536	3_13762611	2	0.496855345912	0.937106918239	159	-0.00648708516277	0.00285617194801
8_509536	11_18223321	2	0.496932515337	0.938650306748	163	-0.000188189243103	2.46008269814e-06
8_509536	11_3277342	3	0.560975609756	0.80487804878	82	-9	-9
8_509536	13_14400263	2	0.516129032258	0.569892473118	93	-9	-9
8_509536	3_13381393	2	0.542857142857	0.895238095238	105	0.00925170068027	0.00367759340324
8_509536	6_19032411	4	0.49696969697	0.812121212121	165	-0.00966023875115	0.00244654416485
8_509536	5_17881827	2	0.503225806452	0.722580645161	155	-0.0216857440166	0.00938433797653
8_509536	14_8233335	3	0.506493506494	0.545454545455	154	-0.0425029515939	0.0291497975709
8_509536	9_11862668	2	0.489795918367	0.442176870748	147	0.0079133694294	0.00101594746717
8_509536	12_23488820	3	0.5	0.414285714286	140	0.0142857142857	0.00336417157275
8_509536	1_3455876	2	0.424	0.608	125	0.014208	0.00346807044566
8_509536	3_4049801	2	0.496732026144	0.653594771242	153	-0.0174719125123	0.00539344716852
8_509536	10_109731	2	0.506944444444	0.479166666667	144	0.0279224537037	0.0124987207342
8_509536	12_194901	2	0.510344827586	0.696551724138	145	0.04451843044	0.0375221382054
8_509536	5_17900488	1	0.50641025641	0.467948717949	156	-0.0126150558843	0.0025571604685
8_509536	7_6515384	2	0.479166666667	0.722222222222	144	0.00810185185185	0.0013110367893
8_509536	12_4301445	1	0.503225806452	0.387096774194	155	0.0116545265349	0.00229010755327
8_509536	4_14046888	2	0.5	0.625	160	-0.00625	0.000666666666667
8_509536	5_841535	2	0.496598639456	0.537414965986	147	-0.0219815817483	0.00777493264539
8_509536	8_20678715	3	0.503225806452	0.787096774194	155	0.0103642039542	0.00256412737784
8_509536	6_1415170	2	0.49375	0.96875	160	0.0091796875	0.0111358125514
8_509536	8_19505963	2	0.493670886076	0.683544303797	158	0.0359717993911	0.0239317426401
8_509536	12_25517053	2	0.503496503497	0.881118881119	143	-0.00308083524867	0.000362468931234
8_509536	11_5304292	2	0.493975903614	0.993975903614	166	0.00297575845551	0.00591630591631
8_509536	2_8737184	2	0.5	0.831168831169	154	0.00649350649351	0.00120192307692
8_509536	8_16590316	2	0.490196078431	0.660130718954	153	0.0293476867871	0.0153614740172
8_509536	14_237015	2	0.496932515337	0.656441717791	163	-0.00718882908653	0.000916634203429
8_509536	4_1382048	2	0.5	0.524390243902	164	-0.00609756097561	0.000596302921884
8_509536	4_17774772	2	0.506172839506	0.932098765432	162	-0.00266727632983	0.000449699710724
8_509536	13_20108981	2	0.493506493506	0.701298701299	154	-0.00843312531624	0.00135822027508
8_509536	7_4943320	1	0.493827160494	0.87037037037	162	0.00845907636031	0.00253725257617
8_509536	3_14091527	2	0.503448275862	0.606896551724	145	0.0185969084423	0.0057988333831
8_509536	14_14929556	2	0.503067484663	0.963190184049	163	-0.00602205577929	0.00409157193719
8_509536	3_9725417	2	0.496774193548	0.896774193548	155	-0.0132362122789	0.00757066674333
8_509536	10_5684580	1	0.516129032258	0.593548387097	155	0.00332986472425	0.000184034966644
8_509536	10_18340573	2	0.490196078431	0.81045751634	153	0.0210175573497	0.0115068024301
8_509536	2_14758895	2	0.503184713376	0.783439490446	157	-0.0184185971033	0.00799845274356
8_509536	10_18268428	2	0.480263157895	0.473684210526	152	0.0685595567867	0.0755332061731
8_509536	8_272695	2	0.493975903614	0.951807228916	166	-0.0123385106692	0.0132775400991
8_509536	10_6584934	2	0.48322147651	0.791946308725	149	-0.000135129048241	4.43788032635e-07
8_509536	7_2865458	2	0.49696969697	0.975757575758	165	-7.34618916436e-05	9.12603603322e-07
8_509536	7_617563	2	0.540540540541	0.297297297297	74	-9	-9
8_509536	10_6411305	3	0.514285714286	0.535714285714	140	0.0173469387755	0.0048433048433
8_509536	3_15882098	4	0.481012658228	0.79746835443	158	-0.0228328793463	0.0129300958188
8_509536	13_6757798	2	0.493902439024	0.94512195122	164	0.00881171921475	0.00598906977972
8_509536	5_2732419	2	0.5	0.833333333333	162	-0.033950617284	0.0331961591221
8_509536	10_3800078	2	0.484848484848	0.915151515152	165	-0.0194674012856	0.019540597696
8_509536	10_3082653	2	0.509433962264	0.911949685535	159	0.0259878960484	0.0336554250347
8_509536	12_23204948	4	0.509316770186	0.95652173913	161	-0.00270051309749	0.000701675601336
8_509536	1_5613672	6	0.543624161074	0.469798657718	149	0.0331967028512	0.0178326511101
8_509536	11_1137440	2	0.5	0.79746835443	158	0.0569620253165	0.0803571428571
8_509536	1_2867636	2	0.516339869281	0.699346405229	153	-0.00162330727498	5.01841731351e-05
8_509536	5_4271856	2	0.513333333333	0.62	150	0.0084	0.00119881513932
8_509536	6_1512631	2	0.490909090909	0.987878787879	165	-0.000110192837466	4.05751939494e-06
8_509536	1_2787017	2	0.486956521739	0.95652173913	115	0.0124763705104	0.0149818401937
8_509536	14_9077428	2	0.483870967742	0.232258064516	155	0.00374609781478	0.00031512605042
8_509536	10_18835590	3	0.503225806452	0.61935483871	155	-0.0213527575442	0.00773617272558
8_509536	11_23625967	2	0.493827160494	0.296296296296	162	0.00800182898948	0.00122853818999
8_509536	14_1594631	2	0.491017964072	0.904191616766	167	0.023091541468	0.0246287305101
8_509536	12_290905	1	0.486666666667	0.166666666667	150	0.00555555555556	0.000889521437467
8_509536	10_1762002	2	0.516129032258	0.496774193548	155	0.0468262226847	0.0351211288711
8_509536	6_19320826	2	0.455445544554	0.960396039604	101	0.00813645721008	0.00701784768347
8_509536	10_1635409	3	0.491017964072	0.97005988024	167	-0.00326293520743	0.00146678002728
8_509536	1_8660323	2	0.519083969466	0.900763358779	131	-0.00955655264845	0.00409272792124
8_509536	10_17186046	3	0.5	0.63768115942	138	0.00724637681159	0.000909090909091
8_509536	5_17155704	2	0.503067484663	0.638036809816	163	0.00417780119688	0.000302316419514
8_509536	8_47417	2	0.5	0.13125	160	-0.003125	0.000342583076396
8_509536	3_15033899	2	0.487179487179	0.762820512821	156	0.02580539119	0.0147321802121
8_509536	14_7915227	3	0.503144654088	0.767295597484	159	-0.0338594201179	0.0256843687431
8_509536	10_875826	2	0.490196078431	0.627450980392	153	0.0192233756248	0.00632591093117
8_509536	9_14969921	2	0.509433962264	0.811320754717	159	0.0520944582888	0.0709383304991
8_509536	5_13299643	2	0.48031496063	0.236220472441	127	0.0125240250481	0.00348285969378
8_509536	14_638344	2	0.484076433121	0.770700636943	157	0.0154570165118	0.00541331711587
8_509536	10_15575617	2	0.490909090909	0.909090909091	165	-0.00385674931129	0.000720164609053
8_509536	14_20970655	3	0.503105590062	0.913043478261	161	0.0126924115582	0.00811654908877
8_509536	9_2590205	5	0.506578947368	0.236842105263	152	-0.014716066482	0.00479341858652
8_509536	12_26511014	2	0.496644295302	0.791946308725	149	0.0496374037206	0.0598172584832
8_509536	3_18154543	1	0.571428571429	0.956043956044	91	-9	-9
8_509536	13_14775957	2	0.53488372093	0.511627906977	129	0.0441680187489	0.0313826672522
8_509536	10_4555642	2	0.503225806452	0.587096774194	155	-0.0115712799168	0.00220944348692
8_509536	1_4591752	2	0.481481481481	0.876543209877	162	-0.00845907636031	0.00264858381056
8_509536	9_11846067	2	0.511811023622	0.448818897638	127	0.0301320602641	0.0146890800201
8_509536	7_8438119	2	0.5	0.871794871795	156	-0.025641025641	0.0235294117647
8_509536	8_17915905	2	0.493670886076	0.392405063291	158	0.015141804198	0.00384712313896
8_509536	2_343832	2	0.50625	0.85625	160	0.0165234375	0.00887401628577
8_509536	12_6573240	3	0.565789473684	0.447368421053	76	-9	-9
8_509536	1_407805	2	0.49358974359	0.467948717949	156	0.00620479947403	0.000618635909583
8_509536	13_17221838	2	0.487179487179	0.698717948718	156	0.0121630506246	0.00281290773293
8_509536	8_7132485	5	0.493055555556	0.652777777778	144	0.0184220679012	0.00599028739619
8_509536	1_7227720	2	0.493670886076	0.645569620253	158	-0.00857234417561	0.00128485689147
8_509536	8_151822	2	0.5	0.94512195122	164	0.0213414634146	0.0351254480287
8_509536	5_861105	3	0.49375	0.625	160	0.02890625	0.014262645205
8_509536	14_11854556	3	0.49358974359	0.660256410256	156	-0.0246137409599	0.0108049493155
8_509536	6_19167898	2	0.493506493506	0.415584415584	154	0.0416596390622	0.028587962963
8_509536	8_16731569	2	0.485714285714	0.72380952381	105	0.000816326530612	1.33447208284e-05
8_509536	4_19811937	2	0.51572327044	0.125786163522	159	-0.020845694395	0.0158223816892
8_509536	8_6084240	2	0.560344827586	0.715517241379	116	-0.0130053507729	0.00337287722121
8_509536	8_18570252	2	0.493506493506	0.603896103896	154	0.00716815651881	0.000859363421639
8_509536	14_14266263	2	0.50625	0.45	160	0.0221875	0.00795736707598
8_509536	13_17272201	2	0.467105263158	0.493421052632	152	0.0129414819945	0.0026918262286
8_509536	9_13634151	3	0.506097560976	0.963414634146	164	0.00632064247472	0.00453446855087
8_509536	1_229758	2	0.5	0.949367088608	158	0.00632911392405	0.00333333333333
8_509536	13_16421347	2	0.47972972973	0.918918918919	148	-0.00164353542732	0.000145256566135
8_509536	14_14507700	2	0.519230769231	0.673076923077	156	0.0479536489152	0.0418635404779
8_509536	9_14579693	3	0.490445859873	0.630573248408	157	0.0219481520549	0.00827466899175
8_509536	14_22701140	2	0.417475728155	0.514563106796	103	-0.010934112546	0.00196811467018
8_509536	11_23884711	2	0.51572327044	0.817610062893	159	0.0500375776275	0.06722566752
8_509536	4_18712719	2	0.490566037736	0.968553459119	159	0.00284798860805	0.0010656010656
8_509536	12_6439243	2	0.51724137931	0.806896551724	145	-0.0311533888228	0.0249447642305
8_509536	4_6196051	2	0.490566037736	0.962264150943	159	-0.000355998576006	1.39657002402e-05
8_509536	3_16424574	2	0.509803921569	0.718954248366	153	0.00602332436242	0.000718490811514
8_509536	4_5684399	2	0.481707317073	0.896341463415	164	-0.023237656157	0.0232781124363
8_509536	1_2454704	2	0.5	0.893333333333	150	-0.0133333333333	0.00746268656716
8_509536	9_5905616	1	0.5	0.532894736842	152	-0.00328947368421	0.000173882802991
8_509536	7_4607362	2	0.482993197279	0.56462585034	147	-0.0142070433616	0.00328811307126
8_509536	13_3891188	2	0.515384615385	0.592307692308	130	0.0101183431953	0.00169750191877
8_509536	8_8734493	2	0.52	0.856	125	-0.00512	0.000852038235216
8_509536	3_18012371	2	0.49358974359	0.455128205128	156	-0.00669789612097	0.000723735903541
8_509536	11_2598347	2	0.493827160494	0.91975308642	162	-0.00358177107148	0.00069538008235
8_509536	4_16750622	2	0.503105590062	0.875776397516	161	-0.00582539253887	0.00124775632607
8_509536	10_8979302	2	0.509433962264	0.735849056604	159	0.00249199003204	0.00012783987143
8_509536	8_11313529	2	0.490566037736	0.106918238994	159	0.00415331672007	0.000722872512433
8_509536	3_14984432	2	0.496774193548	0.922580645161	155	-0.00670135275754	0.002515064578
8_509536	10_17920545	2	0.490797546012	0.0613496932515	163	0.0128345063796	0.0114458815655
8_509536	1_1137700	2	0.462686567164	0.574626865672	134	-0.041991534863	0.0290170277437
8_509536	9_8646660	2	0.512987012987	0.662337662338	154	-0.0215888008096	0.00834157486429
8_509536	6_6848207	2	0.503184713376	0.305732484076	157	0.0436123169297	0.0358449104058
8_509536	2_12814535	2	0.487951807229	0.987951807229	166	-0.000145158949049	7.08503817064e-06
8_509536	6_17353856	2	0.5234375	0.5234375	128	0.0307006835938	0.0151470024161
8_509536	2_10733424	3	0.510344827586	0.296551724138	145	-0.00651605231867	0.00081448377724
8_509536	2_17856256	2	0.496894409938	0.291925465839	161	0.0226457312604	0.00992426808418
8_509536	8_18249594	2	0.542372881356	0.745762711864	118	0.0107727664464	0.00246606691919
8_509536	10_8657606	3	0.49358974359	0.141025641026	156	0.00731426692965	0.00176682977294
8_509536	6_3046010	2	0.503267973856	0.673202614379	153	-0.0316117732496	0.0181698730498
8_509536	12_25485137	2	0.49375	0.25625	160	0.0109765625	0.00252912160485
8_509536	10_7418280	3	0.5	0.791666666667	144	-0.00694444444444	0.00116959064327
8_509536	2_2638679	4	0.503267973856	0.444444444444	153	0.0246913580247	0.00987696514012
8_509536	3_14112436	3	0.509677419355	0.896774193548	155	-0.0248074921956	0.0266021692972
8_509536	4_12960501	2	0.496453900709	0.695035460993	141	-0.0329963281525	0.020547394476
8_509536	4_19353362	2	0.509803921569	0.313725490196	153	-0.00961168781238	0.00171703296703
8_509536	9_14452353	3	0.503225806452	0.845161290323	155	-0.018855359001	0.0108674722224
8_509536	14_25961972	3	0.486842105263	0.506578947368	152	-0.0229397506925	0.00842700842701
8_509536	6_5106416	2	0.48427672956	0.748427672956	159	-0.0039555397334	0.000332727325964
8_509536	14_25081891	2	0.526315789474	0.921052631579	114	0.0240073868883	0.0317930629042
8_509536	7_16683915	2	0.545454545455	0.772727272727	66	-9	-9
8_509536	14_549805	2	0.512820512821	0.660256410256	156	0.00756081525312	0.00102004415692
8_509536	7_4262117	2	0.53125	0.96875	128	0.0087890625	0.0102466793169
8_509536	13_18260604	2	0.476821192053	0.596026490066	151	0.0138151835446	0.00317752645777
8_509536	9_11660693	4	0.4875	0.7	80	-9	-9
8_509536	10_1380788	2	0.490683229814	0.658385093168	161	0.0123452027314	0.00271138043686
8_509536	14_3352069	3	0.509202453988	0.472392638037	163	-0.0012796868531	2.6290604884e-05
8_509536	14_19350801	2	0.493333333333	0.78	150	0.00186666666667	8.12369233422e-05
8_509536	14_207026	3	0.49375	0.775	160	0.04234375	0.041136019797
8_509536	14_13973478	3	0.507042253521	0.901408450704	142	0.0147788137274	0.00983250070862
8_509536	6_18547084	5	0.493055555556	0.590277777778	144	0.000626929012346	6.50181425625e-06
8_509536	10_18572722	3	0.496932515337	0.963190184049	163	-0.0123828521962	0.0172998374239
8_509536	14_22342725	2	0.486666666667	0.333333333333	150	0.00444444444444	0.000355808574987
8_509536	4_17150406	3	0.5	0.267123287671	146	0.0376712328767	0.0289959261922
8_509536	8_15968927	1	0.47972972973	0.560810810811	148	-0.012280861943	0.00245337557403
8_509536	14_25214892	4	0.503267973856	0.738562091503	153	-0.0318253663121	0.0209831069024
8_509536	11_1408306	2	0.496894409938	0.83850931677	161	-0.0129238841094	0.00493409482607
8_509536	10_1400559	4	0.496815286624	0.375796178344	157	0.0171203699947	0.00499833224264
8_509536	3_16073888	2	0.496815286624	0.808917197452	157	0.00576088279443	0.000858875113834
8_509536	14_22082351	2	0.503496503497	0.482517482517	143	0.0157953934178	0.00399699301261
8_509536	5_2382620	2	0.521428571429	0.921428571429	140	-0.0090306122449	0.00451405113504
8_509536	7_15884873	1	0.481481481481	0.777777777778	162	0.00205761316872	9.81161695447e-05
8_509536	6_710904	4	0.493827160494	0.944444444444	162	-0.00960219478738	0.00703012912482
8_509536	8_18195793	3	0.503067484663	0.815950920245	163	0.0189694757048	0.00958493795464
8_509536	2_13732850	2	0.506578947368	0.868421052632	152	0.0403393351801	0.0569738947921
8_509536	4_20878435	2	0.509803921569	0.398692810458	153	0.0451108547994	0.0339667744942
8_509536	1_7850197	4	0.5	0.590909090909	154	-0.0227272727273	0.00854700854701
8_509536	13_20861938	2	0.493670886076	0.835443037975	158	0.0242749559365	0.0171479962345
8_509536	14_20121458	1	0.493506493506	0.636363636364	154	-0.0348288075561	0.0209719009061
8_509536	12_19555496	2	0.519083969466	0.770992366412	131	-0.0108968008857	0.00269395987218
8_509536	1_3672045	2	0.493421052632	0.703947368421	152	0.0144996537396	0.00403590870881
8_509536	13_15070286	2	0.48322147651	0.731543624161	149	-0.011215711004	0.00256500953175
8_509536	11_2515876	2	0.529914529915	0.769230769231	117	-0.00591715976331	0.000791788856305
8_509536	7_2337372	2	0.493421052632	0.375	152	0.0254934210526	0.0110937950938
8_509536	12_6025395	2	0.503184713376	0.96178343949	157	0.00649113554302	0.0045855356443
8_509536	8_14905779	3	0.5	0.534722222222	144	0.03125	0.0157007171933
8_509536	6_11561773	2	0.48	0.666666666667	150	0.0333333333333	0.0200320512821
8_509536	6_4173574	3	0.49358974359	0.814102564103	156	0.0340647600263	0.030675349939
8_509536	7_15478878	2	0.487394957983	0.941176470588	119	0.00346020761246	0.000865602035048
8_509536	8_1465110	2	0.529914529915	0.641025641026	117	-0.00635546789393	0.000704650188521
8_509536	14_24561714	2	0.512658227848	0.772151898734	158	0.00288415318058	0.000189246090885
8_509536	11_397089	1	0.5	0.9625	160	0.0	0.0
8_509536	10_17786854	2	0.506493506494	0.694805194805	154	0.00522853769607	0.000515766986029
8_509536	10_2855419	3	0.503267973856	0.954248366013	153	0.00341748899996	0.0010701009774
8_509536	13_6083946	1	0.491017964072	0.97005988024	167	-0.00925095915953	0.0117902120198
8_509536	14_25406010	2	0.5	0.685897435897	156	-0.0160256410256	0.00476826244516
8_509536	3_17669289	3	0.5	0.392307692308	130	0.0115384615385	0.00223380491437
8_509536	6_1298040	2	0.484662576687	0.975460122699	163	0.00575859083895	0.00554650448668
8_509536	12_21741579	1	0.484848484848	0.924242424242	132	-0.00114784205693	7.5337512054e-05
8_509536	8_2410656	3	0.492063492063	0.738095238095	126	0.00188964474679	7.39050231766e-05
8_509536	13_15265925	3	0.476510067114	0.348993288591	149	0.0417548759065	0.0307631950429
8_509536	12_25020664	2	0.503311258278	0.331125827815	151	0.00552607341783	0.000551537258989
8_509536	12_20980088	2	0.5	0.928571428571	112	-0.00892857142857	0.00480769230769
8_509536	5_1290084	2	0.480769230769	0.769230769231	156	0.00197238658777	8.77914951989e-05
8_509536	11_23797975	2	0.506756756757	0.945945945946	148	0.00712198685172	0.0039686888454
8_509536	14_4713661	2	0.503144654088	0.698113207547	159	0.000949329536015	1.71057133082e-05
8_509536	6_438021	2	0.490683229814	0.732919254658	161	0.00682844026079	0.00095313655521
8_509536	6_1544655	2	0.503355704698	0.201342281879	149	0.0261699923427	0.0170369192722
8_509536	10_17750313	2	0.522875816993	0.366013071895	153	0.0439147336495	0.0333129904977
8_509536	11_13661842	2	0.448979591837	0.826530612245	98	-9	-9
8_509536	14_22908455	2	0.484662576687	0.950920245399	163	0.0115171816779	0.0113792801727
8_509536	2_2165515	3	0.514285714286	0.419047619048	105	0.0225850340136	0.008387880736
8_509536	11_713955	2	0.49358974359	0.653846153846	156	-0.0278599605523	0.0137197955515
8_509536	12_25869330	3	0.506944444444	0.451388888889	144	0.0142264660494	0.00326980892706
8_509536	5_9703912	2	0.489932885906	0.697986577181	149	0.0271609386965	0.014004006988
8_509536	6_12651321	2	0.48951048951	0.965034965035	143	0.00312973739547	0.0011616892141
8_509536	3_16441552	4	0.537634408602	0.903225806452	93	-9	-9
8_509536	2_17073864	2	0.490683229814	0.931677018634	161	-0.00995331970217	0.00622751129698
8_509536	11_1546083	4	0.490445859873	0.43949044586	157	-0.0117246135746	0.00223297165614
8_509536	11_3403105	2	0.471544715447	0.829268292683	123	-0.0170533412651	0.00824287274592
8_509536	6_16287063	2	0.515384615385	0.5	130	0.0807692307692	0.10447761194
8_509536	4_17017620	2	0.496894409938	0.900621118012	161	0.0369584506771	0.0610475202214
8_509536	6_2222716	3	0.483870967742	0.8	155	0.0451612903226	0.0510416666667
8_509536	8_16991252	2	0.482993197279	0.945578231293	147	-0.00772826137258	0.00464789399022
8_509536	3_18100100	2	0.481012658228	0.746835443038	158	0.0394968755007	0.0330509834425
8_509536	12_3950379	1	0.525974025974	0.571428571429	154	-0.0343228200371	0.019293646767
8_509536	10_4153174	2	0.533783783784	0.385135135135	148	0.030907596786	0.0162100706376
8_509536	12_11533934	1	0.456140350877	0.90350877193	114	-0.00861803631887	0.00343408548858
8_509536	14_8838292	2	0.520547945205	0.609589041096	146	0.0114468005254	0.002205988063
8_509536	6_6001320	2	0.491935483871	0.862903225806	124	0.043249219563	0.0632616051374
8_509536	10_18392654	2	0.493827160494	0.895061728395	162	0.0271300106691	0.0313501212091
8_509536	11_13650613	2	0.467625899281	0.359712230216	139	0.011645359971	0.00236515685954
8_509536	14_25308603	3	0.490566037736	0.691823899371	159	-0.0123412839682	0.00285851714423
8_509536	10_8045890	2	0.496815286624	0.305732484076	157	0.0200819505862	0.00760012908355
8_509536	4_17927143	2	0.513333333333	0.653333333333	150	-0.00204444444444	7.38707755761e-05
8_509536	3_15296151	1	0.496644295302	0.429530201342	149	0.00144137651457	3.39162692104e-05
8_509536	6_6187458	3	0.5	0.355769230769	104	-0.0240384615385	0.0100847115772
8_509536	13_4117830	3	0.5	0.684615384615	130	-0.00384615384615	0.000274047684297
8_509536	6_1192660	2	0.503184713376	0.96178343949	157	0.000121708791432	1.61210237495e-06
8_509536	14_15179835	2	0.496688741722	0.754966887417	151	0.0356124731371	0.027423989086
8_509536	1_3716768	2	0.4875	0.275	160	0.0534375	0.0573261893699
8_509536	11_2624891	2	0.496688741722	0.311258278146	151	0.0506995307223	0.0479633617596
8_509536	4_14998831	1	0.50406504065	0.536585365854	123	-0.0347015665279	0.0193721708724
8_509536	4_7145886	2	0.495652173913	0.739130434783	115	0.0162570888469	0.00548319751373
8_509536	13_18454219	3	0.487012987013	0.753246753247	154	0.0227694383539	0.0111649704795
8_509536	10_3266940	2	0.5	0.631578947368	152	-0.0131578947368	0.00297619047619
8_509536	8_16271342	2	0.484615384615	0.861538461538	130	-0.00213017751479	0.00015229972586
8_509536	14_24209168	2	0.490683229814	0.248447204969	161	0.00231472551213	0.000114819643855
8_509536	7_1529690	3	0.512820512821	0.282051282051	156	0.0540762656147	0.0578012858852
8_509536	11_2793772	2	0.490683229814	0.242236024845	161	-0.0381158134331	0.031670032409
8_509536	6_5931657	2	0.487012987013	0.38961038961	154	-0.0209141507843	0.00736200137654
8_509536	6_18609382	2	0.503448275862	0.868965517241	145	-0.0167895362663	0.00990307135164
8_509536	5_16761961	2	0.5	0.8875	160	0.0125	0.00625978090767
8_509536	6_6732296	3	0.480769230769	0.551282051282	156	-0.0086291913215	0.00120585701981
8_509536	13_228602	2	0.484848484848	0.842424242424	165	0.00973370064279	0.00285755558449
8_509536	7_3659762	2	0.503144654088	0.899371069182	159	0.0128950595309	0.00734957289546
8_509536	14_24278735	2	0.457627118644	0.661016949153	118	-0.0143636885952	0.00370963912631
8_509536	13_18646668	3	0.48322147651	0.604026845638	149	0.036980316202	0.0228964721196
8_509536	7_970549	2	0.536764705882	0.573529411765	136	0.000973183391003	1.55725238389e-05
8_509536	9_8149764	2	0.558558558559	0.621621621622	111	0.00413927440954	0.000295429732703
8_509536	4_5328446	2	0.509677419355	0.554838709677	155	-0.0182726326743	0.0054092968467
8_509536	6_136786	2	0.5	0.0548780487805	164	0.00914634146341	0.00645161290323
8_509536	10_1152604	2	0.496855345912	0.911949685535	159	-0.000276887781338	3.8192928852e-06
8_509536	14_13627294	2	0.49696969697	0.381818181818	165	-0.00187327823691	5.94713348166e-05
8_509536	2_17911390	2	0.489208633094	0.741007194245	139	-0.00279488639304	0.00016288479018
8_509536	6_12163793	3	0.504424778761	0.973451327434	113	0.0133918082857	0.0277597402597
8_509536	12_25531822	2	0.519736842105	0.809210526316	152	-0.019260734072	0.00962646777201
8_509536	12_23644653	2	0.474683544304	0.53164556962	158	-0.0181861881109	0.00532673809782
8_509536	14_12165867	2	0.503225806452	0.851612903226	155	0.0230593132154	0.0168318725631
8_509536	3_14852182	2	0.490322580645	0.761290322581	155	-0.0184391259105	0.00748657254913
8_509536	9_3408344	2	0.49358974359	0.910256410256	156	-0.00698553583169	0.00238981149762
8_509536	11_615330	2	0.496932515337	0.957055214724	163	0.00907072151756	0.00800778815684
8_509536	8_17204103	3	0.49358974359	0.608974358974	156	-0.0249424720579	0.0104521618332
8_509536	6_1189341	2	0.512820512821	0.608974358974	156	0.0595003287311	0.0595086508333
8_509536	1_1717682	1	0.516666666667	0.508333333333	120	-0.0293055555556	0.0137601564642
8_509536	10_4315997	2	0.496932515337	0.969325153374	163	-0.00316157928413	0.00134472230798
8_509536	11_10406551	2	0.5078125	0.671875	128	0.0494384765625	0.0443576357198
8_509536	12_872236	4	0.480263157895	0.328947368421	152	0.0262292243767	0.0124860514693
8_509536	8_17706823	2	0.521126760563	0.80985915493	142	0.0286649474311	0.021382251817
8_509536	6_2634426	2	0.490566037736	0.823899371069	159	-0.00166132668803	7.61183967291e-05
8_509536	6_4764244	2	0.5	0.0625	160	0.0125	0.0106666666667
8_509536	9_13168	2	0.51572327044	0.937106918239	159	0.0261461176378	0.0464421239262
8_509536	8_24296957	2	0.48031496063	0.708661417323	127	-0.0332940665881	0.0215095124931
8_509536	8_23752481	2	0.503067484663	0.957055214724	163	-0.00907072151756	0.00800778815684
8_509536	13_6950191	2	0.55652173913	0.452173913043	115	0.0353119092628	0.0203957517836
8_509536	8_2858066	2	0.50625	0.5	160	0.009375	0.0014064697609
8_509536	12_6181380	1	0.465753424658	0.719178082192	146	-0.0130418465003	0.00338464341334
8_509536	2_8711134	2	0.526315789474	0.782894736842	152	0.0090027700831	0.00191268426563
8_509536	9_2258218	2	0.496453900709	0.41134751773	141	0.00145867914089	3.51506630142e-05
8_509536	12_24111788	2	0.476510067114	0.355704697987	149	0.0318454123688	0.0177393937484
8_509536	9_1052865	2	0.467532467532	0.383116883117	154	0.0221791195817	0.00836083249325
8_509536	2_17620191	2	0.490066225166	0.708609271523	151	0.0434630060085	0.0366090458486
8_509536	14_3663627	2	0.484076433121	0.974522292994	157	-0.00677512272303	0.00740257658186
8_509536	11_354731	3	0.5	0.459459459459	148	0.0202702702703	0.00661764705882
8_509536	14_1726973	2	0.472727272727	0.918181818182	110	-0.00677685950413	0.00245263253116
8_509536	3_18461399	2	0.481012658228	0.791139240506	158	0.00552796026278	0.000740809896137
8_509536	9_10842421	2	0.513157894737	0.559210526316	152	-0.0303843490305	0.0149918135871
8_509536	5_1495164	2	0.5	0.383116883117	154	0.0162337662338	0.00446030330062
8_509536	8_14813365	2	0.49375	0.45625	160	0.0497265625	0.0398751733789
8_509536	13_18681837	3	0.490797546012	0.969325153374	163	0.00892017012308	0.0107078313253
8_509536	10_18085894	2	0.48951048951	0.734265734266	143	0.00420558462517	0.000362746396323
8_509536	14_24744647	2	0.496815286624	0.828025477707	157	-0.00373240293724	0.000391333335183
8_509536	14_7698553	2	0.544	0.952	125	0.018112	0.0289394911731
8_509536	2_3910593	2	0.516339869281	0.372549019608	153	0.0102524669999	0.00180060140087
8_509536	14_17370141	2	0.503267973856	0.248366013072	153	-0.00734760134991	0.00115683425331
8_509536	13_14298970	2	0.50641025641	0.974358974359	156	-0.00624589086128	0.00624691763932
8_509536	4_353934	4	0.5	0.951219512195	164	-0.0182926829268	0.0288461538462
8_509536	7_773776	2	0.48427672956	0.786163522013	159	0.00292709940271	0.000204065661741
8_509536	9_12437919	2	0.503144654088	0.723270440252	159	0.00715952691745	0.00102444714064
8_509536	2_17834205	2	0.503105590062	0.906832298137	161	0.0158172909996	0.011845368961
8_509536	3_16259440	2	0.503225806452	0.767741935484	155	0.0459105098855	0.0472842206035
8_509536	8_15651498	2	0.493243243243	0.594594594595	148	-0.0162527392257	0.00438411512384
8_509536	14_432310	3	0.509433962264	0.849056603774	159	-0.00486531387208	0.000739070029193
8_509536	2_12116125	1	0.493506493506	0.792207792208	154	-0.0013493000506	4.42468086989e-05
8_509536	4_3350970	2	0.487341772152	0.936708860759	158	-0.000801153661272	4.33333766667e-05
8_509536	13_6934279	2	0.53488372093	0.968992248062	129	0.00883360374977	0.0104391304348
8_509536	10_7460797	2	0.526717557252	0.793893129771	131	0.0169570537847	0.00704933410053
8_509536	6_17956970	2	0.509803921569	0.954248366013	153	-0.0158913238498	0.0231461688996
8_509536	7_2029774	6	0.506329113924	0.936708860759	158	0.0130588046787	0.0115077096327
8_509536	8_715111	3	0.490566037736	0.830188679245	159	0.00154266049602	6.75479070541e-05
8_509536	4_5777864	2	0.496503496503	0.216783216783	143	0.011247493765	0.00298047244038
8_509536	14_24215504	1	0.503105590062	0.621118012422	161	-0.0205624782994	0.00718703197733
8_509536	6_8161585	2	0.5	0.833333333333	108	0.0462962962963	0.0617283950617
8_509536	13_948408	2	0.481203007519	0.609022556391	133	0.0302447848946	0.0153882820134
8_509536	13_17461079	2	0.486301369863	0.705479452055	146	0.0130887596172	0.00330052566471
8_509536	6_421405	2	0.512820512821	0.75	156	0.00641025641026	0.000877192982456
8_509536	7_713924	2	0.496855345912	0.238993710692	159	-0.0432736046834	0.0411859036125
8_509536	14_25375661	2	0.487341772152	0.886075949367	158	-0.00144207659029	8.24572253144e-05
8_509536	6_747358	2	0.496855345912	0.792452830189	159	-0.00379731814406	0.000350704148173
8_509536	11_349225	2	0.487341772152	0.449367088608	158	0.00885274795706	0.00126774294385
8_509536	8_6167057	2	0.504132231405	0.611570247934	121	0.0305307014548	0.0156965563401
8_509536	14_22537701	2	0.512987012987	0.701298701299	154	-0.0220947883286	0.00932808794852
8_509536	12_22396415	3	0.506172839506	0.950617283951	162	0.000304831580552	7.91891035793e-06
8_509536	2_5834246	2	0.496932515337	0.846625766871	163	0.00873198087997	0.00234886471248
8_509536	7_9100117	2	0.486842105263	0.934210526316	152	-0.0271814404432	0.0481176734698
8_509536	12_21562924	2	0.496815286624	0.522292993631	157	-0.0365532070267	0.0214216427461
8_509536	7_4349091	2	0.510204081633	0.65306122449	147	0.0205469943079	0.00745642701525
8_509536	1_5534113	6	0.479338842975	0.495867768595	121	0.0267741274503	0.0114900655319
8_509536	2_17480615	2	0.503184713376	0.477707006369	157	-0.0174449267719	0.0048791042925
8_509536	6_14576424	2	0.460674157303	0.52808988764	89	-9	-9
8_509536	14_15155983	2	0.476635514019	0.747663551402	107	-0.0105686086121	0.0023733335927
8_509536	13_18859873	3	0.487012987013	0.506493506494	154	0.00657783774667	0.000692871419054
8_509536	13_19135441	2	0.51048951049	0.622377622378	143	-0.0170179470879	0.00493121367371
8_509536	14_22071004	2	0.5	0.446428571429	112	0.0178571428571	0.00516129032258
8_509536	3_13231804	2	0.503105590062	0.95652173913	161	0.00324061571699	0.0010101010101
8_509536	8_18401154	3	0.523489932886	0.744966442953	149	0.0395477681186	0.0330011827417
8_509536	3_12644388	2	0.480263157895	0.730263157895	152	0.050597299169	0.0520681605618
8_509536	14_664698	3	0.50625	0.86875	160	0.0101953125	0.00364699199049
8_509536	12_625460	2	0.518987341772	0.70253164557	158	0.0404582598942	0.0313757753055
8_509536	14_22825748	2	0.47619047619	0.428571428571	147	2.77555756156e-17	1.26113394449e-32
8_509536	4_21077567	2	0.483870967742	0.6	155	0.0258064516129	0.0111111111111
8_509536	4_666673	2	0.493670886076	0.867088607595	158	-0.0356513379266	0.0441220377352
8_509536	1_7381507	1	0.488721804511	0.511278195489	133	0.00576629543784	0.000532544378698
8_509536	13_21014944	3	0.490683229814	0.813664596273	161	-0.0203695845068	0.0109505101235
8_509536	14_13550274	2	0.487179487179	0.910256410256	156	-0.0267915844839	0.0351702319178
8_509536	1_11587559	2	0.52427184466	0.95145631068	103	-0.0133848619097	0.0155521619078
8_509536	3_17415737	2	0.5	0.672839506173	162	-0.00925925925926	0.00155790202527
8_509536	2_6619091	4	0.510344827586	0.696551724138	145	-0.00375743162901	0.000267294525418
8_509536	4_6485789	2	0.5	0.185897435897	156	0.0352564102564	0.0328536519142
8_509536	12_6103297	3	0.516556291391	0.761589403974	151	0.0569273277488	0.0714712834427
8_509536	2_18297928	2	0.509316770186	0.708074534161	161	0.03688129316	0.0263312897208
8_509536	14_24827514	3	0.496855345912	0.188679245283	159	0.000593330960009	9.19929349426e-06
8_509536	1_538432	2	0.505050505051	0.252525252525	99	-9	-9
8_509536	8_1363304	3	0.474074074074	0.555555555556	135	-0.0559670781893	0.0508802816901
8_509536	10_13119379	2	0.523489932886	0.503355704698	149	0.0250889599568	0.0100940268546
8_509536	6_16101334	3	0.535433070866	0.968503937008	127	-0.0146320292641	0.0282161645146
8_509536	3_18140378	2	0.490909090909	0.812121212121	165	0.0134435261708	0.0047394874068
8_509536	2_18172189	2	0.503184713376	0.305732484076	157	0.0117651831717	0.00260859445333
8_509536	8_15470306	2	0.503267973856	0.522875816993	153	-0.0147806399248	0.0035029588292
8_509536	8_18792442	2	0.503105590062	0.267080745342	161	0.0457544076232	0.0427803082283
8_509536	6_1575381	3	0.503067484663	0.907975460123	163	0.00334976852723	0.000537190306838
8_509536	13_17155525	2	0.487341772152	0.613924050633	158	0.0299230892485	0.0151204212384
8_509536	10_131772	2	0.493670886076	0.778481012658	158	0.0334081076751	0.025892522112
8_509536	3_17423661	3	0.509433962264	0.842767295597	159	0.0234959060164	0.0166704936854
8_509536	9_13206402	2	0.516556291391	0.211920529801	151	0.00311389851322	0.000232488938673
8_509536	1_2713568	2	0.48951048951	0.818181818182	143	0.0610298792117	0.100195694716
8_509536	6_18349936	2	0.484076433121	0.936305732484	157	-0.00738366668019	0.00366038553173
8_509536	12_26455399	2	0.516339869281	0.764705882353	153	-0.00269127258747	0.000161188452328
8_509536	10_4273254	2	0.512987012987	0.915584415584	154	-0.00215044695564	0.000239491184818
8_509536	5_3263665	2	0.506756756757	0.952702702703	148	0.00369795471147	0.00121413998418
8_509536	9_14128842	2	0.496402877698	0.956834532374	139	-0.0145437606749	0.0204862570505
8_509536	11_23920833	1	0.483660130719	0.209150326797	153	-0.00311845871246	0.000235424447881
8_509536	2_18735963	2	0.478260869565	0.88198757764	161	-0.0118822576289	0.00543612552508
8_509536	10_13947377	2	0.597402597403	0.636363636364	77	-9	-9
8_509536	12_21991680	2	0.493827160494	0.956790123457	162	0.0028196921201	0.000769360458582
8_509536	14_1211994	2	0.497005988024	0.928143712575	167	-0.0062031625372	0.00230792602052
8_509536	3_5748344	2	0.510067114094	0.758389261745	149	-0.00427908652763	0.000399880120149
8_509536	11_16738303	5	0.5	0.856060606061	132	-0.0189393939394	0.0116441546344
8_509536	10_1219198	1	0.493902439024	0.914634146341	164	-0.00661808447353	0.00224417954003
8_509536	6_171748	2	0.503225806452	0.574193548387	155	0.00137356919875	3.08680083961e-05
8_509536	4_970994	2	0.513888888889	0.875	144	0.0225694444444	0.0186431329288
8_509536	5_12890332	3	0.490683229814	0.888198757764	161	-0.0134639867289	0.007304682899
8_509536	9_14827168	2	0.5	0.969512195122	164	-0.00914634146341	0.011320754717
8_509536	4_2669978	3	0.515923566879	0.522292993631	157	-0.0146861941661	0.00346133324881
8_509536	10_17190896	2	0.49696969697	0.630303030303	165	0.0322130394858	0.0178132871041
8_509536	12_5913765	3	0.50641025641	0.467948717949	156	0.019436226167	0.00607020715824
8_509536	5_984529	2	0.486842105263	0.881578947368	152	-0.00813711911357	0.00253870403124
8_509536	6_4385359	2	0.490683229814	0.167701863354	161	0.0295127502797	0.0249697022759
8_509536	7_783544	2	0.470588235294	0.764705882353	153	-0.000384467512495	3.29745700116e-06
8_509536	14_21962830	1	0.490909090909	0.921212121212	165	0.00231404958678	0.000295209176788
8_509536	11_2409547	3	0.5	0.737804878049	164	-0.0396341463415	0.0324812608111
8_509536	6_19086393	2	0.503225806452	0.935483870968	155	0.000208116545265	2.87069252587e-06
8_509536	3_3201252	2	0.49358974359	0.967948717949	156	-0.00982084155161	0.0124374410065
8_509536	5_17884265	3	0.490683229814	0.900621118012	161	-0.000925890204853	3.83260052592e-05
8_509536	9_12798176	2	0.496932515337	0.957055214724	163	0.00907072151756	0.00800778815684
8_509536	4_9085719	2	0.49375	0.91875	160	0.0026171875	0.000367093595946
8_509536	3_1771285	4	0.478873239437	0.183098591549	142	0.0249950406665	0.0167374427009
8_509536	2_3172415	2	0.509433962264	0.308176100629	159	0.063130414145	0.0747992747993
8_509536	5_16785694	1	0.49375	0.5375	160	-0.021640625	0.00753663092982
8_509536	1_1555829	2	0.506329113924	0.613924050633	158	0.0245954174011	0.0102105840191
8_509536	6_16616304	2	0.504347826087	0.617391304348	115	0.0190548204159	0.00614875526049
8_509536	8_24016002	2	0.478260869565	0.64347826087	115	-0.0381852551985	0.0254714248617
8_509536	1_2023028	2	0.496644295302	0.973154362416	149	-0.00680149542813	0.00708325566946
8_509536	13_15466845	2	0.545454545455	0.421487603306	121	0.0345604808415	0.0197572362278
8_509536	14_17591103	2	0.516556291391	0.437086092715	151	0.0324985746239	0.0171892169072
8_509536	11_24050470	3	0.4875	0.55	160	0.038125	0.0235058527741
8_509536	2_5281054	2	0.406593406593	0.923076923077	91	-9	-9
8_509536	2_17649876	2	0.496894409938	0.88198757764	161	0.0151614521045	0.00883421876287
8_509536	1_3334465	2	0.50641025641	0.865384615385	156	0.0104783037475	0.00377059147403
8_509536	9_784218	2	0.496932515337	0.926380368098	163	-0.000225827091723	2.99119988992e-06
8_509536	8_24296049	2	0.390804597701	0.850574712644	87	-9	-9
8_509536	13_4045510	2	0.486111111111	0.576388888889	144	-0.00935570987654	0.0014350458356
8_509536	4_20697451	3	0.496598639456	0.292517006803	147	0.0111990374381	0.00242423299129
8_509536	4_7308351	2	0.496932515337	0.932515337423	163	0.0151304151455	0.0145518081975
8_509536	12_22395517	1	0.481707317073	0.817073170732	164	0.00275133848899	0.000202857640317
8_509536	13_386106	1	0.5	0.490909090909	110	-0.0363636363636	0.021164021164
8_509536	2_17547862	1	0.493670886076	0.651898734177	158	-0.0370132991508	0.0241523525019
8_509536	8_1063103	2	0.493902439024	0.969512195122	164	0.00896044021416	0.0108668543262
8_509536	10_19039088	2	0.503184713376	0.566878980892	157	0.0141182198061	0.0032474156145
8_509536	14_14884655	2	0.490566037736	0.823899371069	159	0.0360745223686	0.0358906007761
8_509536	6_2790600	2	0.493421052632	0.828947368421	152	0.00545360110803	0.000839160839161
8_509536	7_2160494	2	0.466666666667	0.847619047619	105	0.0330158730159	0.0339085072231
8_509536	6_2882806	2	0.496855345912	0.691823899371	159	-0.0104030694988	0.00203051243512
8_509536	2_17192698	2	0.512987012987	0.61038961039	154	-0.00143363130376	3.45931711404e-05
8_509536	4_3212376	2	0.509803921569	0.83660130719	153	0.00486992182494	0.000694230769231
8_509536	4_18508678	2	0.503067484663	0.944785276074	163	0.00937182430652	0.00673498437726
8_509536	5_8850367	2	0.47619047619	0.980952380952	105	-0.000453514739229	4.41306266549e-05
8_509536	6_14475709	2	0.496894409938	0.900621118012	161	-0.000308630068284	4.25713069391e-06
8_509536	3_17465875	2	0.5	0.804054054054	148	-0.00337837837838	0.000289771080846
8_509536	12_4194199	2	0.479674796748	0.422764227642	123	0.0573732566594	0.054043786841
8_509536	11_14488717	2	0.546511627907	0.720930232558	86	-9	-9
8_509536	3_15325245	2	0.509677419355	0.716129032258	155	0.00919875130073	0.0016655903981
8_509536	10_16651283	3	0.5	0.898734177215	158	-0.00632911392405	0.00176056338028
8_509536	3_9121344	2	0.5	0.429487179487	156	0.00320512820513	0.000167700821734
8_509536	12_21343912	2	0.487179487179	0.25	156	0.0320512820513	0.0219298245614
8_509536	8_6961967	2	0.496774193548	0.058064516129	155	0.0163163371488	0.0194711427588
8_509536	14_725703	2	0.516339869281	0.797385620915	153	-0.0195651245248	0.00948747447486
8_509536	14_9757317	3	0.490196078431	0.882352941176	153	-0.0076893502499	0.0022792022792
8_509536	3_9784501	2	0.503355704698	0.557046979866	149	0.0149092383226	0.0036036364952
8_509536	2_17423662	3	0.516339869281	0.607843137255	153	-0.0458797898244	0.0353602683942
8_509536	8_14224033	1	0.490445859873	0.84076433121	157	0.0207716337377	0.0128957103503
8_509536	12_22034553	2	0.487012987013	0.668831168831	154	0.0638809242705	0.0737444787427
8_509536	13_1151307	2	0.4	0.48	75	-9	-9
8_509536	12_25134235	2	0.48427672956	0.672955974843	159	0.0137257228749	0.00342741940075
8_509536	6_15794827	3	0.492424242424	0.5	132	0.0416666666667	0.0277841561424
8_509536	13_14174492	2	0.496688741722	0.781456953642	151	0.00921012236305	0.00198686237937
8_509536	2_15613541	3	0.469798657718	0.255033557047	149	0.00770235574974	0.00125360441816
8_509536	4_5179873	2	0.510791366906	0.755395683453	139	-0.0117488742819	0.00298962169789
8_509536	4_19779945	2	0.506493506494	0.512987012987	154	-0.0390453702142	0.0244132401761
8_509536	6_2736245	3	0.50625	0.56875	160	-0.0066796875	0.000727762422864
8_509536	14_8166409	2	0.434782608696	0.971014492754	69	-9	-9
8_509536	4_3025539	2	0.503184713376	0.859872611465	157	-0.00592316118301	0.00116473618583
8_509536	6_18112679	2	0.553571428571	0.75	112	0.0223214285714	0.010752688172
8_509536	4_19618015	2	0.512987012987	0.344155844156	154	0.0247512228032	0.0108640212003
8_509536	12_25595574	2	0.5	0.969879518072	166	-0.00301204819277	0.00124223602484
8_509536	11_4231578	2	0.496815286624	0.96178343949	157	0.0126171447118	0.0173249059786
8_509536	2_4907736	2	0.5	0.74358974359	156	0.0384615384615	0.0310344827586
8_509536	4_15073044	4	0.513157894737	0.144736842105	152	0.0112534626039	0.004095004095
8_509536	12_24102569	2	0.493333333333	0.84	150	0.0189333333333	0.0106706800786
8_509536	1_3085491	2	0.555555555556	0.488888888889	90	-9	-9
8_509536	6_2241445	2	0.496732026144	0.797385620915	153	-0.036609850912	0.0331845400001
8_509536	4_1451035	3	0.496894409938	0.360248447205	161	0.0445970448671	0.0345203701637
8_509536	13_17659960	2	0.507246376812	0.0869565217391	138	-0.00787649653434	0.0031262505002
8_509536	14_21880064	3	0.490566037736	0.915094339623	106	-0.0149519401922	0.0115134960496
8_509536	14_16054780	2	0.50625	0.89375	160	0.0037890625	0.000604848209713
8_509536	4_808915	2	0.445544554455	0.950495049505	101	-0.00764630918537	0.00502976190476
8_509536	4_17399119	3	0.5	0.620253164557	158	-0.0253164556962	0.0108843537415
8_509536	9_1877358	2	0.5	0.898734177215	158	0.00632911392405	0.00176056338028
8_509536	3_18594850	2	0.496855345912	0.289308176101	159	0.00719908231478	0.00100829919979
8_509536	10_3225830	2	0.487179487179	0.698717948718	156	0.0121630506246	0.00281290773293
8_509536	2_3335560	3	0.510067114094	0.718120805369	149	-0.0307193369668	0.0186551707652
2_4719201	12_1104344	3	0.948717948718	0.683760683761	117	-0.0162174008328	0.025
2_4719201	12_6325190	2	0.938596491228	0.578947368421	114	0.00923361034164	0.00606869765748
2_4719201	8_16701432	2	0.943089430894	0.90243902439	123	0.00257783065636	0.00140627080282
2_4719201	4_16949550	2	0.941176470588	0.941176470588	119	0.00494315373208	0.00797193877551
2_4719201	3_18149570	3	0.943548387097	0.854838709677	124	-0.000130072840791	2.55975098743e-06
2_4719201	14_6357866	2	0.945454545455	0.154545454545	110	-0.0097520661157	0.0141139168653
2_4719201	2_1228995	3	0.929292929293	0.767676767677	99	-9	-9
2_4719201	14_22365182	2	0.947368421053	0.149122807018	114	-0.000923361034164	0.000134761808503
2_4719201	1_3014273	3	0.956140350877	0.614035087719	114	0.000615574022776	3.81270106041e-05
2_4719201	10_2593923	2	0.94262295082	0.909836065574	122	-0.00517334049987	0.0060321190756
2_4719201	12_5990818	1	0.932038834951	0.514563106796	103	-0.0135733810915	0.0116442048518
2_4719201	13_15238111	2	0.95	0.675	120	0.00875	0.00734742840006
2_4719201	4_2256485	2	0.943548387097	0.935483870968	124	-0.00364203954214	0.00412614205718
2_4719201	9_14533662	3	0.941176470588	0.63025210084	119	-0.00494315373208	0.00189393939394
2_4719201	11_13990619	2	0.938596491228	0.447368421053	114	-0.0163896583564	0.0188524007734
2_4719201	10_937670	1	0.954545454545	0.890909090909	110	-0.00495867768595	0.00583090379009
2_4719201	4_4309063	2	0.948275862069	0.51724137931	116	-0.0163495838288	0.0218253968254
2_4719201	1_7692976	3	0.980198019802	0.623762376238	101	0.00245074012352	0.00131853202029
2_4719201	9_14728916	2	0.938596491228	0.80701754386	114	-0.0118497999384	0.0156440471353
2_4719201	13_369725	2	0.941666666667	0.65	120	-0.00375	0.00112529695336
2_4719201	6_5375443	2	0.909090909091	0.61038961039	77	-9	-9
2_4719201	12_15234316	2	0.94262295082	0.885245901639	122	0.0262026337006	0.12496302869
2_4719201	11_626101	2	0.941666666667	0.308333333333	120	-0.00701388888889	0.00419939230047
2_4719201	5_1154003	2	0.939130434783	0.626086956522	115	-0.0140642722117	0.0147809769903
2_4719201	5_676167	2	0.947368421053	0.40350877193	114	0.00369344413666	0.00113668655868
2_4719201	13_17403542	2	0.941666666667	0.966666666667	120	-0.00194444444444	0.00213610009155
2_4719201	1_5520238	2	0.940677966102	0.694915254237	118	0.00732548118357	0.0045358947798
2_4719201	8_661236	2	0.944444444444	0.97619047619	126	-0.00132275132275	0.00143472022956
2_4719201	6_2007921	2	0.947826086957	0.495652173913	115	-0.017618147448	0.0251091056757
2_4719201	8_20600822	3	0.951219512195	0.829268292683	123	-0.00832837596669	0.0105580693816
2_4719201	5_16649995	2	0.941176470588	0.983193277311	119	-0.000988630746416	0.00106837606838
2_4719201	4_17545237	3	0.942148760331	0.752066115702	121	0.00218564305717	0.000470039567784
2_4719201	8_18924003	2	0.939130434783	0.721739130435	115	-0.0169376181474	0.024988844266
2_4719201	6_18899113	2	0.9375	0.322916666667	96	-9	-9
2_4719201	10_17235317	3	0.943548387097	0.91935483871	124	0.0196409989594	0.0976843818949
2_4719201	4_2083626	2	0.934065934066	0.89010989011	91	-9	-9
2_4719201	8_9822623	2	0.936170212766	0.36170212766	94	-9	-9
2_4719201	14_2419262	2	0.957983193277	0.478991596639	119	-0.0134877480404	0.0181102870362
2_4719201	8_7117951	2	0.942307692308	0.644230769231	104	0.00832100591716	0.0055568818895
2_4719201	8_8384023	3	0.940677966102	0.271186440678	118	0.0160873312267	0.0234653257909
2_4719201	6_2662915	2	0.943548387097	0.959677419355	124	0.00578824141519	0.016254707011
2_4719201	13_16159156	2	0.944881889764	0.889763779528	127	-0.00607601215202	0.00722713864307
2_4719201	12_843244	2	0.939130434783	0.382608695652	115	-0.0201890359168	0.0301848972624
2_4719201	4_20788806	2	0.944881889764	0.968503937008	127	-0.00173600347201	0.00189701897019
2_4719201	8_18347794	3	0.945945945946	0.666666666667	111	-0.00900900900901	0.00714285714286
2_4719201	9_14351966	2	0.942148760331	0.900826446281	121	-0.00573731302507	0.00676001931434
2_4719201	12_7606938	2	0.951219512195	0.878048780488	82	-9	-9
2_4719201	2_16587041	2	0.943925233645	0.411214953271	107	-0.0236701895362	0.0437192528777
2_4719201	7_9846433	2	0.952941176471	0.811764705882	85	-9	-9
2_4719201	2_17316276	2	0.942148760331	0.570247933884	121	-0.0165972269654	0.0206232554631
2_4719201	14_16098599	2	0.956896551724	0.896551724138	116	-0.00445897740785	0.00519750519751
2_4719201	14_24409596	7	0.953271028037	0.485981308411	107	-0.014673770635	0.019350061703
2_4719201	13_18809087	2	0.944444444444	0.97619047619	126	-0.00132275132275	0.00143472022956
2_4719201	8_21412790	2	0.939655172414	0.655172413793	116	-0.00356718192628	0.000993308960475
2_4719201	6_2574850	2	0.943089430894	0.569105691057	123	0.0161279661577	0.0197628563462
2_4719201	8_17174425	2	0.94262295082	0.893442622951	122	-0.00611394786348	0.00725967291584
2_4719201	8_6933952	2	0.959183673469	0.867346938776	98	-9	-9
2_4719201	12_24540273	2	0.956896551724	0.862068965517	116	-0.00594530321046	0.00720720720721
2_4719201	10_2657611	4	0.943548387097	0.951612903226	124	-0.00273152965661	0.00304215558453
2_4719201	8_1831521	2	0.948275862069	0.844827586207	116	0.000594530321046	5.49714835429e-05
2_4719201	6_3443731	3	0.947368421053	0.552631578947	114	-0.00600184672207	0.00292215651693
2_4719201	5_791784	2	0.939130434783	0.513043478261	115	-0.0122495274102	0.0105067450709
2_4719201	11_3389002	2	0.948275862069	0.715517241379	116	0.0197681331748	0.0391405843761
2_4719201	14_25674307	2	0.953271028037	0.803738317757	107	0.00952048213818	0.0128992682344
2_4719201	12_4691163	3	0.930555555556	0.444444444444	72	-9	-9
2_4719201	14_19161047	1	0.941176470588	0.445378151261	119	0.0177953534355	0.0231560891938
2_4719201	11_2888167	2	0.941747572816	0.873786407767	103	-0.00735224809124	0.00893470790378
2_4719201	5_16082628	1	0.961904761905	0.457142857143	105	0.00789115646259	0.00684764200104
2_4719201	8_3339126	2	0.95	0.525	120	-0.02375	0.047619047619
2_4719201	6_17273011	2	0.942148760331	0.884297520661	121	0.00157093094734	0.000442528216402
2_4719201	3_17538419	3	0.943548387097	0.741935483871	124	0.00156087408949	0.000238891543239
2_4719201	14_8438223	2	0.939130434783	0.330434782609	115	0.0114177693762	0.0103076052324
2_4719201	4_1736189	2	0.94262295082	0.83606557377	122	-0.00120935232464	0.000197296309828
2_4719201	14_23233029	2	0.942148760331	0.909090909091	121	-0.00525920360631	0.00614035087719
2_4719201	4_4370207	2	0.944	0.776	125	0.011456	0.014282237445
2_4719201	5_23938842	2	0.940677966102	0.923728813559	118	-0.0045245619075	0.00520704190429
2_4719201	4_19582519	2	0.941666666667	0.116666666667	120	0.00680555555556	0.00818166638838
2_4719201	4_2298705	2	0.94262295082	0.959016393443	122	-0.00235151840903	0.00260126347083
2_4719201	4_18420852	3	0.939024390244	0.585365853659	82	-9	-9
2_4719201	10_18996438	2	0.938053097345	0.371681415929	113	-0.0212232751194	0.0331915120553
2_4719201	7_3812226	2	0.941747572816	0.961165048544	103	-0.00226223018192	0.00249921899406
2_4719201	6_15678040	2	0.941666666667	0.458333333333	120	0.00173611111111	0.000221017920133
2_4719201	12_25413145	2	0.939655172414	0.198275862069	116	0.0119649227111	0.0158824109697
2_4719201	6_623186	2	0.938596491228	0.877192982456	114	0.00123114804555	0.000244135037192
2_4719201	9_13094349	2	0.95041322314	0.710743801653	121	0.00218564305717	0.000493042515287
2_4719201	11_1537017	2	0.940677966102	0.686440677966	118	0.0237719046251	0.0470487647665
2_4719201	3_14767961	2	0.941666666667	0.841666666667	120	0.0240972222222	0.0793245270365
2_4719201	3_221226	4	0.956140350877	0.771929824561	114	-0.0100030778701	0.0135529608007
2_4719201	4_17967211	2	0.941176470588	0.806722689076	119	0.0306475531389	0.108808876812
2_4719201	10_3259944	2	0.947826086957	0.573913043478	115	-0.0048393194707	0.00193661006243
2_4719201	7_3591510	2	0.940677966102	0.661016949153	118	0.00531456478024	0.00225885225885
2_4719201	7_3665459	3	0.951807228916	0.650602409639	83	-9	-9
2_4719201	3_15232999	2	0.939130434783	0.565217391304	115	0.0170132325142	0.0206043956044
2_4719201	13_4145854	2	0.940677966102	0.754237288136	118	0.0108445848894	0.0113695917648
2_4719201	8_19161008	2	0.943089430894	0.723577235772	123	-0.015731376826	0.0230530802015
2_4719201	12_20872569	2	0.939130434783	0.878260869565	115	-0.00741020793951	0.00898423175651
2_4719201	9_11867835	1	0.932038834951	0.68932038835	103	-0.0114054105005	0.00958943766767
2_4719201	14_9579421	2	0.941176470588	0.579831932773	119	0.0257043994068	0.0489855072464
2_4719201	13_6677454	2	0.933333333333	0.571428571429	105	0.0	0.0
2_4719201	1_4254878	1	0.942857142857	0.742857142857	105	-0.014693877551	0.020979020979
2_4719201	2_17602836	3	0.942857142857	0.857142857143	105	-0.00816326530612	0.010101010101
2_4719201	2_10830690	2	0.928571428571	0.488095238095	84	-9	-9
2_4719201	12_23250457	2	0.941666666667	0.85	120	-0.00875	0.0109318063509
2_4719201	14_4534460	2	0.924050632911	0.658227848101	79	-9	-9
2_4719201	11_2173706	1	0.941666666667	0.95	120	-0.00291666666667	0.00326036329762
2_4719201	10_322083	3	0.967213114754	0.803278688525	61	-9	-9
2_4719201	12_511362	1	0.940170940171	0.803418803419	117	0.00533274892249	0.00320110047215
2_4719201	14_22295237	2	0.941666666667	0.316666666667	120	0.0101388888889	0.00864832056398
2_4719201	2_18997129	2	0.939655172414	0.301724137931	116	-0.0162752675386	0.0221722939941
2_4719201	3_13762611	2	0.941176470588	0.974789915966	119	-0.00148294611962	0.00161637931034
2_4719201	11_18223321	2	0.94262295082	0.909836065574	122	-0.00517334049987	0.0060321190756
2_4719201	11_3277342	3	0.984126984127	0.857142857143	63	-9	-9
2_4719201	13_14400263	2	0.940298507463	0.626865671642	67	-9	-9
2_4719201	3_13381393	2	0.921052631579	0.894736842105	76	-9	-9
2_4719201	6_19032411	4	0.943548387097	0.83064516129	124	-0.00149583766909	0.000298617496953
2_4719201	5_17881827	2	0.942148760331	0.727272727273	121	0.0172802404207	0.0276211361738
2_4719201	14_8233335	3	0.948717948718	0.623931623932	117	-0.0192855577471	0.0325805257312
2_4719201	9_11862668	2	0.936363636364	0.445454545455	110	0.00107438016529	7.84197628939e-05
2_4719201	12_23488820	3	0.941747572816	0.378640776699	103	0.0123480064097	0.0118134031633
2_4719201	1_3455876	2	0.958762886598	0.680412371134	97	-9	-9
2_4719201	3_4049801	2	0.947368421053	0.675438596491	114	0.00923361034164	0.00780000780001
2_4719201	10_109731	2	0.943396226415	0.528301886792	106	0.00160199359203	0.000192857142857
2_4719201	12_194901	2	0.9375	0.6875	112	0.0161830357143	0.0208039579468
2_4719201	5_17900488	1	0.942148760331	0.413223140496	121	0.00737654531794	0.0041173355925
2_4719201	7_6515384	2	0.955752212389	0.716814159292	113	-0.00368078941186	0.00157821787837
2_4719201	12_4301445	1	0.939130434783	0.365217391304	115	0.0048393194707	0.00176711983627
2_4719201	4_14046888	2	0.949579831933	0.621848739496	119	-0.0106630887649	0.0100990370902
2_4719201	5_841535	2	0.935779816514	0.550458715596	109	-0.0196953118424	0.0260847196021
2_4719201	8_20678715	3	0.948717948718	0.760683760684	117	0.0219154065308	0.0542275823175
2_4719201	6_1415170	2	0.943089430894	0.951219512195	123	-0.00277612532223	0.00309460654288
2_4719201	8_19505963	2	0.940677966102	0.669491525424	118	-0.0111318586613	0.0100357695294
2_4719201	12_25517053	2	0.947368421053	0.912280701754	114	0.00415512465374	0.00432692307692
2_4719201	11_5304292	2	0.944881889764	0.984251968504	127	-0.000868001736003	0.000933333333333
2_4719201	2_8737184	2	0.940170940171	0.794871794872	117	-0.0122726276572	0.01642228739
2_4719201	8_16590316	2	0.939655172414	0.663793103448	116	0.014194411415	0.0159216056988
2_4719201	14_237015	2	0.949152542373	0.652542372881	118	-0.000718184429762	4.71363711782e-05
2_4719201	4_1382048	2	0.941666666667	0.458333333333	120	-0.00659722222222	0.00319149876672
2_4719201	4_17774772	2	0.943089430894	0.918699186992	123	-0.00462687553705	0.00534025022887
2_4719201	13_20108981	2	0.948717948718	0.74358974359	117	-0.0131492439185	0.0186393289842
2_4719201	7_4943320	1	0.95041322314	0.851239669421	121	0.00915238030189	0.0140362397011
2_4719201	3_14091527	2	0.942857142857	0.619047619048	105	-0.00272108843537	0.000582750582751
2_4719201	14_14929556	2	0.943089430894	0.983739837398	123	0.0072047061934	0.0604618735496
2_4719201	3_9725417	2	0.940677966102	0.915254237288	118	-0.00502729100833	0.00583917250584
2_4719201	10_5684580	1	0.939655172414	0.560344827586	116	0.0251932223543	0.0454350829958
2_4719201	10_18340573	2	0.940170940171	0.803418803419	117	0.00533274892249	0.00320110047215
2_4719201	2_14758895	2	0.941666666667	0.808333333333	120	-0.0111805555556	0.0146884408357
2_4719201	10_18268428	2	0.939130434783	0.44347826087	115	0.000907372400756	5.83566760037e-05
2_4719201	8_272695	2	0.9453125	0.9296875	128	0.0274047851562	0.222238757762
2_4719201	10_6584934	2	0.941666666667	0.775	120	-0.013125	0.0179845846417
2_4719201	7_2865458	2	0.944444444444	0.984126984127	126	-0.000881834215167	0.000948766603415
2_4719201	7_617563	2	0.985915492958	0.281690140845	71	-9	-9
2_4719201	10_6411305	3	0.943396226415	0.481132075472	106	0.00836596653613	0.00525014854427
2_4719201	3_15882098	4	0.940677966102	0.881355932203	118	-0.00703820741166	0.00848925848926
2_4719201	13_6757798	2	0.944	0.96	125	-0.00224	0.00247175141243
2_4719201	5_2732419	2	0.941666666667	0.791666666667	120	0.0295138888889	0.0961474482667
2_4719201	10_3800078	2	0.944881889764	0.92125984252	127	-0.00434000868002	0.00498575498576
2_4719201	10_3082653	2	0.941666666667	0.9	120	0.0025	0.00126422250316
2_4719201	12_23204948	4	0.943548387097	0.959677419355	124	-0.00227627471384	0.00251382604324
2_4719201	1_5613672	6	0.945454545455	0.490909090909	110	-0.000495867768595	1.90781440781e-05
2_4719201	11_1137440	2	0.941666666667	0.741666666667	120	-0.00673611111111	0.00431136989208
2_4719201	1_2867636	2	0.948275862069	0.637931034483	116	-0.00148632580262	0.000195000195
2_4719201	5_4271856	2	0.948717948718	0.615384615385	117	-0.0111768573307	0.0108483483483
2_4719201	6_1512631	2	0.944881889764	0.976377952756	127	-0.00130200260401	0.00141129032258
2_4719201	1_2787017	2	0.978021978022	0.945054945055	91	-9	-9
2_4719201	14_9077428	2	0.949152542373	0.228813559322	118	0.00316001149095	0.0011725487916
2_4719201	10_18835590	3	0.95041322314	0.611570247934	121	0.00553240898846	0.00273395504663
2_4719201	11_23625967	2	0.94262295082	0.311475409836	122	0.00967481859715	0.00806986410125
2_4719201	14_1594631	2	0.944	0.896	125	-0.005824	0.00688559322034
2_4719201	12_290905	1	0.947368421053	0.19298245614	114	0.0101569713758	0.0132850241546
2_4719201	10_1762002	2	0.940677966102	0.508474576271	118	0.0132145935076	0.0125208952795
2_4719201	6_19320826	2	1.0	0.946666666667	75	-9	-9
2_4719201	10_1635409	3	0.944444444444	0.968253968254	126	-0.00176366843034	0.00192864030858
2_4719201	1_8660323	2	0.95145631068	0.912621359223	103	0.0151757941371	0.0625295508274
2_4719201	10_17186046	3	0.941747572816	0.621359223301	103	-0.0123480064097	0.0118134031633
2_4719201	5_17155704	2	0.942148760331	0.636363636364	121	0.00375657400451	0.00111886860007
2_4719201	8_47417	2	0.941666666667	0.141666666667	120	-0.0167361111111	0.0419344986899
2_4719201	3_15033899	2	0.941666666667	0.791666666667	120	-0.00381944444444	0.00161022024087
2_4719201	14_7915227	3	0.941666666667	0.725	120	0.0172916666667	0.0273016577563
2_4719201	10_875826	2	0.940677966102	0.627118644068	118	0.0202528009193	0.0314335044065
2_4719201	9_14969921	2	0.94262295082	0.770491803279	122	0.00322493953238	0.00108742849591
2_4719201	5_13299643	2	0.927083333333	0.208333333333	96	-9	-9
2_4719201	14_638344	2	0.965811965812	0.769230769231	117	0.0177514792899	0.0537610619469
2_4719201	10_15575617	2	0.944444444444	0.944444444444	126	-0.00308641975309	0.00346020761246
2_4719201	14_20970655	3	0.94262295082	0.918032786885	122	-0.00470303681806	0.0054347826087
2_4719201	9_2590205	5	0.939655172414	0.26724137931	116	-0.00111474435196	0.000111912181268
2_4719201	12_26511014	2	0.936936936937	0.783783783784	111	-0.0136352568785	0.0185676392573
2_4719201	3_18154543	1	0.940298507463	0.970149253731	67	-9	-9
2_4719201	13_14775957	2	0.95652173913	0.5	92	-9	-9
2_4719201	10_4555642	2	0.939655172414	0.655172413793	116	0.0222948870392	0.0388011312685
2_4719201	1_4591752	2	0.951219512195	0.886178861789	123	0.0107079119572	0.0244984373425
2_4719201	9_11846067	2	0.95145631068	0.485436893204	103	-0.00556131586389	0.00268078552176
2_4719201	7_8438119	2	0.957627118644	0.889830508475	118	0.0122809537489	0.0379150053486
2_4719201	8_17915905	2	0.947368421053	0.429824561404	114	0.0050784856879	0.00211058782487
2_4719201	2_343832	2	0.94262295082	0.811475409836	122	-0.0108169846815	0.0141414141414
2_4719201	12_6573240	3	0.933333333333	0.433333333333	60	-9	-9
2_4719201	1_407805	2	0.940677966102	0.432203389831	118	-0.0167336972134	0.0204477649605
2_4719201	13_17221838	2	0.941176470588	0.72268907563	119	0.0173010380623	0.0269776250881
2_4719201	8_7132485	5	0.939130434783	0.626086956522	115	0.01202268431	0.0108011874
2_4719201	1_7227720	2	0.94262295082	0.655737704918	122	-0.0115560333244	0.0109375924283
2_4719201	8_151822	2	0.944	0.928	125	-0.004032	0.00460257159556
2_4719201	5_861105	3	0.95	0.641666666667	120	0.0320833333333	0.094247246022
2_4719201	14_11854556	3	0.949579831933	0.697478991597	119	-0.00684979874303	0.00464443812615
2_4719201	6_19167898	2	0.939130434783	0.330434782609	115	-0.0233648393195	0.0431639162842
2_4719201	8_16731569	2	0.953488372093	0.720930232558	86	-9	-9
2_4719201	4_19811937	2	0.941666666667	0.141666666667	120	0.00826388888889	0.0102242460692
2_4719201	8_6084240	2	0.941176470588	0.647058823529	85	-9	-9
2_4719201	8_18570252	2	0.940677966102	0.635593220339	118	-0.00466819879345	0.00168607145351
2_4719201	14_14266263	2	0.940677966102	0.415254237288	118	0.0161591496696	0.0192707601758
2_4719201	13_17272201	2	0.940170940171	0.487179487179	117	0.029147490686	0.0604545454545
2_4719201	9_13634151	3	0.943548387097	0.967741935484	124	-0.00182101977107	0.0019943019943
2_4719201	1_229758	2	0.943089430894	0.951219512195	123	-0.00277612532223	0.00309460654288
2_4719201	13_16421347	2	0.938596491228	0.929824561404	114	0.00446291166513	0.00529637000277
2_4719201	14_14507700	2	0.942148760331	0.669421487603	121	-0.0108599139403	0.00977791701476
2_4719201	9_14579693	3	0.95041322314	0.619834710744	121	0.0224711426815	0.0454698592733
2_4719201	14_22701140	2	0.914634146341	0.536585365854	82	-9	-9
2_4719201	11_23884711	2	0.942148760331	0.826446280992	121	-0.00177583498395	0.000403389425946
2_4719201	4_18712719	2	0.944	0.976	125	0.006656	0.0357771338599
2_4719201	12_6439243	2	0.935779816514	0.798165137615	109	-0.0037875599697	0.00148178393615
2_4719201	4_6196051	2	0.948717948718	0.965811965812	117	0.00679377602455	0.0287311647931
2_4719201	3_16424574	2	0.939655172414	0.715517241379	116	-0.00854637336504	0.00632818417719
2_4719201	4_5684399	2	0.944	0.92	125	0.00352	0.00318454574166
2_4719201	1_2454704	2	0.936936936937	0.918918918919	111	-0.00511322132944	0.00593891402715
2_4719201	9_5905616	1	0.948275862069	0.5	116	0.0	0.0
2_4719201	7_4607362	2	0.945454545455	0.6	110	0.0145454545455	0.017094017094
2_4719201	13_3891188	2	0.949494949495	0.626262626263	99	-9	-9
2_4719201	8_8734493	2	0.9375	0.854166666667	96	-9	-9
2_4719201	3_18012371	2	0.938596491228	0.456140350877	114	0.0192366882118	0.025882317863
2_4719201	11_2598347	2	0.944	0.936	125	-0.003584	0.00405620744604
2_4719201	4_16750622	2	0.943089430894	0.861788617886	123	0.000264392887831	1.09347577678e-05
2_4719201	10_8979302	2	0.941666666667	0.791666666667	120	-0.00381944444444	0.00161022024087
2_4719201	8_11313529	2	0.951219512195	0.113821138211	123	0.00555225064446	0.00658668548577
2_4719201	3_14984432	2	0.943089430894	0.943089430894	123	-0.00323881287593	0.00364149821641
2_4719201	10_17920545	2	0.943548387097	0.0564516129032	124	0.00318678459938	0.00357951640003
2_4719201	1_1137700	2	0.961904761905	0.533333333333	105	-0.00825396825397	0.00746994342291
2_4719201	9_8646660	2	0.938053097345	0.637168141593	113	0.0217714777978	0.0352833110541
2_4719201	6_6848207	2	0.941666666667	0.241666666667	120	-0.00256944444444	0.00065582440577
2_4719201	2_12814535	2	0.952	1.0	125	-9	-9
2_4719201	6_17353856	2	0.934065934066	0.472527472527	91	-9	-9
2_4719201	2_10733424	3	0.935779816514	0.284403669725	109	0.00909014392728	0.00675605229685
2_4719201	2_17856256	2	0.94262295082	0.262295081967	122	-0.0177371674281	0.0300621118012
2_4719201	8_18249594	2	0.936170212766	0.744680851064	94	-9	-9
2_4719201	10_8657606	3	0.942148760331	0.148760330579	121	-0.0244518817021	0.0866270314405
2_4719201	6_3046010	2	0.939130434783	0.686956521739	115	-0.010359168242	0.00872950758675
2_4719201	12_25485137	2	0.940170940171	0.290598290598	117	0.00883921396742	0.00673787587324
2_4719201	10_7418280	3	0.946902654867	0.778761061947	113	0.00595191479364	0.00408949306146
2_4719201	2_2638679	4	0.947368421053	0.421052631579	114	-0.0129270544783	0.0137485970819
2_4719201	3_14112436	3	0.938596491228	0.912280701754	114	0.0209295167744	0.094977919277
2_4719201	4_12960501	2	0.951923076923	0.701923076923	104	-0.0143306213018	0.0214473502145
2_4719201	4_19353362	2	0.939655172414	0.336206896552	116	-0.00557372175981	0.00245495003031
2_4719201	9_14452353	3	0.940170940171	0.871794871795	117	0.0179706333552	0.0513674560733
2_4719201	14_25961972	3	0.938596491228	0.587719298246	114	0.00977223761157	0.00683837579989
2_4719201	6_5106416	2	0.95	0.733333333333	120	0.0116666666667	0.0146531100478
2_4719201	14_25081891	2	0.939024390244	0.90243902439	82	-9	-9
2_4719201	7_16683915	2	0.943396226415	0.754716981132	53	-9	-9
2_4719201	14_549805	2	0.947826086957	0.64347826087	115	-0.0186011342155	0.0304983882966
2_4719201	7_4262117	2	0.948453608247	0.969072164948	97	-9	-9
2_4719201	13_18260604	2	0.938596491228	0.605263157895	114	0.0108494921514	0.00854859619589
2_4719201	9_11660693	4	0.894736842105	0.754385964912	57	-9	-9
2_4719201	10_1380788	2	0.941666666667	0.616666666667	120	-0.0140277777778	0.0151543287365
2_4719201	14_3352069	3	0.950819672131	0.475409836066	122	-0.00940607363612	0.00758645461752
2_4719201	14_19350801	2	0.956896551724	0.741379310345	116	0.0147146254459	0.0273790069139
2_4719201	14_207026	3	0.95041322314	0.743801652893	121	-0.0127040502698	0.0179710144928
2_4719201	14_13973478	3	0.935779816514	0.889908256881	109	-0.00707011194344	0.00848999393572
2_4719201	6_18547084	5	0.936363636364	0.572727272727	110	0.0273553719008	0.0513194880651
2_4719201	10_18572722	3	0.95041322314	0.98347107438	121	-0.000819616146438	0.000876872488126
2_4719201	14_22342725	2	0.948717948718	0.307692307692	117	0.0157790927022	0.024024024024
2_4719201	4_17150406	3	0.946428571429	0.232142857143	112	-0.0143494897959	0.0227832720154
2_4719201	8_15968927	1	0.946902654867	0.53982300885	113	0.0109640535672	0.00962471469596
2_4719201	14_25214892	4	0.948717948718	0.717948717949	117	0.0111768573307	0.0126798876799
2_4719201	11_1408306	2	0.94262295082	0.827868852459	122	-0.00167965600645	0.000366052576864
2_4719201	10_1400559	4	0.940170940171	0.350427350427	117	0.0209657389145	0.0343301435407
2_4719201	3_16073888	2	0.95041322314	0.834710743802	121	6.83013455365e-05	7.17463050652e-07
2_4719201	14_22082351	2	0.935779816514	0.48623853211	109	-0.00547091995623	0.00199372201711
2_4719201	5_2382620	2	0.932692307692	0.913461538462	104	-0.00582470414201	0.00683667932718
2_4719201	7_15884873	1	0.95	0.816666666667	120	-0.00916666666667	0.0118152524168
2_4719201	6_710904	4	0.942148760331	0.95041322314	121	-0.00286865651253	0.00320366132723
2_4719201	8_18195793	3	0.943089430894	0.821138211382	123	-0.0101791261815	0.0131444178901
2_4719201	2_13732850	2	0.938053097345	0.858407079646	113	0.00892787219046	0.0112853252563
2_4719201	4_20878435	2	0.938596491228	0.368421052632	114	0.0138504155125	0.0143047873355
2_4719201	1_7850197	4	0.939130434783	0.530434782609	115	0.0322873345936	0.0732167352538
2_4719201	13_20861938	2	0.940170940171	0.820512820513	117	-0.00219154065308	0.000579777365492
2_4719201	14_20121458	1	0.947826086957	0.713043478261	115	-0.00627599243856	0.00389269739236
2_4719201	12_19555496	2	0.950980392157	0.764705882353	102	0.0276816608997	0.0913560666138
2_4719201	1_3672045	2	0.948275862069	0.646551724138	116	-0.009661117717	0.00832717418083
2_4719201	13_15070286	2	0.947368421053	0.780701754386	114	0.0323176361958	0.122347066167
2_4719201	11_2515876	2	0.926315789474	0.768421052632	95	-9	-9
2_4719201	7_2337372	2	0.939655172414	0.405172413793	116	-0.0100326991677	0.00736539513072
2_4719201	12_6025395	2	0.942148760331	0.97520661157	121	0.00683013455365	0.0353992325446
2_4719201	8_14905779	3	0.946428571429	0.5	112	0.0	0.0
2_4719201	6_11561773	2	0.938053097345	0.663716814159	113	-0.0208317017777	0.0334591194969
2_4719201	6_4173574	3	0.940677966102	0.838983050847	118	0.00739729962654	0.00725879673248
2_4719201	7_15478878	2	0.924731182796	0.956989247312	93	-9	-9
2_4719201	8_1465110	2	0.95652173913	0.684782608696	92	-9	-9
2_4719201	14_24561714	2	0.95	0.766666666667	120	-0.0116666666667	0.0160183066362
2_4719201	11_397089	1	0.943548387097	0.951612903226	124	-0.00273152965661	0.00304215558453
2_4719201	10_17786854	2	0.940170940171	0.74358974359	117	0.00175323252246	0.000286609941782
2_4719201	10_2855419	3	0.947826086957	0.991304347826	115	-0.000453686200378	0.000482858522453
2_4719201	13_6083946	1	0.9453125	0.9453125	128	0.00482177734375	0.00869936117333
2_4719201	14_25406010	2	0.949579831933	0.680672268908	119	-0.00769719652567	0.00569317700457
2_4719201	3_17669289	3	0.9375	0.385416666667	96	-9	-9
2_4719201	6_1298040	2	0.944881889764	0.968503937008	127	0.00613801227602	0.0237151567944
2_4719201	12_21741579	1	0.94	0.91	100	0.0146	0.0461469184873
2_4719201	8_2410656	3	0.929292929293	0.717171717172	99	-9	-9
2_4719201	13_15265925	3	0.938053097345	0.265486725664	113	-0.0189521497376	0.0316976802087
2_4719201	12_25020664	2	0.939130434783	0.339130434783	115	0.0119470699433	0.0111407435969
2_4719201	12_20980088	2	0.923076923077	0.956043956044	91	-9	-9
2_4719201	5_1290084	2	0.940677966102	0.78813559322	118	0.0298046538351	0.0953349663027
2_4719201	11_23797975	2	0.946428571429	0.955357142857	112	-0.00239158163265	0.00264503614883
2_4719201	14_4713661	2	0.940170940171	0.683760683761	117	-0.0189203009716	0.0294318181818
2_4719201	6_438021	2	0.941666666667	0.741666666667	120	-0.00673611111111	0.00431136989208
2_4719201	6_1544655	2	0.938596491228	0.210526315789	114	-0.00461680517082	0.00222518914108
2_4719201	10_17750313	2	0.947826086957	0.313043478261	115	-0.018449905482	0.0320090151701
2_4719201	11_13661842	2	0.933333333333	0.853333333333	75	-9	-9
2_4719201	14_22908455	2	0.943089430894	0.943089430894	123	-0.00323881287593	0.00364149821641
2_4719201	2_2165515	3	0.914634146341	0.390243902439	82	-9	-9
2_4719201	11_713955	2	0.940170940171	0.598290598291	117	-0.0154868872818	0.0177412860696
2_4719201	12_25869330	3	0.962264150943	0.462264150943	106	-0.00142399430402	0.000224651264014
2_4719201	5_9703912	2	0.938596491228	0.657894736842	114	-0.0122345337027	0.0115394885488
2_4719201	6_12651321	2	0.947826086957	0.973913043478	115	-0.00136105860113	0.0014744429882
2_4719201	3_16441552	4	0.970588235294	0.911764705882	68	-9	-9
2_4719201	2_17073864	2	0.951612903226	0.959677419355	124	-0.00195109261186	0.00213644779946
2_4719201	11_1546083	4	0.940170940171	0.478632478632	117	0.00299510555921	0.000639085738617
2_4719201	11_3403105	2	0.940594059406	0.861386138614	101	0.00166650328399	0.000416270561461
2_4719201	6_16287063	2	0.94	0.48	100	-0.0012	0.000102291325696
2_4719201	4_17017620	2	0.943548387097	0.895161290323	124	0.00214620187305	0.000921462459924
2_4719201	6_2222716	3	0.941666666667	0.825	120	-0.0102083333333	0.0131402520783
2_4719201	8_16991252	2	0.939130434783	0.930434782609	115	0.00446124763705	0.00537908569451
2_4719201	3_18100100	2	0.949579831933	0.72268907563	119	0.00282465927547	0.000831529952748
2_4719201	12_3950379	1	0.939655172414	0.629310344828	116	0.00349286563615	0.000922316253851
2_4719201	10_4153174	2	0.938596491228	0.412280701754	114	0.0165435518621	0.0195984823207
2_4719201	12_11533934	1	0.956043956044	0.89010989011	91	-9	-9
2_4719201	14_8838292	2	0.946902654867	0.58407079646	113	-0.013235178949	0.0143415663897
2_4719201	6_6001320	2	0.959595959596	0.838383838384	99	-9	-9
2_4719201	10_18392654	2	0.95	0.891666666667	120	-0.00541666666667	0.00639449090015
2_4719201	11_13650613	2	0.953703703704	0.37962962963	108	-0.0287208504801	0.079327492304
2_4719201	14_25308603	3	0.941666666667	0.691666666667	120	0.0153472222222	0.0201061189439
2_4719201	10_8045890	2	0.941176470588	0.243697478992	119	-0.00247157686604	0.000598659003831
2_4719201	4_17927143	2	0.945454545455	0.581818181818	110	0.0317355371901	0.0802675585284
2_4719201	3_15296151	1	0.939130434783	0.426086956522	115	0.00854442344045	0.00522269995059
2_4719201	6_6187458	3	0.928571428571	0.309523809524	84	-9	-9
2_4719201	13_4117830	3	0.929292929293	0.707070707071	99	-9	-9
2_4719201	6_1192660	2	0.94262295082	0.983606557377	122	-0.000940607363612	0.00101449275362
2_4719201	14_15179835	2	0.939130434783	0.747826086957	115	0.0107372400756	0.0106944497482
2_4719201	1_3716768	2	0.941666666667	0.258333333333	120	0.00673611111111	0.00431136989208
2_4719201	11_2624891	2	0.938053097345	0.274336283186	113	0.0169942830292	0.0249654855039
2_4719201	4_14998831	1	0.966292134831	0.584269662921	89	-9	-9
2_4719201	4_7145886	2	0.975903614458	0.771084337349	83	-9	-9
2_4719201	13_18454219	3	0.948717948718	0.760683760684	117	0.0219154065308	0.0542275823175
2_4719201	10_3266940	2	0.938596491228	0.666666666667	114	-0.00292397660819	0.000667556742323
2_4719201	8_16271342	2	0.942307692308	0.913461538462	104	0.00462278106509	0.00497274933365
2_4719201	14_24209168	2	0.942148760331	0.297520661157	121	0.0172119390752	0.0260061919505
2_4719201	7_1529690	3	0.941176470588	0.252100840336	119	0.00642609985171	0.00395599250936
2_4719201	11_2793772	2	0.942148760331	0.198347107438	121	0.0114746260501	0.0151926207271
2_4719201	6_5931657	2	0.948717948718	0.376068376068	117	0.0107385492001	0.0101014775672
2_4719201	6_18609382	2	0.939130434783	0.913043478261	115	0.00340264650284	0.00255102040816
2_4719201	5_16761961	2	0.942148760331	0.884297520661	121	-0.00669353186258	0.00803410395147
2_4719201	6_6732296	3	0.949152542373	0.567796610169	118	0.0203964378052	0.0351254929833
2_4719201	13_228602	2	0.943548387097	0.870967741935	124	-0.00728407908429	0.00886356441912
2_4719201	7_3659762	2	0.943089430894	0.918699186992	123	-0.00462687553705	0.00534025022887
2_4719201	14_24278735	2	0.945652173913	0.70652173913	92	-9	-9
2_4719201	13_18646668	3	0.940677966102	0.627118644068	118	-0.0221200804367	0.0374969564159
2_4719201	7_970549	2	0.93	0.59	100	0.0113	0.00810849083262
2_4719201	9_8149764	2	0.938271604938	0.604938271605	81	-9	-9
2_4719201	4_5328446	2	0.946902654867	0.592920353982	113	0.0226329391495	0.0422112315303
2_4719201	6_136786	2	0.944444444444	0.0793650793651	126	0.00440917107584	0.00507099391481
2_4719201	10_1152604	2	0.95	0.916666666667	120	-0.00416666666667	0.00478468899522
2_4719201	14_13627294	2	0.944881889764	0.393700787402	127	-0.00979601959204	0.0077192331478
2_4719201	2_17911390	2	0.946428571429	0.776785714286	112	-0.00302933673469	0.00104388057544
2_4719201	6_12163793	3	0.932584269663	0.955056179775	89	-9	-9
2_4719201	12_25531822	2	0.939130434783	0.791304347826	115	-0.0127032136106	0.017094017094
2_4719201	12_23644653	2	0.941666666667	0.516666666667	120	-0.0198611111111	0.0287564916208
2_4719201	14_12165867	2	0.941176470588	0.857142857143	119	-0.00840336134454	0.0104166666667
2_4719201	3_14852182	2	0.941666666667	0.733333333333	120	0.00944444444444	0.0083036432594
2_4719201	9_3408344	2	0.95	0.941666666667	120	-0.00291666666667	0.00326036329762
2_4719201	11_615330	2	0.943548387097	0.959677419355	124	-0.00227627471384	0.00251382604324
2_4719201	8_17204103	3	0.940677966102	0.618644067797	118	-0.0141482332663	0.0152046371224
2_4719201	6_1189341	2	0.939130434783	0.539130434783	115	0.0154253308129	0.0167521664783
2_4719201	1_1717682	1	0.945054945055	0.549450549451	91	-9	-9
2_4719201	10_4315997	2	0.952	0.952	125	0.013696	0.0898320112359
2_4719201	11_10406551	2	0.939393939394	0.676767676768	99	-9	-9
2_4719201	12_872236	4	0.9375	0.3125	112	0.00167410714286	0.000222634508349
2_4719201	8_17706823	2	0.943925233645	0.794392523364	107	-0.0115293912132	0.0153756552126
2_4719201	6_2634426	2	0.942148760331	0.818181818182	121	-0.0105184072126	0.0136452241715
2_4719201	6_4764244	2	0.951219512195	0.0650406504065	123	-0.00495736664684	0.00870958751394
2_4719201	9_13168	2	0.942148760331	0.925619834711	121	-0.0043029847688	0.00493421052632
2_4719201	8_24296957	2	0.936170212766	0.723404255319	94	-9	-9
2_4719201	8_23752481	2	0.944	0.968	125	-0.001792	0.00196105897184
2_4719201	13_6950191	2	0.923076923077	0.483516483516	91	-9	-9
2_4719201	8_2858066	2	0.95041322314	0.512396694215	121	0.000614712109829	3.2091663299e-05
2_4719201	12_6181380	1	0.948717948718	0.752136752137	117	-0.00416392724085	0.00191159027366
2_4719201	2_8711134	2	0.946428571429	0.75	112	-0.0133928571429	0.0188679245283
2_4719201	9_2258218	2	0.944444444444	0.351851851852	108	-0.0082304526749	0.00566121185316
2_4719201	12_24111788	2	0.945454545455	0.381818181818	110	-0.0246280991736	0.0498298678446
2_4719201	9_1052865	2	0.940677966102	0.406779661017	118	0.00718184429762	0.00383036097322
2_4719201	2_17620191	2	0.938596491228	0.640350877193	114	-0.0133117882425	0.0133506887678
2_4719201	14_3663627	2	0.940677966102	0.974576271186	118	-0.0015081873025	0.00164512338425
2_4719201	11_354731	3	0.934579439252	0.467289719626	107	0.00253297231199	0.000421553884712
2_4719201	14_1726973	2	0.975903614458	0.927710843373	83	-9	-9
2_4719201	3_18461399	2	0.941176470588	0.756302521008	119	0.0276816608997	0.0750957854406
2_4719201	9_10842421	2	0.9375	0.616071428571	112	0.00279017857143	0.000561734636558
2_4719201	5_1495164	2	0.956140350877	0.394736842105	114	-0.000230840258541	5.31844169658e-06
2_4719201	8_14813365	2	0.948275862069	0.474137931034	116	-0.0185790725327	0.0282256243508
2_4719201	13_18681837	3	0.943089430894	0.983739837398	123	-0.00092537510741	0.000997435166714
2_4719201	10_18085894	2	0.954545454545	0.727272727273	110	0.0148760330579	0.0257142857143
2_4719201	14_24744647	2	0.949152542373	0.796610169492	118	0.0235564492962	0.0709642012834
2_4719201	14_7698553	2	0.931034482759	0.919540229885	87	-9	-9
2_4719201	2_3910593	2	0.939655172414	0.318965517241	116	0.0106272294887	0.00916893136148
2_4719201	14_17370141	2	0.947368421053	0.254385964912	114	-0.00415512465374	0.00182555780933
2_4719201	13_14298970	2	0.941666666667	0.966666666667	120	-0.00194444444444	0.00213610009155
2_4719201	4_353934	4	0.950819672131	0.950819672131	122	0.00577801666219	0.0152678689391
2_4719201	7_773776	2	0.940677966102	0.771186440678	118	0.0203246193623	0.0419514229038
2_4719201	9_12437919	2	0.942148760331	0.743801652893	121	-0.0065569291715	0.00413938070984
2_4719201	2_17834205	2	0.943089430894	0.886178861789	123	-0.00647762575187	0.00775071180006
2_4719201	3_16259440	2	0.938596491228	0.745614035088	114	-0.0156201908279	0.0223199560198
2_4719201	8_15651498	2	0.936936936937	0.630630630631	111	0.0127424722019	0.011797392503
2_4719201	14_432310	3	0.949579831933	0.840336134454	119	0.000353082409434	1.94069243906e-05
2_4719201	2_12116125	1	0.939655172414	0.793103448276	116	-0.0038644470868	0.00160502972629
2_4719201	4_3350970	2	0.942148760331	0.95041322314	121	0.0219247319172	0.187136319059
2_4719201	13_6934279	2	0.93	0.96	100	-0.0028	0.00313620071685
2_4719201	10_7460797	2	0.950980392157	0.754901960784	102	0.00759323337178	0.00668469674655
2_4719201	6_17956970	2	0.948275862069	1.0	116	-9	-9
2_4719201	7_2029774	6	0.941176470588	0.941176470588	119	-0.00346020761246	0.00390625
2_4719201	8_715111	3	0.942148760331	0.842975206612	121	-0.000819616146438	9.31120370586e-05
2_4719201	4_5777864	2	0.944444444444	0.194444444444	108	-0.0262345679012	0.0837438423645
2_4719201	14_24215504	1	0.941666666667	0.675	120	0.0310416666667	0.0799629737683
2_4719201	6_8161585	2	1.0	0.827586206897	87	-9	-9
2_4719201	13_948408	2	0.95	0.6	100	-0.01	0.00877192982456
2_4719201	13_17461079	2	0.9375	0.696428571429	112	0.0078125	0.00492709904475
2_4719201	6_421405	2	0.938596491228	0.754385964912	114	-0.00630963373346	0.00372811589317
2_4719201	7_713924	2	0.942148760331	0.264462809917	121	0.00703503859026	0.0046680078004
2_4719201	14_25375661	2	0.941176470588	0.90756302521	119	-0.00543746910529	0.00636574074074
2_4719201	6_747358	2	0.941666666667	0.8	120	0.0216666666667	0.0534134007585
2_4719201	11_349225	2	0.948717948718	0.384615384615	117	0.00262984878369	0.000600600600601
2_4719201	8_6167057	2	0.941176470588	0.658823529412	85	-9	-9
2_4719201	14_22537701	2	0.938596491228	0.771929824561	114	0.0473991997538	0.221423436377
2_4719201	12_22396415	3	0.94262295082	0.934426229508	122	-0.00376242945445	0.00427154843631
2_4719201	2_5834246	2	0.943548387097	0.838709677419	124	0.0231529656608	0.0743965436273
2_4719201	7_9100117	2	0.946902654867	0.955752212389	113	-0.00234944005012	0.00259605399792
2_4719201	12_21562924	2	0.939655172414	0.560344827586	116	-0.000668846611177	3.20241011013e-05
2_4719201	7_4349091	2	0.935779816514	0.633027522936	109	-0.0143927278849	0.014838326635
2_4719201	1_5534113	6	0.934782608696	0.478260869565	92	-9	-9
2_4719201	2_17480615	2	0.939655172414	0.534482758621	116	-0.00222948870392	0.000352316126214
2_4719201	6_14576424	2	0.933333333333	0.52	75	-9	-9
2_4719201	14_15155983	2	0.952941176471	0.788235294118	85	-9	-9
2_4719201	13_18859873	3	0.940170940171	0.495726495726	117	-0.0130761925634	0.0121600491852
2_4719201	13_19135441	2	0.936363636364	0.627272727273	110	0.0126446280992	0.0114766371085
2_4719201	14_22071004	2	0.965909090909	0.431818181818	88	-9	-9
2_4719201	3_13231804	2	0.943089430894	0.967479674797	123	-0.00185075021482	0.00202839756592
2_4719201	8_18401154	3	0.940170940171	0.769230769231	117	-0.00525969756739	0.00277056277056
2_4719201	3_12644388	2	0.949152542373	0.728813559322	118	0.00316001149095	0.00104685769657
2_4719201	14_664698	3	0.940677966102	0.872881355932	118	-0.0075409365125	0.00918394122278
2_4719201	12_625460	2	0.941666666667	0.7	120	-0.0175	0.0265486725664
2_4719201	14_22825748	2	0.940677966102	0.440677966102	118	0.0176673369721	0.0226935226935
2_4719201	4_21077567	2	0.949152542373	0.576271186441	118	0.0123527721919	0.0129481792717
2_4719201	4_666673	2	0.94262295082	0.868852459016	122	0.00886858371406	0.0127622172741
2_4719201	1_7381507	1	0.950495049505	0.50495049505	101	-0.0146064111362	0.0181380718954
2_4719201	13_21014944	3	0.943089430894	0.780487804878	123	0.0118976799524	0.01539408867
2_4719201	14_13550274	2	0.949152542373	0.932203389831	118	0.00502729100833	0.00828598484848
2_4719201	1_11587559	2	0.926829268293	0.987804878049	82	-9	-9
2_4719201	3_17415737	2	0.95041322314	0.702479338843	121	-0.00648862782597	0.00427441508004
2_4719201	2_6619091	4	0.951923076923	0.769230769231	104	0.00813609467456	0.00814814814815
2_4719201	4_6485789	2	0.949152542373	0.194915254237	118	0.00143636885952	0.000272420180887
2_4719201	12_6103297	3	0.934579439252	0.691588785047	107	-0.0108306402306	0.00899496899497
2_4719201	2_18297928	2	0.94262295082	0.647540983607	122	-0.00382961569471	0.00118811446709
2_4719201	14_24827514	3	0.941666666667	0.15	120	0.000416666666667	2.47886765326e-05
2_4719201	1_538432	2	0.946666666667	0.24	75	-9	-9
2_4719201	8_1363304	3	0.948979591837	0.530612244898	98	-9	-9
2_4719201	10_13119379	2	0.946902654867	0.486725663717	113	-0.000704832015036	3.95511674919e-05
2_4719201	6_16101334	3	0.929292929293	0.959595959596	99	-9	-9
2_4719201	3_18140378	2	0.944444444444	0.81746031746	126	-0.0101410934744	0.0131353512279
2_4719201	2_18172189	2	0.941176470588	0.327731092437	119	0.00247157686604	0.000500801282051
2_4719201	8_15470306	2	0.947368421053	0.491228070175	114	-0.000461680517082	1.71045429666e-05
2_4719201	8_18792442	2	0.94262295082	0.22131147541	122	0.00450147809729	0.00217403411911
2_4719201	6_1575381	3	0.94262295082	0.918032786885	122	0.00349368449342	0.00299911268855
2_4719201	13_17155525	2	0.951219512195	0.634146341463	123	-0.0097164386278	0.00876981518007
2_4719201	10_131772	2	0.941666666667	0.791666666667	120	0.00451388888889	0.0022489852951
2_4719201	3_17423661	3	0.941176470588	0.873949579832	119	0.000988630746416	0.000160256410256
2_4719201	9_13206402	2	0.946902654867	0.230088495575	113	0.0122170882606	0.0167579761521
2_4719201	1_2713568	2	0.935185185185	0.805555555556	108	-0.0126028806584	0.0167292591328
2_4719201	6_18349936	2	0.939655172414	0.939655172414	116	0.00497919143876	0.00771081936688
2_4719201	12_26455399	2	0.956140350877	0.763157894737	114	-0.00161588180979	0.000344476080003
2_4719201	10_4273254	2	0.940677966102	0.932203389831	118	-0.00402183280666	0.0045864045864
2_4719201	5_3263665	2	0.936936936937	0.954954954955	111	0.00616833049265	0.0149699357247
2_4719201	9_14128842	2	0.94495412844	0.954128440367	109	-0.0025250399798	0.00280059746079
2_4719201	11_23920833	1	0.940170940171	0.222222222222	117	0.0132953466287	0.0181818181818
2_4719201	2_18735963	2	0.944444444444	0.888888888889	126	0.00176366843034	0.000600240096038
2_4719201	10_13947377	2	0.903225806452	0.629032258065	62	-9	-9
2_4719201	12_21991680	2	0.943089430894	0.943089430894	123	-0.00323881287593	0.00364149821641
2_4719201	14_1211994	2	0.9453125	0.9765625	128	-0.00128173828125	0.00138842975207
2_4719201	3_5748344	2	0.947368421053	0.789473684211	114	0.0152354570637	0.0280092592593
2_4719201	11_16738303	5	0.939393939394	0.868686868687	99	-9	-9
2_4719201	10_1219198	1	0.944444444444	0.936507936508	126	-0.00352733686067	0.00398803589232
2_4719201	6_171748	2	0.940677966102	0.5	118	-0.0127118644068	0.011583011583
2_4719201	4_970994	2	0.943396226415	0.858490566038	106	0.00142399430402	0.000312576312576
2_4719201	5_12890332	3	0.95041322314	0.925619834711	121	-0.00368827265897	0.00419254658385
2_4719201	9_14827168	2	0.943089430894	0.983739837398	123	0.0072047061934	0.0604618735496
2_4719201	4_2669978	3	0.940677966102	0.491525423729	118	0.00373455903476	0.00100001479312
2_4719201	10_17190896	2	0.94262295082	0.655737704918	122	-0.0115560333244	0.0109375924283
2_4719201	12_5913765	3	0.938596491228	0.508771929825	114	-0.0213911972915	0.0317681374838
2_4719201	5_984529	2	0.949152542373	0.915254237288	118	-0.00430910657857	0.00496031746032
2_4719201	6_4385359	2	0.950819672131	0.147540983607	122	0.00725611394786	0.00895225464191
2_4719201	7_783544	2	0.941176470588	0.747899159664	119	0.0187839841819	0.0338014981273
2_4719201	14_21962830	1	0.944	0.936	125	-0.003584	0.00405620744604
2_4719201	11_2409547	3	0.94262295082	0.770491803279	122	-0.00497178177909	0.00258453057449
2_4719201	6_19086393	2	0.956140350877	0.921052631579	114	-0.00346260387812	0.00393184796855
2_4719201	3_3201252	2	0.941666666667	0.966666666667	120	-0.00194444444444	0.00213610009155
2_4719201	5_17884265	3	0.943089430894	0.878048780488	123	0.00118976799524	0.000246305418719
2_4719201	9_12798176	2	0.944	0.952	125	-0.002688	0.00299102691924
2_4719201	4_9085719	2	0.943548387097	0.903225806452	124	0.00260145681582	0.00145357288214
2_4719201	3_1771285	4	0.945945945946	0.189189189189	111	0.0102264426589	0.0133333333333
2_4719201	2_3172415	2	0.942148760331	0.256198347107	121	-0.00997199644833	0.00957411449771
2_4719201	5_16785694	1	0.95041322314	0.520661157025	121	0.0175534458029	0.0261968222238
2_4719201	1_1555829	2	0.942148760331	0.619834710744	121	-0.0137285704528	0.014674730304
2_4719201	6_16616304	2	0.93023255814	0.546511627907	86	-9	-9
2_4719201	8_24016002	2	0.977272727273	0.659090909091	88	-9	-9
2_4719201	1_2023028	2	0.947368421053	0.982456140351	114	-0.000923361034164	0.000992063492063
2_4719201	13_15466845	2	0.941860465116	0.43023255814	86	-9	-9
2_4719201	14_17591103	2	0.938053097345	0.433628318584	113	-0.0173858563709	0.0211800016503
2_4719201	11_24050470	3	0.941176470588	0.579831932773	119	-0.0247157686604	0.0452898550725
2_4719201	2_5281054	2	0.972222222222	0.902777777778	72	-9	-9
2_4719201	2_17649876	2	0.952	0.88	125	-0.00576	0.00687547746371
2_4719201	1_3334465	2	0.948275862069	0.887931034483	116	0.00282401902497	0.00163396474076
2_4719201	9_784218	2	0.951612903226	0.935483870968	124	-0.00312174817898	0.00350672121566
2_4719201	8_24296049	2	0.925373134328	0.865671641791	67	-9	-9
2_4719201	13_4045510	2	0.945945945946	0.603603603604	111	-0.0124178232286	0.0126041868579
2_4719201	4_20697451	3	0.947368421053	0.324561403509	114	-0.00923361034164	0.00780000780001
2_4719201	4_7308351	2	0.944444444444	0.952380952381	126	-0.0026455026455	0.00294117647059
2_4719201	12_22395517	1	0.943089430894	0.780487804878	123	-0.01249256395	0.0169719827586
2_4719201	13_386106	1	0.964285714286	0.547619047619	84	-9	-9
2_4719201	2_17547862	1	0.940170940171	0.623931623932	117	0.0116882168164	0.0103507949087
2_4719201	8_1063103	2	0.943548387097	0.975806451613	124	-0.0013657648283	0.00148336511973
2_4719201	10_19039088	2	0.948275862069	0.577586206897	116	-0.0218489892985	0.0398914518318
2_4719201	14_14884655	2	0.949152542373	0.779661016949	118	-0.0112036771043	0.0151397515528
2_4719201	6_2790600	2	0.939130434783	0.826086956522	115	-0.0105860113422	0.0136452241715
2_4719201	7_2160494	2	0.962025316456	0.898734177215	79	-9	-9
2_4719201	6_2882806	2	0.940170940171	0.717948717949	117	0.000219154065308	4.21656265812e-06
2_4719201	2_17192698	2	0.940170940171	0.57264957265	117	-0.00847395719191	0.00521651482846
2_4719201	4_3212376	2	0.940677966102	0.838983050847	118	-0.00955185291583	0.012103012103
2_4719201	4_18508678	2	0.943089430894	0.934959349593	123	-0.00370150042964	0.00419790104948
2_4719201	5_8850367	2	0.926829268293	0.975609756098	82	-9	-9
2_4719201	6_14475709	2	0.94262295082	0.909836065574	122	0.0112201021231	0.028374054461
2_4719201	3_17465875	2	0.936936936937	0.792792792793	111	-0.00405811216622	0.00169667289233
2_4719201	12_4194199	2	0.939393939394	0.40404040404	99	-9	-9
2_4719201	11_14488717	2	0.918918918919	0.743243243243	74	-9	-9
2_4719201	3_15325245	2	0.948275862069	0.73275862069	116	-0.00520214030916	0.00281754930711
2_4719201	10_16651283	3	0.94262295082	0.901639344262	122	-0.00564364418167	0.00664031620553
2_4719201	3_9121344	2	0.948717948718	0.401709401709	117	0.0120534735919	0.0124250390208
2_4719201	12_21343912	2	0.940677966102	0.237288135593	118	-0.00287273771905	0.000817143674287
2_4719201	8_6961967	2	0.940170940171	0.0598290598291	117	0.00357951640003	0.00404958677686
2_4719201	14_725703	2	0.957627118644	0.779661016949	118	0.0245619074978	0.0865451209045
2_4719201	14_9757317	3	0.941666666667	0.891666666667	120	0.00201388888889	0.000764350197813
2_4719201	3_9784501	2	0.945945945946	0.585585585586	111	-0.00438276113952	0.00154801720019
2_4719201	2_17423662	3	0.940677966102	0.652542372881	118	-0.012137316863	0.0116433461381
2_4719201	8_14224033	1	0.942148760331	0.826446280992	121	0.00648862782597	0.00538548752834
2_4719201	12_22034553	2	0.955752212389	0.637168141593	113	-0.0160545070092	0.0263631687243
2_4719201	13_1151307	2	0.983870967742	0.467741935484	62	-9	-9
2_4719201	12_25134235	2	0.942148760331	0.677685950413	121	0.00614712109829	0.00317397621634
2_4719201	6_15794827	3	0.929292929293	0.585858585859	99	-9	-9
2_4719201	13_14174492	2	0.946902654867	0.787610619469	113	-0.0112773122406	0.0151212853093
2_4719201	2_15613541	3	0.945945945946	0.234234234234	111	0.0036523009496	0.00145442792502
2_4719201	4_5179873	2	0.942307692308	0.778846153846	104	-0.00314349112426	0.00105527986825
2_4719201	4_19779945	2	0.946902654867	0.522123893805	113	0.00117472002506	0.000110002288048
2_4719201	6_2736245	3	0.94262295082	0.549180327869	122	-0.00947325987638	0.00670200662414
2_4719201	14_8166409	2	0.978723404255	0.957446808511	47	-9	-9
2_4719201	4_3025539	2	0.941666666667	0.8	120	-0.00333333333333	0.00126422250316
2_4719201	6_18112679	2	0.93023255814	0.767441860465	86	-9	-9
2_4719201	4_19618015	2	0.940170940171	0.307692307692	117	0.00986193293886	0.00811688311688
2_4719201	12_25595574	2	0.944	0.984	125	-0.000896	0.000964585917045
2_4719201	11_4231578	2	0.942148760331	0.96694214876	121	-0.00191243767502	0.00209926525716
2_4719201	2_4907736	2	0.948717948718	0.709401709402	117	0.0192855577471	0.0370831497692
2_4719201	4_15073044	4	0.939130434783	0.15652173913	115	0.00952741020794	0.0120274914089
2_4719201	12_24102569	2	0.9375	0.839285714286	112	-0.00111607142857	0.000157604412924
2_4719201	1_3085491	2	0.926470588235	0.529411764706	68	-9	-9
2_4719201	6_2241445	2	0.940677966102	0.745762711864	118	0.0188164320598	0.033463983464
2_4719201	4_1451035	3	0.942148760331	0.305785123967	121	0.00942558568404	0.00767846256568
2_4719201	13_17659960	2	0.936363636364	0.0545454545455	110	-0.00561983471074	0.0102777481418
2_4719201	14_21880064	3	0.965517241379	0.896551724138	87	-9	-9
2_4719201	14_16054780	2	0.941666666667	0.908333333333	120	-0.00534722222222	0.00625152228627
2_4719201	4_808915	2	0.9625	0.95	80	-9	-9
2_4719201	4_17399119	3	0.940170940171	0.675213675214	117	0.00620936518372	0.00312562187979
2_4719201	9_1877358	2	0.940677966102	0.864406779661	118	-0.00804366561333	0.00989224518636
2_4719201	3_18594850	2	0.941666666667	0.283333333333	120	0.00819444444444	0.00602018951231
2_4719201	10_3225830	2	0.941176470588	0.680672268908	119	-0.00197726149283	0.000324886289799
2_4719201	2_3335560	3	0.955752212389	0.734513274336	113	0.0148014723158	0.0265662650602
12_1104344	12_6325190	2	0.732026143791	0.555555555556	153	-0.0472040668119	0.0460039198606
12_1104344	8_16701432	2	0.734939759036	0.927710843373	166	0.00493540426767	0.00186450409997
12_1104344	4_16949550	2	0.739130434783	0.950310559006	161	-0.0129624628679	0.0184544405998
12_1104344	3_18149570	3	0.733727810651	0.881656804734	169	0.027660095935	0.0375321738712
12_1104344	14_6357866	2	0.746478873239	0.140845070423	142	0.00753818686768	0.0024813554662
12_1104344	2_1228995	3	0.757575757576	0.75	132	1.11022302463e-16	3.57945635744e-31
12_1104344	14_22365182	2	0.730263157895	0.131578947368	152	-0.0237188365651	0.024994839629
12_1104344	1_3014273	3	0.748387096774	0.593548387097	155	0.0138605619147	0.00422899813829
12_1104344	10_2593923	2	0.71875	0.9125	160	-0.005859375	0.0021271164809
12_1104344	12_5990818	1	0.760563380282	0.56338028169	142	0.0292600674469	0.0191125957551
12_1104344	13_15238111	2	0.74213836478	0.672955974843	159	-0.0277283335311	0.0182550509996
12_1104344	4_2256485	2	0.727272727273	0.951515151515	165	0.00495867768595	0.00268710191083
12_1104344	9_14533662	3	0.730263157895	0.611842105263	152	-0.0454899584488	0.0442347560325
12_1104344	11_13990619	2	0.735099337748	0.397350993377	151	-0.000701723608614	1.056001056e-05
12_1104344	10_937670	1	0.708333333333	0.833333333333	144	0.00694444444444	0.00168067226891
12_1104344	4_4309063	2	0.74358974359	0.551282051282	156	-0.00608152531229	0.000784167716806
12_1104344	1_7692976	3	0.718309859155	0.633802816901	142	-0.00456258678834	0.000443271325624
12_1104344	9_14728916	2	0.743421052632	0.855263157895	152	0.0286530470914	0.0347701764992
12_1104344	13_369725	2	0.73125	0.66875	160	-0.0015234375	5.33108061004e-05
12_1104344	6_5375443	2	0.761904761905	0.6	105	5.55111512313e-17	7.07779254562e-32
12_1104344	12_15234316	2	0.736196319018	0.871165644172	163	-0.0155820693289	0.0111389265828
12_1104344	11_626101	2	0.728395061728	0.327160493827	162	0.00861149215059	0.0017028634618
12_1104344	5_1154003	2	0.738853503185	0.579617834395	157	0.00486835165727	0.000504121614298
12_1104344	5_676167	2	0.733766233766	0.383116883117	154	-0.00189745319615	7.79806966006e-05
12_1104344	13_17403542	2	0.746835443038	0.96835443038	158	-0.00168242268867	0.00048853439681
12_1104344	1_5520238	2	0.739130434783	0.708074534161	161	-0.0140426681069	0.00494770509921
12_1104344	8_661236	2	0.734939759036	0.951807228916	166	-0.00674989113079	0.00509878039578
12_1104344	6_2007921	2	0.748387096774	0.529032258065	155	-0.00237252861602	0.000119974901649
12_1104344	8_20600822	3	0.723926380368	0.815950920245	163	-0.020136249012	0.0135095271135
12_1104344	5_16649995	2	0.732919254658	0.968944099379	161	-0.00829443308514	0.0116797044763
12_1104344	4_17545237	3	0.736196319018	0.742331288344	163	0.0117806466182	0.00373597802245
12_1104344	8_18924003	2	0.723684210526	0.690789473684	152	0.0395602493075	0.0366406575525
12_1104344	6_18899113	2	0.757575757576	0.44696969697	132	0.0325987144169	0.0234084049222
12_1104344	10_17235317	3	0.737804878049	0.90243902439	164	-0.0255800118977	0.0384185838731
12_1104344	4_2083626	2	0.697478991597	0.90756302521	119	0.00564931855095	0.00180294691674
12_1104344	8_9822623	2	0.803149606299	0.338582677165	127	0.0194060388121	0.0106365491933
12_1104344	14_2419262	2	0.734567901235	0.530864197531	162	0.0297972869989	0.0182846244871
12_1104344	8_7117951	2	0.729927007299	0.620437956204	137	0.0507752144494	0.0555343646814
12_1104344	8_8384023	3	0.745222929936	0.273885350318	157	-0.000283987180007	2.13588034885e-06
12_1104344	6_2662915	2	0.71875	0.95	160	-0.0015625	0.000254258835495
12_1104344	13_16159156	2	0.728915662651	0.855421686747	166	-0.0331688198577	0.0450189043659
12_1104344	12_843244	2	0.740506329114	0.379746835443	158	0.0289216471719	0.0184810801536
12_1104344	4_20788806	2	0.735294117647	0.964705882353	170	-0.00346020761246	0.00180668473351
12_1104344	8_18347794	3	0.75	0.697368421053	152	-0.00986842105263	0.00246103363413
12_1104344	9_14351966	2	0.745341614907	0.913043478261	161	0.0275452335944	0.0503484320557
12_1104344	12_7606938	2	0.716814159292	0.840707964602	113	-0.018560576396	0.0126725958415
12_1104344	2_16587041	2	0.724637681159	0.449275362319	138	0.000525099768956	5.5848449647e-06
12_1104344	7_9846433	2	0.747572815534	0.78640776699	103	0.00433594118202	0.000593121805243
12_1104344	2_17316276	2	0.73125	0.54375	160	0.0523828125	0.0562809119125
12_1104344	14_16098599	2	0.738562091503	0.908496732026	153	-0.0173864752873	0.0188324814232
12_1104344	14_24409596	7	0.731034482759	0.489655172414	145	0.0144589774078	0.00425487324238
12_1104344	13_18809087	2	0.728915662651	0.969879518072	166	-0.00816519088402	0.011549715107
12_1104344	8_21412790	2	0.776315789474	0.710526315789	152	0.0339335180055	0.0322399803955
12_1104344	6_2574850	2	0.722222222222	0.598765432099	162	-0.0250342935528	0.013003111084
12_1104344	8_17174425	2	0.739393939394	0.927272727273	165	0.011349862259	0.00991324856286
12_1104344	8_6933952	2	0.761194029851	0.850746268657	134	-0.0132546224103	0.00761147660819
12_1104344	12_24540273	2	0.726114649682	0.847133757962	157	0.00908758976023	0.00320671118842
12_1104344	10_2657611	4	0.731707317073	0.957317073171	164	-0.0114515169542	0.0163481953291
12_1104344	8_1831521	2	0.735483870968	0.864516129032	155	0.0157752341311	0.0109210807628
12_1104344	6_3443731	3	0.712418300654	0.535947712418	153	0.0560895382118	0.0617416279855
12_1104344	5_791784	2	0.741935483871	0.509677419355	155	0.0476586888658	0.047469259624
12_1104344	11_3389002	2	0.748387096774	0.722580645161	155	-0.011737773153	0.00364996871613
12_1104344	14_25674307	2	0.74	0.833333333333	150	0.00333333333333	0.0004158004158
12_1104344	12_4691163	3	0.673684210526	0.421052631579	95	-9	-9
12_1104344	14_19161047	1	0.7375	0.4625	160	0.00265625	0.000146607556935
12_1104344	11_2888167	2	0.73381294964	0.856115107914	139	0.0336421510274	0.0470378930587
12_1104344	5_16082628	1	0.744525547445	0.503649635036	137	0.0337791038414	0.0239967427721
12_1104344	8_3339126	2	0.745222929936	0.496815286624	157	0.0310357418151	0.0202934237136
12_1104344	6_17273011	2	0.748466257669	0.865030674847	163	-0.0278143701306	0.035196817469
12_1104344	3_17538419	3	0.737804878049	0.743902439024	164	0.00602320047591	0.000984389748123
12_1104344	14_8438223	2	0.745222929936	0.292993630573	157	-0.00815448902592	0.00169069571243
12_1104344	4_1736189	2	0.737804878049	0.84756097561	164	-0.0155785246877	0.00971000405134
12_1104344	14_23233029	2	0.746913580247	0.895061728395	162	-0.00186709343088	0.000196338744438
12_1104344	4_4370207	2	0.739393939394	0.781818181818	165	0.00980716253444	0.00292618665532
12_1104344	5_23938842	2	0.748387096774	0.929032258065	155	-0.00495317377732	0.00197613290286
12_1104344	4_19582519	2	0.759259259259	0.123456790123	162	0.0112025605853	0.00634463441059
12_1104344	4_2298705	2	0.743902439024	0.94512195122	164	-0.00795657346817	0.00640684501076
12_1104344	4_18420852	3	0.728813559322	0.610169491525	118	0.0298764722781	0.0189866307156
12_1104344	10_18996438	2	0.737179487179	0.371794871795	156	0.0143819855358	0.00457088528906
12_1104344	7_3812226	2	0.746153846154	0.961538461538	130	0.00562130177515	0.00451109028429
12_1104344	6_15678040	2	0.73417721519	0.405063291139	158	-0.00624899855792	0.000830298186773
12_1104344	12_25413145	2	0.714285714286	0.188311688312	154	0.0148423005566	0.00706206896552
12_1104344	6_623186	2	0.741496598639	0.843537414966	147	-0.0268406682401	0.0284771400689
12_1104344	9_13094349	2	0.726708074534	0.708074534161	161	0.0195980093361	0.00935591305132
12_1104344	11_1537017	2	0.732484076433	0.687898089172	157	-0.0134285366546	0.00428636372884
12_1104344	3_14767961	2	0.730061349693	0.858895705521	163	-0.0012796868531	6.85649753973e-05
12_1104344	3_221226	4	0.735483870968	0.767741935484	155	-0.0291779396462	0.024541317026
12_1104344	4_17967211	2	0.726708074534	0.813664596273	161	-0.0322904208943	0.0346273955053
12_1104344	10_3259944	2	0.759493670886	0.575949367089	158	0.018266303477	0.0074790880761
12_1104344	7_3591510	2	0.7375	0.65	160	0.008125	0.0014989046466
12_1104344	7_3665459	3	0.701923076923	0.653846153846	104	0.00258875739645	0.000141520741453
12_1104344	3_15232999	2	0.735483870968	0.516129032258	155	-0.037669094693	0.0292049992868
12_1104344	13_4145854	2	0.73125	0.725	160	0.01984375	0.0100499162247
12_1104344	8_19161008	2	0.731707317073	0.664634146341	164	-0.0350981558596	0.0281527535573
12_1104344	12_20872569	2	0.724358974359	0.865384615385	156	-0.00505424063116	0.00109827288259
12_1104344	9_11867835	1	0.766917293233	0.669172932331	133	0.0131154955057	0.00434681764234
12_1104344	14_9579421	2	0.729559748428	0.59748427673	159	-0.0145168308216	0.00444121813405
12_1104344	13_6677454	2	0.736111111111	0.569444444444	144	0.0391589506173	0.0321971221122
12_1104344	1_4254878	1	0.730496453901	0.77304964539	141	0.0452190533675	0.0592000516846
12_1104344	2_17602836	3	0.755555555556	0.888888888889	135	0.0246913580247	0.033422459893
12_1104344	2_10830690	2	0.781818181818	0.509090909091	110	0.0201652892562	0.00953867765883
12_1104344	12_23250457	2	0.732919254658	0.819875776398	161	0.00779290922418	0.00210077890069
12_1104344	14_4534460	2	0.761467889908	0.688073394495	109	-0.0101843279185	0.00266059713969
12_1104344	11_2173706	1	0.736196319018	0.957055214724	163	0.00707591554067	0.00627253883068
12_1104344	10_322083	3	0.75641025641	0.794871794872	78	-9	-9
12_1104344	12_511362	1	0.741935483871	0.729032258065	155	-0.0247658688866	0.016216172887
12_1104344	14_22295237	2	0.738853503185	0.299363057325	157	0.020852772932	0.0107446889849
12_1104344	2_18997129	2	0.762820512821	0.307692307692	156	0.00246548323471	0.000157720745956
12_1104344	3_13762611	2	0.740740740741	0.932098765432	162	-0.0114311842707	0.0107508385654
12_1104344	11_18223321	2	0.745454545455	0.933333333333	165	0.0193939393939	0.0318566450971
12_1104344	11_3277342	3	0.825581395349	0.767441860465	86	-9	-9
12_1104344	13_14400263	2	0.666666666667	0.6	90	-9	-9
12_1104344	3_13381393	2	0.735849056604	0.896226415094	106	0.000889996440014	4.38158332895e-05
12_1104344	6_19032411	4	0.732142857143	0.821428571429	168	-0.000212585034014	1.57103020305e-06
12_1104344	5_17881827	2	0.735849056604	0.710691823899	159	-0.0198172540643	0.00982661688702
12_1104344	14_8233335	3	0.754716981132	0.566037735849	159	0.0130532811202	0.00374705809488
12_1104344	9_11862668	2	0.736842105263	0.453947368421	152	-0.0318559556787	0.0211130235227
12_1104344	12_23488820	3	0.746478873239	0.429577464789	142	0.0525689347352	0.0595920753784
12_1104344	1_3455876	2	0.685483870968	0.661290322581	124	-0.0581425598335	0.0700048875085
12_1104344	3_4049801	2	0.743421052632	0.625	152	-0.0172697368421	0.00667120490129
12_1104344	10_109731	2	0.722222222222	0.479166666667	144	0.00115740740741	2.67558528428e-05
12_1104344	12_194901	2	0.72972972973	0.702702702703	148	-0.0127830533236	0.00396594146594
12_1104344	5_17900488	1	0.74213836478	0.490566037736	159	0.00700130532811	0.0010249461469
12_1104344	7_6515384	2	0.719178082192	0.719178082192	146	0.0170294614374	0.00710995641564
12_1104344	12_4301445	1	0.740506329114	0.398734177215	158	-0.0484297388239	0.0509118324266
12_1104344	4_14046888	2	0.7375	0.6375	160	-0.04515625	0.0455780987634
12_1104344	5_841535	2	0.75	0.532894736842	152	0.00164473684211	5.79609343303e-05
12_1104344	8_20678715	3	0.746835443038	0.759493670886	158	0.0150616888319	0.00656853999405
12_1104344	6_1415170	2	0.742331288344	0.957055214724	163	0.00120441115586	0.000184519665039
12_1104344	8_19505963	2	0.754716981132	0.691823899371	159	0.0124599501602	0.00393356643357
12_1104344	12_25517053	2	0.727891156463	0.891156462585	147	-0.0092091258272	0.00441439412856
12_1104344	11_5304292	2	0.733727810651	0.988165680473	169	0.0027660095935	0.00334867898611
12_1104344	2_8737184	2	0.745222929936	0.815286624204	157	0.0421112418354	0.0620213030504
12_1104344	8_16590316	2	0.74025974026	0.662337662338	154	-0.00978242536684	0.00222539758143
12_1104344	14_237015	2	0.736196319018	0.668711656442	163	0.00462945538033	0.000498127207643
12_1104344	4_1382048	2	0.739393939394	0.521212121212	165	0.0388613406795	0.0314063529178
12_1104344	4_17774772	2	0.740963855422	0.939759036145	166	0.0145158949049	0.0193919649393
12_1104344	13_20108981	2	0.722580645161	0.703225806452	155	-0.0113631633715	0.00308641617425
12_1104344	7_4943320	1	0.739130434783	0.88198757764	161	-0.00594112881447	0.00175874649341
12_1104344	3_14091527	2	0.763888888889	0.652777777778	144	0.0152391975309	0.00568073728524
12_1104344	14_14929556	2	0.727272727273	0.969696969697	165	0.00385674931129	0.00255208333333
12_1104344	3_9725417	2	0.74358974359	0.884615384615	156	0.00887573964497	0.00404797601199
12_1104344	10_5684580	1	0.754716981132	0.603773584906	159	0.00344131956806	0.000267411986162
12_1104344	10_18340573	2	0.725490196078	0.81045751634	153	-0.0324234268871	0.0343630417323
12_1104344	2_14758895	2	0.735849056604	0.767295597484	159	-0.0363118547526	0.0379916937294
12_1104344	10_18268428	2	0.733766233766	0.493506493506	154	0.0729465339855	0.108973703581
12_1104344	8_272695	2	0.735294117647	0.952941176471	170	-0.00657439446367	0.00495198902606
12_1104344	10_6584934	2	0.735099337748	0.801324503311	151	0.0202184114732	0.0131859752314
12_1104344	7_2865458	2	0.733727810651	0.96449704142	169	-0.00353629074612	0.00186925991893
12_1104344	7_617563	2	0.679012345679	0.271604938272	81	-9	-9
12_1104344	10_6411305	3	0.727272727273	0.524475524476	143	-0.00381436745073	0.000294117647059
12_1104344	3_15882098	4	0.73125	0.8125	160	-0.025390625	0.021533161068
12_1104344	13_6757798	2	0.727272727273	0.957575757576	165	-0.00550964187328	0.0037673297167
12_1104344	5_2732419	2	0.734567901235	0.820987654321	162	0.00803993293705	0.00225579616897
12_1104344	10_3800078	2	0.738095238095	0.910714285714	168	0.000425170068027	1.15002012535e-05
12_1104344	10_3082653	2	0.748466257669	0.901840490798	163	0.0243893259061	0.0356918457107
12_1104344	12_23204948	4	0.739393939394	0.963636363636	165	-0.00341597796143	0.00172818104
12_1104344	1_5613672	6	0.76821192053	0.450331125828	151	0.0116661549932	0.00308780761993
12_1104344	11_1137440	2	0.745341614907	0.807453416149	161	0.000655838895104	1.45756420343e-05
12_1104344	1_2867636	2	0.738562091503	0.673202614379	153	-0.00700585244991	0.00115542572386
12_1104344	5_4271856	2	0.738562091503	0.607843137255	153	0.00205049339997	9.13502711961e-05
12_1104344	6_1512631	2	0.736526946108	0.976047904192	167	0.00566531607444	0.00707471240914
12_1104344	1_2787017	2	0.728070175439	0.947368421053	114	0.00323176361958	0.00105799542255
12_1104344	14_9077428	2	0.732484076433	0.261146496815	157	0.0125360055175	0.00415650188843
12_1104344	10_18835590	3	0.738853503185	0.59872611465	157	-0.021988721652	0.0104300964402
12_1104344	11_23625967	2	0.723926380368	0.300613496933	163	0.027776732282	0.0183618853429
12_1104344	14_1594631	2	0.733727810651	0.89349112426	169	0.00714260705157	0.00274395309644
12_1104344	12_290905	1	0.728476821192	0.152317880795	151	0.00824525240121	0.00266195893184
12_1104344	10_1762002	2	0.735483870968	0.490322580645	155	0.0264724245578	0.0144140106852
12_1104344	6_19320826	2	0.714285714286	0.952380952381	105	0.0149659863946	0.0242
12_1104344	10_1635409	3	0.733727810651	0.96449704142	169	-0.00945345050944	0.0133584009499
12_1104344	1_8660323	2	0.748091603053	0.885496183206	131	0.00168987821223	0.000149453720882
12_1104344	10_17186046	3	0.719424460432	0.618705035971	139	0.0153201180063	0.00492883743432
12_1104344	5_17155704	2	0.759259259259	0.641975308642	162	0.000228623685414	1.2441462917e-06
12_1104344	8_47417	2	0.7375	0.1375	160	0.01109375	0.00536047919983
12_1104344	3_15033899	2	0.746835443038	0.778481012658	158	0.0641724082679	0.126301895707
12_1104344	14_7915227	3	0.742331288344	0.760736196319	163	-0.00643607211412	0.00118979261208
12_1104344	10_875826	2	0.74025974026	0.649350649351	154	-0.0196491819868	0.00881887589344
12_1104344	9_14969921	2	0.739130434783	0.807453416149	161	0.0118822576289	0.00470977472875
12_1104344	5_13299643	2	0.7265625	0.234375	128	0.0093994140625	0.00247823860727
12_1104344	14_638344	2	0.726708074534	0.751552795031	161	-0.0119979939046	0.00388183327233
12_1104344	10_15575617	2	0.730538922156	0.910179640719	167	-0.0242030908243	0.0363999137187
12_1104344	14_20970655	3	0.731707317073	0.914634146341	164	0.0258774538965	0.0436883116883
12_1104344	9_2590205	5	0.727272727273	0.233766233766	154	0.0247933884298	0.017302259887
12_1104344	12_26511014	2	0.74	0.8	150	0.008	0.002079002079
12_1104344	3_18154543	1	0.788888888889	0.955555555556	90	-9	-9
12_1104344	13_14775957	2	0.7421875	0.515625	128	0.0001220703125	3.11807689489e-07
12_1104344	10_4555642	2	0.75	0.615384615385	156	-0.0384615384615	0.0333333333333
12_1104344	1_4591752	2	0.731707317073	0.871951219512	164	0.00223081499108	0.000227045681591
12_1104344	9_11846067	2	0.727272727273	0.469696969697	132	-0.00068870523416	9.60061443933e-06
12_1104344	7_8438119	2	0.723270440252	0.867924528302	159	-0.0176812626083	0.0136259298358
12_1104344	8_17915905	2	0.732484076433	0.394904458599	157	0.0164712564404	0.00579414876602
12_1104344	2_343832	2	0.736196319018	0.852760736196	163	0.0654522187512	0.175680444017
12_1104344	12_6573240	3	0.75641025641	0.448717948718	78	-9	-9
12_1104344	1_407805	2	0.727848101266	0.462025316456	158	-0.000841211344336	1.43724401128e-05
12_1104344	13_17221838	2	0.740506329114	0.696202531646	158	-0.0345297228008	0.0293366750684
12_1104344	8_7132485	5	0.74	0.646666666667	150	-0.0385333333333	0.0337755947559
12_1104344	1_7227720	2	0.725	0.65	160	-0.0025	0.000137793241242
12_1104344	8_151822	2	0.753012048193	0.94578313253	166	0.028777761649	0.0868381060881
12_1104344	5_861105	3	0.740740740741	0.648148148148	162	-0.0294924554184	0.0198603651987
12_1104344	14_11854556	3	0.746835443038	0.670886075949	158	-0.00104149975965	2.59833706428e-05
12_1104344	6_19167898	2	0.762820512821	0.391025641026	156	0.0414612097304	0.0399006716928
12_1104344	8_16731569	2	0.736363636364	0.7	110	0.0118181818182	0.00342597660605
12_1104344	4_19811937	2	0.746913580247	0.123456790123	162	-0.0181374790428	0.0160814919754
12_1104344	8_6084240	2	0.773109243697	0.705882352941	119	0.00889767671775	0.00217391304348
12_1104344	8_18570252	2	0.76582278481	0.588607594937	158	0.023914436789	0.0131693779788
12_1104344	14_14266263	2	0.73125	0.425	160	-0.02953125	0.0181590252964
12_1104344	13_17272201	2	0.713375796178	0.496815286624	157	-0.00409752931153	0.000328466072137
12_1104344	9_13634151	3	0.730538922156	0.97005988024	167	0.00989637491484	0.0171301356001
12_1104344	1_229758	2	0.735849056604	0.949685534591	159	-0.0132906135042	0.0190185090847
12_1104344	13_16421347	2	0.743421052632	0.921052631579	152	0.0060595567867	0.00264730353226
12_1104344	14_14507700	2	0.739130434783	0.645962732919	161	-0.00540102619498	0.000661533169273
12_1104344	9_14579693	3	0.7375	0.61875	160	-0.018828125	0.00776243093553
12_1104344	14_22701140	2	0.716981132075	0.509433962264	106	-0.0350658597366	0.0242471385015
12_1104344	11_23884711	2	0.728395061728	0.820987654321	162	-0.0177564395671	0.0108439501069
12_1104344	4_18712719	2	0.730061349693	0.975460122699	163	0.0117806466182	0.029419271997
12_1104344	12_6439243	2	0.731034482759	0.786206896552	145	-0.0230202140309	0.0160344366386
12_1104344	4_6196051	2	0.73417721519	0.96835443038	158	-0.00841211344336	0.0118323191346
12_1104344	3_16424574	2	0.732484076433	0.726114649682	157	-0.00957442492596	0.00235235882088
12_1104344	4_5684399	2	0.728915662651	0.897590361446	166	-0.0157134562346	0.013593857681
12_1104344	1_2454704	2	0.74	0.906666666667	150	0.0024	0.000353779765544
12_1104344	9_5905616	1	0.746753246753	0.551948051948	154	-0.00307809074043	0.000202588718101
12_1104344	7_4607362	2	0.744827586207	0.558620689655	145	-0.0436623067776	0.0406813063063
12_1104344	13_3891188	2	0.71875	0.6015625	128	-0.041748046875	0.0359717009333
12_1104344	8_8734493	2	0.755905511811	0.834645669291	127	0.00688201376403	0.00185989261803
12_1104344	3_18012371	2	0.74358974359	0.467948717949	156	-0.00821827744905	0.00142279083267
12_1104344	11_2598347	2	0.727272727273	0.933333333333	165	-0.00606060606061	0.00297619047619
12_1104344	4_16750622	2	0.723926380368	0.883435582822	163	-0.00764048326998	0.0028364913382
12_1104344	10_8979302	2	0.742331288344	0.730061349693	163	-0.00820505099928	0.00178598862535
12_1104344	8_11313529	2	0.730061349693	0.110429447853	163	0.0236742067823	0.0289508384336
12_1104344	3_14984432	2	0.732919254658	0.925465838509	161	-0.0136954592801	0.0138911668823
12_1104344	10_17920545	2	0.733333333333	0.0545454545455	165	0.00848484848485	0.00713869463869
12_1104344	1_1137700	2	0.726618705036	0.546762589928	139	-0.0303814502355	0.0187506829432
12_1104344	9_8646660	2	0.74358974359	0.660256410256	156	0.00262984878369	0.000161707019727
12_1104344	6_6848207	2	0.73125	0.3125	160	0.052734375	0.0658643681899
12_1104344	2_12814535	2	0.730538922156	0.988023952096	167	-0.00322707877658	0.00447093889717
12_1104344	6_17353856	2	0.761538461538	0.5	130	-0.0115384615385	0.00293255131965
12_1104344	2_10733424	3	0.761589403974	0.317880794702	151	0.0294285338362	0.0219971409252
12_1104344	2_17856256	2	0.725609756098	0.292682926829	164	0.0315288518739	0.0241175397362
12_1104344	8_18249594	2	0.714285714286	0.738095238095	126	0.00453514739229	0.000521342456826
12_1104344	10_8657606	3	0.729559748428	0.163522012579	159	0.0253550096911	0.0238212542954
12_1104344	6_3046010	2	0.738562091503	0.686274509804	153	-0.0231962065872	0.0129428729456
12_1104344	12_25485137	2	0.726114649682	0.28025477707	157	0.000324556777151	2.62588406131e-06
12_1104344	10_7418280	3	0.743243243243	0.777027027027	148	-0.00995252008766	0.00299588352844
12_1104344	2_2638679	4	0.74025974026	0.441558441558	154	0.0497554393658	0.0522145822833
12_1104344	3_14112436	3	0.733766233766	0.883116883117	154	-0.00514420644291	0.00131233873505
12_1104344	4_12960501	2	0.729927007299	0.686131386861	137	0.0101230752837	0.00241384382898
12_1104344	4_19353362	2	0.733766233766	0.305194805195	154	0.00333108449992	0.00026786146931
12_1104344	9_14452353	3	0.751592356688	0.847133757962	157	-0.0316037161751	0.041310972455
12_1104344	14_25961972	3	0.737179487179	0.532051282051	156	-0.0140121630506	0.00407029708048
12_1104344	6_5106416	2	0.723926380368	0.748466257669	163	-0.0203620761037	0.0110193587348
12_1104344	14_25081891	2	0.78813559322	0.915254237288	118	0.0244182706119	0.0460374352847
12_1104344	7_16683915	2	0.68115942029	0.739130434783	69	-9	-9
12_1104344	14_549805	2	0.746835443038	0.696202531646	158	0.0180259573786	0.00812548151002
12_1104344	7_4262117	2	0.734848484848	0.969696969697	132	-0.000459136822773	3.68188512518e-05
12_1104344	13_18260604	2	0.74025974026	0.590909090909	154	0.043093270366	0.0399535162693
12_1104344	9_11660693	4	0.848101265823	0.721518987342	79	-9	-9
12_1104344	10_1380788	2	0.742331288344	0.674846625767	163	0.00210771952275	0.000105845607171
12_1104344	14_3352069	3	0.734939759036	0.481927710843	166	-0.0168384380897	0.00582954978685
12_1104344	14_19350801	2	0.718954248366	0.771241830065	153	-0.0185398778248	0.00964202529831
12_1104344	14_207026	3	0.736196319018	0.760736196319	163	-0.00176897888517	8.85237334975e-05
12_1104344	14_13973478	3	0.736111111111	0.895833333333	144	-0.013599537037	0.0102029976213
12_1104344	6_18547084	5	0.751724137931	0.593103448276	145	-0.0113674197384	0.0028689061422
12_1104344	10_18572722	3	0.727272727273	0.963636363636	165	-0.0099173553719	0.0141509433962
12_1104344	14_22342725	2	0.730263157895	0.296052631579	152	-0.00567001385042	0.00078314010386
12_1104344	4_17150406	3	0.733333333333	0.246666666667	150	0.0191111111111	0.0100508795199
12_1104344	8_15968927	1	0.726666666667	0.566666666667	150	0.00822222222222	0.00138611996772
12_1104344	14_25214892	4	0.74358974359	0.730769230769	156	-0.00493096646943	0.000648172154524
12_1104344	11_1408306	2	0.731707317073	0.823170731707	164	-0.0169541939322	0.0100592128178
12_1104344	10_1400559	4	0.740506329114	0.373417721519	158	-0.00436628745393	0.000424029499405
12_1104344	3_16073888	2	0.732919254658	0.826086956522	161	-0.0153929246557	0.00842530547891
12_1104344	14_22082351	2	0.741496598639	0.482993197279	147	0.0432227312694	0.039031183211
12_1104344	5_2382620	2	0.726618705036	0.928057553957	139	-0.0196677190622	0.0291657072684
12_1104344	7_15884873	1	0.734567901235	0.783950617284	162	-0.00796372504191	0.00192046054826
12_1104344	6_710904	4	0.737804878049	0.957317073171	164	0.00710142772159	0.00637991975302
12_1104344	8_18195793	3	0.736196319018	0.815950920245	163	0.000526929880688	9.51992384061e-06
12_1104344	2_13732850	2	0.729032258065	0.890322580645	155	0.00253902185224	0.000334198062963
12_1104344	4_20878435	2	0.75	0.401315789474	152	0.00164473684211	6.00492403771e-05
12_1104344	1_7850197	4	0.74025974026	0.577922077922	154	-0.0122280317086	0.00318806956891
12_1104344	13_20861938	2	0.740506329114	0.835443037975	158	-0.0300432622977	0.0341668962682
12_1104344	14_20121458	1	0.724358974359	0.653846153846	156	-0.0313116370809	0.0216954724539
12_1104344	12_19555496	2	0.705882352941	0.764705882353	136	-0.0471453287197	0.0595002003205
12_1104344	1_3672045	2	0.738562091503	0.718954248366	153	0.0180272544748	0.00832962263092
12_1104344	13_15070286	2	0.741935483871	0.735483870968	155	-0.00374609781478	0.000376737176983
12_1104344	11_2515876	2	0.717741935484	0.782258064516	124	-0.00500780437045	0.000726754786757
12_1104344	7_2337372	2	0.735483870968	0.38064516129	155	-0.00253902185224	0.000140555458855
12_1104344	12_6025395	2	0.7375	0.9625	160	-0.00359375	0.00184829966912
12_1104344	8_14905779	3	0.725352112676	0.549295774648	142	0.0241023606427	0.0117786666284
12_1104344	6_11561773	2	0.744966442953	0.637583892617	149	0.0216656907347	0.0106921787901
12_1104344	6_4173574	3	0.75	0.85625	160	0.0328125	0.0466518565535
12_1104344	7_15478878	2	0.747967479675	0.943089430894	123	0.00191684843678	0.000363153676618
12_1104344	8_1465110	2	0.72268907563	0.663865546218	119	0.0328366640774	0.024110511949
12_1104344	14_24561714	2	0.738853503185	0.783439490446	157	0.0198791026005	0.012071640283
12_1104344	11_397089	1	0.737804878049	0.951219512195	164	-0.00669244497323	0.00498972486287
12_1104344	10_17786854	2	0.735849056604	0.704402515723	159	-0.0214785807523	0.0113985242215
12_1104344	10_2855419	3	0.74358974359	0.961538461538	156	-0.0034516765286	0.00168965517241
12_1104344	13_6083946	1	0.732142857143	0.958333333333	168	-0.00520833333333	0.00346412159774
12_1104344	14_25406010	2	0.761290322581	0.696774193548	155	-0.0014151925078	5.21617903515e-05
12_1104344	3_17669289	3	0.75572519084	0.396946564885	131	-0.0175397704096	0.00696173332645
12_1104344	6_1298040	2	0.728915662651	0.975903614458	166	-0.00653215270721	0.00918273645546
12_1104344	12_21741579	1	0.714285714286	0.924812030075	133	-0.00644468313641	0.00292682926829
12_1104344	8_2410656	3	0.8	0.746153846154	130	0.0338461538462	0.0378006872852
12_1104344	13_15265925	3	0.721854304636	0.337748344371	151	0.0409631156528	0.0373635203317
12_1104344	12_25020664	2	0.741721854305	0.344370860927	151	-0.0037717643963	0.000328908982755
12_1104344	12_20980088	2	0.710526315789	0.929824561404	114	-0.0203139427516	0.0307477288609
12_1104344	5_1290084	2	0.725	0.775	160	-0.036875	0.0391119200908
12_1104344	11_23797975	2	0.730263157895	0.960526315789	152	0.00251038781163	0.000843810733553
12_1104344	14_4713661	2	0.726708074534	0.701863354037	161	-0.0193665367848	0.00902504165779
12_1104344	6_438021	2	0.734567901235	0.740740740741	162	-0.00708733424783	0.00134146681929
12_1104344	6_1544655	2	0.736842105263	0.197368421053	152	0.0322022160665	0.0337587822014
12_1104344	10_17750313	2	0.745222929936	0.356687898089	157	0.0462899103412	0.0491831154269
12_1104344	11_13661842	2	0.737373737374	0.828282828283	99	-9	-9
12_1104344	14_22908455	2	0.733333333333	0.945454545455	165	-0.00242424242424	0.000582750582751
12_1104344	2_2165515	3	0.75	0.407407407407	108	0.0185185185185	0.00757575757576
12_1104344	11_713955	2	0.735483870968	0.638709677419	155	-0.0181477627471	0.00733602915888
12_1104344	12_25869330	3	0.732876712329	0.417808219178	146	-0.025379996247	0.0135268721341
12_1104344	5_9703912	2	0.735099337748	0.688741721854	151	0.0235077408886	0.0132377877059
12_1104344	6_12651321	2	0.708609271523	0.966887417219	151	0.0102188500504	0.0157961965061
12_1104344	3_16441552	4	0.787234042553	0.925531914894	94	-9	-9
12_1104344	2_17073864	2	0.727272727273	0.933333333333	165	-0.0181818181818	0.0267857142857
12_1104344	11_1546083	4	0.745222929936	0.452229299363	157	0.0260456813664	0.0144233918718
12_1104344	11_3403105	2	0.71875	0.828125	128	0.00634765625	0.00140038614198
12_1104344	6_16287063	2	0.751937984496	0.503875968992	129	0.0397211706027	0.0338366902508
12_1104344	4_17017620	2	0.739393939394	0.90303030303	165	-0.00102846648301	6.26875829971e-05
12_1104344	6_2222716	3	0.732484076433	0.815286624204	157	0.0206499249462	0.0144504198793
12_1104344	8_16991252	2	0.706666666667	0.933333333333	150	-0.0195555555556	0.0296495956873
12_1104344	3_18100100	2	0.734567901235	0.746913580247	162	0.00689681450998	0.00129054307791
12_1104344	12_3950379	1	0.726708074534	0.571428571429	161	0.00709849157054	0.001036001036
12_1104344	10_4153174	2	0.743421052632	0.414473684211	152	-0.00549688365651	0.00065273039321
12_1104344	12_11533934	1	0.752136752137	0.888888888889	117	-0.0104463437797	0.00592672413793
12_1104344	14_8838292	2	0.746666666667	0.626666666667	150	0.0254222222222	0.0146040919167
12_1104344	6_6001320	2	0.736434108527	0.875968992248	129	0.052580974701	0.131103763117
12_1104344	10_18392654	2	0.743902439024	0.890243902439	164	0.0206722189173	0.0229569982546
12_1104344	11_13650613	2	0.736111111111	0.368055555556	144	0.020736882716	0.00951766002074
12_1104344	14_25308603	3	0.739130434783	0.689440993789	161	-0.0126924115582	0.00390213743155
12_1104344	10_8045890	2	0.74213836478	0.308176100629	159	0.0102844033068	0.00259234063049
12_1104344	4_17927143	2	0.75	0.628378378378	148	-0.0253378378378	0.0146627565982
12_1104344	3_15296151	1	0.765100671141	0.422818791946	149	-0.00806269987838	0.00148215685023
12_1104344	6_6187458	3	0.672897196262	0.308411214953	107	-0.0206131539872	0.00905060905061
12_1104344	13_4117830	3	0.713178294574	0.674418604651	129	-0.0158644312241	0.00560337591822
12_1104344	6_1192660	2	0.739130434783	0.962732919255	161	-0.00351066702674	0.00178157284419
12_1104344	14_15179835	2	0.716129032258	0.754838709677	155	0.0207284079084	0.0114212482634
12_1104344	1_3716768	2	0.745341614907	0.254658385093	161	0.0400061726014	0.0444249867804
12_1104344	11_2624891	2	0.75	0.309210526316	152	0.0246710526316	0.0151975683891
12_1104344	4_14998831	1	0.739837398374	0.536585365854	123	-0.039262343843	0.0322079236553
12_1104344	4_7145886	2	0.728813559322	0.745762711864	118	-0.0265728239012	0.0188430452784
12_1104344	13_18454219	3	0.717948717949	0.762820512821	156	0.0420775805391	0.0483259642924
12_1104344	10_3266940	2	0.733766233766	0.655844155844	154	-0.0266908416259	0.0161565220049
12_1104344	8_16271342	2	0.705882352941	0.882352941176	136	0.0168685121107	0.013203125
12_1104344	14_24209168	2	0.734567901235	0.265432098765	162	-0.00979271452522	0.00252252461447
12_1104344	7_1529690	3	0.735849056604	0.276729559748	159	0.0164946006883	0.00699336894989
12_1104344	11_2793772	2	0.75	0.213414634146	164	-0.00762195121951	0.00184569952012
12_1104344	6_5931657	2	0.726114649682	0.356687898089	157	0.0467361759098	0.0478654614893
12_1104344	6_18609382	2	0.744966442953	0.879194630872	149	-0.024098013603	0.0287777733539
12_1104344	5_16761961	2	0.730061349693	0.889570552147	163	-0.00526929880688	0.00143422050116
12_1104344	6_6732296	3	0.713375796178	0.541401273885	157	0.0468984542983	0.0433245149912
12_1104344	13_228602	2	0.730538922156	0.844311377246	167	0.00595216752124	0.00136915107267
12_1104344	7_3659762	2	0.733333333333	0.915151515152	165	-0.0165656565657	0.0180721596285
12_1104344	14_24278735	2	0.693548387097	0.677419354839	124	0.0140478668054	0.00424899457947
12_1104344	13_18646668	3	0.732026143791	0.614379084967	153	0.00123883976248	3.30228271372e-05
12_1104344	7_970549	2	0.792592592593	0.6	135	-0.00888888888889	0.00200267022697
12_1104344	9_8149764	2	0.741071428571	0.589285714286	112	-0.00813137755102	0.00142371311606
12_1104344	4_5328446	2	0.74358974359	0.570512820513	156	-0.0332018408941	0.0235960838967
12_1104344	6_136786	2	0.739393939394	0.0606060606061	165	0.00367309458219	0.00122981565063
12_1104344	10_1152604	2	0.73125	0.9125	160	0.007734375	0.0038123711268
12_1104344	14_13627294	2	0.732142857143	0.380952380952	168	-0.00510204081633	0.000562851782364
12_1104344	2_17911390	2	0.744827586207	0.737931034483	145	0.00898929845422	0.00219852168942
12_1104344	6_12163793	3	0.786324786325	0.965811965812	117	0.0268828986778	0.130265486726
12_1104344	12_25531822	2	0.725490196078	0.803921568627	153	-0.0080738177624	0.00207646671061
12_1104344	12_23644653	2	0.73417721519	0.525316455696	158	-0.00592853709341	0.000722232114006
12_1104344	14_12165867	2	0.727848101266	0.854430379747	158	0.0110158628425	0.00492535442199
12_1104344	3_14852182	2	0.732484076433	0.745222929936	157	-0.0235709359406	0.0149334200421
12_1104344	9_3408344	2	0.7375	0.91875	160	-0.002578125	0.00045993439283
12_1104344	11_615330	2	0.728915662651	0.957831325301	166	-0.0114312672376	0.0163729923593
12_1104344	8_17204103	3	0.735849056604	0.635220125786	159	-0.00830663344013	0.00153198343707
12_1104344	6_1189341	2	0.729559748428	0.622641509434	159	0.0237332384004	0.0121503730165
12_1104344	1_1717682	1	0.719008264463	0.512396694215	121	0.0200122942422	0.00793402144327
12_1104344	10_4315997	2	0.74251497006	0.952095808383	167	-0.0063465882606	0.00461922674065
12_1104344	11_10406551	2	0.742424242424	0.681818181818	132	0.0392561983471	0.0371462870863
12_1104344	12_872236	4	0.723684210526	0.309210526316	152	-8.65650969529e-05	1.75440904924e-07
12_1104344	8_17706823	2	0.758620689655	0.806896551724	145	-0.0259215219976	0.0235498628356
12_1104344	6_2634426	2	0.73417721519	0.803797468354	158	-0.0141804198045	0.00653331848536
12_1104344	6_4764244	2	0.739130434783	0.0621118012422	161	-0.00243046178774	0.000525905726529
12_1104344	9_13168	2	0.740740740741	0.938271604938	162	0.00868770004572	0.00678571428571
12_1104344	8_24296957	2	0.769841269841	0.706349206349	126	0.0276518014613	0.0208049931725
12_1104344	8_23752481	2	0.732142857143	0.952380952381	168	-0.00680272108844	0.00520325203252
12_1104344	13_6950191	2	0.728813559322	0.491525423729	118	-0.00229819017524	0.000106923282545
12_1104344	8_2858066	2	0.734567901235	0.518518518519	162	0.00800182898948	0.00131537409239
12_1104344	12_6181380	1	0.708609271523	0.748344370861	151	0.0392526643568	0.0396230202464
12_1104344	2_8711134	2	0.75	0.763157894737	152	0.0197368421053	0.0114942528736
12_1104344	9_2258218	2	0.736111111111	0.416666666667	144	-0.00810185185185	0.00139026812314
12_1104344	12_24111788	2	0.732876712329	0.383561643836	146	0.00656783636705	0.000931916819767
12_1104344	9_1052865	2	0.727272727273	0.383116883117	154	0.00708382526564	0.00107047279215
12_1104344	2_17620191	2	0.736842105263	0.697368421053	152	0.0256232686981	0.0160435954529
12_1104344	14_3663627	2	0.727848101266	0.981012658228	158	-0.00516744111521	0.00723702664797
12_1104344	11_354731	3	0.732876712329	0.472602739726	146	0.0235034715707	0.0113210641451
12_1104344	14_1726973	2	0.718181818182	0.918181818182	110	-0.0139669421488	0.0128298252447
12_1104344	3_18461399	2	0.73417721519	0.791139240506	158	0.00777119051434	0.00187271732099
12_1104344	9_10842421	2	0.741496598639	0.551020408163	147	-0.0412328196585	0.0358522452921
12_1104344	5_1495164	2	0.724358974359	0.403846153846	156	-0.0297090729783	0.0183614171558
12_1104344	8_14813365	2	0.753246753247	0.474025974026	154	-0.0258896947209	0.0144639621763
12_1104344	13_18681837	3	0.739393939394	0.975757575758	165	-0.00631772268136	0.00875674574891
12_1104344	10_18085894	2	0.731034482759	0.751724137931	145	0.00218787158145	0.000130441622566
12_1104344	14_24744647	2	0.727848101266	0.784810126582	158	-0.0079314212466	0.00188045732661
12_1104344	14_7698553	2	0.803149606299	0.944881889764	127	0.0206460412921	0.051768907563
12_1104344	2_3910593	2	0.745222929936	0.350318471338	157	0.0191894194491	0.00852145131557
12_1104344	14_17370141	2	0.727848101266	0.253164556962	158	0.0309245313251	0.0255344381416
12_1104344	13_14298970	2	0.74375	0.975	160	0.01234375	0.0327988606324
12_1104344	4_353934	4	0.74251497006	0.952095808383	167	0.00562945964359	0.00363431070032
12_1104344	7_773776	2	0.739130434783	0.782608695652	161	-0.000810153929247	2.00080032013e-05
12_1104344	9_12437919	2	0.728395061728	0.759259259259	162	-0.0221764974851	0.013600083257
12_1104344	2_17834205	2	0.733333333333	0.89696969697	165	-0.00929292929293	0.00477850845498
12_1104344	3_16259440	2	0.741935483871	0.767741935484	155	0.0110301768991	0.0035635631064
12_1104344	8_15651498	2	0.741496598639	0.612244897959	147	0.0154102457309	0.00521868408346
12_1104344	14_432310	3	0.74213836478	0.849056603774	159	0.0113919544322	0.00529144274494
12_1104344	2_12116125	1	0.754838709677	0.787096774194	155	-0.000582726326743	1.09499678093e-05
12_1104344	4_3350970	2	0.726708074534	0.944099378882	161	0.00956753211682	0.00873330697892
12_1104344	13_6934279	2	0.762962962963	0.97037037037	135	0.000384087791495	2.83711924702e-05
12_1104344	10_7460797	2	0.720588235294	0.794117647059	136	-0.0134083044983	0.00546149955387
12_1104344	6_17956970	2	0.74025974026	0.954545454545	154	-0.0118063754427	0.0167084377611
12_1104344	7_2029774	6	0.729559748428	0.955974842767	159	0.000672441754677	5.44539978655e-05
12_1104344	8_715111	3	0.739130434783	0.844720496894	161	0.00918174453146	0.00333333333333
12_1104344	4_5777864	2	0.75	0.209459459459	148	0.0185810810811	0.0111203014429
12_1104344	14_24215504	1	0.745454545455	0.648484848485	165	-0.028870523416	0.0192698759546
12_1104344	6_8161585	2	0.752212389381	0.814159292035	113	0.0158978776725	0.0089620630861
12_1104344	13_948408	2	0.702290076336	0.610687022901	131	0.00623506788649	0.000782086803506
12_1104344	13_17461079	2	0.736486486486	0.695945945946	148	-0.019311541271	0.00908112996828
12_1104344	6_421405	2	0.748427672956	0.754716981132	159	0.0263438946244	0.0199111182935
12_1104344	7_713924	2	0.73125	0.2375	160	-0.042421875	0.0505663848762
12_1104344	14_25375661	2	0.739130434783	0.888198757764	161	-0.0229543613287	0.0275187775188
12_1104344	6_747358	2	0.75	0.775	160	0.0	0.0
12_1104344	11_349225	2	0.735849056604	0.452830188679	159	0.0126972825442	0.00334751987051
12_1104344	8_6167057	2	0.747899159664	0.63025210084	119	-0.0343902266789	0.0269173760073
12_1104344	14_22537701	2	0.74358974359	0.692307692308	156	-0.0212031558185	0.0110692049808
12_1104344	12_22396415	3	0.734939759036	0.957831325301	166	0.00689505007984	0.00604226168717
12_1104344	2_5834246	2	0.734939759036	0.849397590361	166	0.0082740600958	0.00274724926277
12_1104344	7_9100117	2	0.75641025641	0.929487179487	156	-0.0107659434583	0.00959790156013
12_1104344	12_21562924	2	0.753164556962	0.525316455696	158	-0.0285611280244	0.01759657462
12_1104344	7_4349091	2	0.718120805369	0.651006711409	149	0.029142831404	0.0184671729016
12_1104344	1_5534113	6	0.747826086957	0.495652173913	115	0.00325141776938	0.000224252664956
12_1104344	2_17480615	2	0.746835443038	0.462025316456	158	0.0157026117609	0.00524672557669
12_1104344	6_14576424	2	0.720430107527	0.516129032258	93	-9	-9
12_1104344	14_15155983	2	0.712962962963	0.759259259259	108	0.0327503429355	0.0286739224583
12_1104344	13_18859873	3	0.745098039216	0.496732026144	153	0.0155068563373	0.00506453380415
12_1104344	13_19135441	2	0.748251748252	0.622377622378	143	-0.0321287104504	0.0233163568903
12_1104344	14_22071004	2	0.715517241379	0.465517241379	116	0.028983353151	0.0165863846392
12_1104344	3_13231804	2	0.737804878049	0.957317073171	164	-0.00509369422963	0.00328238573078
12_1104344	8_18401154	3	0.74025974026	0.766233766234	154	0.00421656265812	0.000516238807943
12_1104344	3_12644388	2	0.727272727273	0.733766233766	154	-0.00767414403778	0.00151989351752
12_1104344	14_664698	3	0.745341614907	0.875776397516	161	-0.0192122217507	0.0178749351323
12_1104344	12_625460	2	0.7375	0.7125	160	0.02453125	0.0151748814434
12_1104344	14_22825748	2	0.715231788079	0.41059602649	151	0.0175869479409	0.00627501600744
12_1104344	4_21077567	2	0.74213836478	0.610062893082	159	7.9110794668e-05	1.37477207998e-07
12_1104344	4_666673	2	0.735849056604	0.867924528302	159	0.00284798860805	0.000364025208746
12_1104344	1_7381507	1	0.735294117647	0.522058823529	136	-0.00151384083045	4.71891176117e-05
12_1104344	13_21014944	3	0.746913580247	0.827160493827	162	-0.0128791342783	0.00613763904296
12_1104344	14_13550274	2	0.723270440252	0.905660377358	159	-0.0135279458882	0.0107015810277
12_1104344	1_11587559	2	0.763636363636	0.954545454545	110	-0.0107438016529	0.0147392290249
12_1104344	3_17415737	2	0.740740740741	0.697530864198	162	-0.00434385002286	0.00046569828943
12_1104344	2_6619091	4	0.721088435374	0.700680272109	147	-0.00865380165672	0.00177543014668
12_1104344	4_6485789	2	0.753164556962	0.164556962025	158	0.0153020349303	0.00916152726107
12_1104344	12_6103297	3	0.728476821192	0.741721854305	151	0.00934169553967	0.00230303233352
12_1104344	2_18297928	2	0.737804878049	0.701219512195	164	0.0375148720999	0.034724386876
12_1104344	14_24827514	3	0.739130434783	0.186335403727	161	0.0175533351337	0.0105398393454
12_1104344	1_538432	2	0.737373737374	0.242424242424	99	-9	-9
12_1104344	8_1363304	3	0.753623188406	0.550724637681	138	-0.03822726318	0.0318086487566
12_1104344	10_13119379	2	0.733333333333	0.533333333333	150	0.0422222222222	0.0366274350649
12_1104344	6_16101334	3	0.765625	0.96875	128	-0.00732421875	0.00987491770902
12_1104344	3_18140378	2	0.736526946108	0.796407185629	167	-0.0177130768403	0.00997161614091
12_1104344	2_18172189	2	0.716981132075	0.314465408805	159	0.00723863771212	0.00119781104136
12_1104344	8_15470306	2	0.746753246753	0.506493506494	154	0.0243717321639	0.012565652189
12_1104344	8_18792442	2	0.742331288344	0.257668711656	163	0.0541232263164	0.0800660587073
12_1104344	6_1575381	3	0.733333333333	0.915151515152	165	0.00161616161616	0.000172013417047
12_1104344	13_17155525	2	0.732919254658	0.621118012422	161	0.00439797847305	0.000419884076326
12_1104344	10_131772	2	0.746835443038	0.772151898734	158	-0.000721038295145	1.56293414837e-05
12_1104344	3_17423661	3	0.751552795031	0.863354037267	161	0.028162493731	0.0360050051619
12_1104344	9_13206402	2	0.746753246753	0.201298701299	154	0.0185107100692	0.011269373887
12_1104344	1_2713568	2	0.713286713287	0.825174825175	143	0.00581935546971	0.00114785724128
12_1104344	6_18349936	2	0.729559748428	0.930817610063	159	-0.00613108658676	0.00295857478095
12_1104344	12_26455399	2	0.733766233766	0.746753246753	154	-0.0284617979423	0.0219271808251
12_1104344	10_4273254	2	0.73125	0.91875	160	-0.0030859375	0.000649141206258
12_1104344	5_3263665	2	0.722580645161	0.941935483871	155	-0.00320499479709	0.000936913737567
12_1104344	9_14128842	2	0.763888888889	0.958333333333	144	-0.00983796296296	0.0134387351779
12_1104344	11_23920833	1	0.730769230769	0.205128205128	156	-0.034516765286	0.0371392190153
12_1104344	2_18735963	2	0.731707317073	0.90243902439	164	0.0226055919096	0.0295659295659
12_1104344	10_13947377	2	0.833333333333	0.628205128205	78	-9	-9
12_1104344	12_21991680	2	0.737804878049	0.951219512195	164	0.00550267697799	0.00337330041347
12_1104344	14_1211994	2	0.736842105263	0.941520467836	171	-0.0153893505694	0.0221827861579
12_1104344	3_5748344	2	0.713333333333	0.773333333333	150	-0.00497777777778	0.000691268720575
12_1104344	11_16738303	5	0.761194029851	0.858208955224	134	-0.00400980173758	0.000726881141473
12_1104344	10_1219198	1	0.738095238095	0.928571428571	168	-0.0127551020408	0.0126889239792
12_1104344	6_171748	2	0.751592356688	0.573248407643	157	0.0277496044464	0.0168596392224
12_1104344	4_970994	2	0.744827586207	0.875862068966	145	0.0234958382878	0.0267148163036
12_1104344	5_12890332	3	0.735849056604	0.880503144654	159	0.0061706419841	0.00186179735052
12_1104344	9_14827168	2	0.746987951807	0.975903614458	166	-0.00609667586007	0.00836320191159
12_1104344	4_2669978	3	0.726708074534	0.515527950311	161	-0.0330234173064	0.0219854974257
12_1104344	10_17190896	2	0.734939759036	0.632530120482	166	-0.0130643054144	0.00376940984305
12_1104344	12_5913765	3	0.746835443038	0.5	158	0.0316455696203	0.021186440678
12_1104344	5_984529	2	0.748387096774	0.877419354839	155	-0.0114880332986	0.00651632983223
12_1104344	6_4385359	2	0.728395061728	0.166666666667	162	0.0390946502058	0.05562403698
12_1104344	7_783544	2	0.726114649682	0.764331210191	157	-0.0135908150432	0.00515624253384
12_1104344	14_21962830	1	0.745454545455	0.921212121212	165	0.0102479338843	0.00762547785975
12_1104344	11_2409547	3	0.737804878049	0.743902439024	164	-0.0183670434265	0.00915357935425
12_1104344	6_19086393	2	0.735483870968	0.935483870968	155	0.00874089490114	0.00650701606835
12_1104344	3_3201252	2	0.726708074534	0.968944099379	161	0.00393503337063	0.00259099874484
12_1104344	5_17884265	3	0.733333333333	0.89696969697	165	-0.0153535353535	0.0130437924556
12_1104344	9_12798176	2	0.745454545455	0.957575757576	165	0.00738292011019	0.00707102847314
12_1104344	4_9085719	2	0.725609756098	0.908536585366	164	-0.018999107674	0.0218174906055
12_1104344	3_1771285	4	0.732394366197	0.176056338028	142	-0.00922436024598	0.00299283712239
12_1104344	2_3172415	2	0.736196319018	0.294478527607	163	0.0224697956265	0.0125129550051
12_1104344	5_16785694	1	0.740740740741	0.524691358025	162	-0.0244627343393	0.0124948161083
12_1104344	1_1555829	2	0.74213836478	0.616352201258	159	0.0142794984376	0.00450601495825
12_1104344	6_16616304	2	0.770491803279	0.598360655738	122	0.0471647406611	0.0523443003383
12_1104344	8_24016002	2	0.704347826087	0.617391304348	115	-0.0348582230624	0.0247017026567
12_1104344	1_2023028	2	0.721854304636	0.966887417219	151	-0.00258760580676	0.00104161056153
12_1104344	13_15466845	2	0.733870967742	0.427419354839	124	0.0169745057232	0.00602825290574
12_1104344	14_17591103	2	0.754838709677	0.432258064516	155	0.0543600416233	0.0650667958209
12_1104344	11_24050470	3	0.739130434783	0.546583850932	161	0.0432082095598	0.0390691768613
12_1104344	2_5281054	2	0.715789473684	0.926315789474	95	-9	-9
12_1104344	2_17649876	2	0.745454545455	0.890909090909	165	-0.0156473829201	0.013276235775
12_1104344	1_3334465	2	0.74213836478	0.880503144654	159	-0.00565642181876	0.00158900247726
12_1104344	9_784218	2	0.733333333333	0.915151515152	165	-0.0165656565657	0.0180721596285
12_1104344	8_24296049	2	0.8	0.835294117647	85	-9	-9
12_1104344	13_4045510	2	0.746575342466	0.568493150685	146	-0.00661474948396	0.000942738756379
12_1104344	4_20697451	3	0.754966887417	0.291390728477	151	0.0316652778387	0.026250124381
12_1104344	4_7308351	2	0.734939759036	0.939759036145	166	0.00210480476121	0.000401715770568
12_1104344	12_22395517	1	0.727272727273	0.812121212121	165	0.0154269972452	0.00786390627508
12_1104344	13_386106	1	0.710526315789	0.517543859649	114	0.000692520775623	9.3383760564e-06
12_1104344	2_17547862	1	0.748427672956	0.660377358491	159	-0.00996796012816	0.00235294117647
12_1104344	8_1063103	2	0.727272727273	0.969696969697	165	-0.00826446280992	0.01171875
12_1104344	10_19039088	2	0.74213836478	0.547169811321	159	-0.0161386021123	0.00549291290692
12_1104344	14_14884655	2	0.746835443038	0.816455696203	158	0.0358115686589	0.0452632079703
12_1104344	6_2790600	2	0.745098039216	0.81045751634	153	0.0105087786749	0.00378513237831
12_1104344	7_2160494	2	0.747747747748	0.864864864865	111	-0.00706111516922	0.00226172547332
12_1104344	6_2882806	2	0.738853503185	0.68152866242	157	0.0123737271289	0.00365598201583
12_1104344	2_17192698	2	0.738853503185	0.605095541401	157	0.0178911923405	0.00694256633744
12_1104344	4_3212376	2	0.738853503185	0.847133757962	157	0.0174043571747	0.0121229930377
12_1104344	4_18508678	2	0.739393939394	0.939393939394	165	-0.0157943067034	0.0227392913802
12_1104344	5_8850367	2	0.740740740741	0.990740740741	108	-0.00240054869684	0.00327102803738
12_1104344	6_14475709	2	0.742331288344	0.901840490798	163	-0.000752756972412	3.3464783001e-05
12_1104344	3_17465875	2	0.758389261745	0.812080536913	149	0.00157650556281	8.8881575205e-05
12_1104344	12_4194199	2	0.730158730159	0.420634920635	126	-0.0134794658604	0.00378409536357
12_1104344	11_14488717	2	0.758241758242	0.736263736264	91	-9	-9
12_1104344	3_15325245	2	0.729032258065	0.729032258065	155	0.029802289282	0.0227599119111
12_1104344	10_16651283	3	0.739130434783	0.900621118012	161	-0.00729138536322	0.00308062880325
12_1104344	3_9121344	2	0.73125	0.4125	160	0.017109375	0.00614641831861
12_1104344	12_21343912	2	0.74213836478	0.270440251572	159	0.019421700091	0.00999011932068
12_1104344	8_6961967	2	0.75	0.0625	160	0.015625	0.0222222222222
12_1104344	14_725703	2	0.735483870968	0.8	155	0.00516129032258	0.000855798031665
12_1104344	14_9757317	3	0.738853503185	0.898089171975	157	0.00523347803156	0.00155095243634
12_1104344	3_9784501	2	0.743421052632	0.539473684211	152	-0.012898199446	0.00351056958007
12_1104344	2_17423662	3	0.729032258065	0.58064516129	155	-0.0491155046826	0.0501510943989
12_1104344	8_14224033	1	0.73125	0.83125	160	0.0233984375	0.0198602139307
12_1104344	12_22034553	2	0.743421052632	0.677631578947	152	0.0686028393352	0.112948944771
12_1104344	13_1151307	2	0.701298701299	0.467532467532	77	-9	-9
12_1104344	12_25134235	2	0.726708074534	0.708074534161	161	0.000964468963389	2.2658897239e-05
12_1104344	6_15794827	3	0.75	0.492424242424	132	0.00189393939394	7.65403750478e-05
12_1104344	13_14174492	2	0.730263157895	0.782894736842	152	-0.0388244459834	0.0450212085793
12_1104344	2_15613541	3	0.715231788079	0.238410596026	151	0.0347791763519	0.0327079874504
12_1104344	4_5179873	2	0.711267605634	0.732394366197	142	-0.0068438801825	0.00116368652763
12_1104344	4_19779945	2	0.748387096774	0.522580645161	155	-0.00399583766909	0.000339862408828
12_1104344	6_2736245	3	0.75	0.591463414634	164	0.0381097560976	0.0320562137765
12_1104344	14_8166409	2	0.716216216216	0.972972972973	74	-9	-9
12_1104344	4_3025539	2	0.74375	0.83125	160	-0.0119921875	0.00537935898935
12_1104344	6_18112679	2	0.777777777778	0.752136752137	117	0.0132953466287	0.00548589341693
12_1104344	4_19618015	2	0.75	0.333333333333	156	0.00641025641026	0.000986193293886
12_1104344	12_25595574	2	0.732142857143	0.964285714286	168	-0.00361394557823	0.00193382180735
12_1104344	11_4231578	2	0.728395061728	0.962962962963	162	0.00845907636031	0.0101413417091
12_1104344	2_4907736	2	0.748427672956	0.74213836478	159	0.0043115383094	0.000515917404581
12_1104344	4_15073044	4	0.738562091503	0.137254901961	153	0.00973984364988	0.00414894839674
12_1104344	12_24102569	2	0.736842105263	0.855263157895	152	0.00138504155125	7.99200799201e-05
12_1104344	1_3085491	2	0.78125	0.520833333333	96	-9	-9
12_1104344	6_2241445	2	0.723270440252	0.805031446541	159	0.00265021162138	0.000223577154788
12_1104344	4_1451035	3	0.728395061728	0.351851851852	162	0.0276634659351	0.0169618962661
12_1104344	13_17659960	2	0.753521126761	0.0633802816901	142	0.0156219004166	0.0221347761928
12_1104344	14_21880064	3	0.745454545455	0.9	110	-0.0163636363636	0.0156794425087
12_1104344	14_16054780	2	0.751552795031	0.894409937888	161	0.0234558851896	0.0311996975099
12_1104344	4_808915	2	0.718446601942	0.941747572816	103	0.00301630690923	0.000819874264595
12_1104344	4_17399119	3	0.75641025641	0.621794871795	156	0.00402695595003	0.000374250855314
12_1104344	9_1877358	2	0.73125	0.90625	160	0.0060546875	0.00219558278901
12_1104344	3_18594850	2	0.748427672956	0.320754716981	159	-0.00106799572802	2.7805239743e-05
12_1104344	10_3225830	2	0.74358974359	0.698717948718	156	0.0445430637738	0.0494329157888
12_1104344	2_3335560	3	0.751677852349	0.718120805369	149	-0.00288275302914	0.000219941474948
12_6325190	8_16701432	2	0.549382716049	0.925925925926	162	-0.0210333790581	0.0260551023549
12_6325190	4_16949550	2	0.552795031056	0.950310559006	161	-0.0160101847923	0.021957974305
12_6325190	3_18149570	3	0.542682926829	0.871951219512	164	-0.0219735276621	0.0174248223686
12_6325190	14_6357866	2	0.528571428571	0.135714285714	140	0.0139795918367	0.0066863098616
12_6325190	2_1228995	3	0.522727272727	0.757575757576	132	-0.0247933884298	0.0134161490683
12_6325190	14_22365182	2	0.554794520548	0.13698630137	146	0.0335897917058	0.0386391112317
12_6325190	1_3014273	3	0.549019607843	0.601307189542	153	0.00320389593746	0.000172932447329
12_6325190	10_2593923	2	0.547770700637	0.904458598726	157	0.0141182198061	0.00931155224831
12_6325190	12_5990818	1	0.524137931034	0.579310344828	145	0.0204994054697	0.00691325754395
12_6325190	13_15238111	2	0.537974683544	0.689873417722	158	0.00228328793463	9.80359468156e-05
12_6325190	4_2256485	2	0.546012269939	0.950920245399	163	-0.0100116677331	0.0086640282907
12_6325190	9_14533662	3	0.549668874172	0.615894039735	151	0.0124555940529	0.00264934632202
12_6325190	11_13990619	2	0.546666666667	0.42	150	0.00373333333333	0.000230874519699
12_6325190	10_937670	1	0.534722222222	0.833333333333	144	0.0266203703704	0.0205078503586
12_6325190	4_4309063	2	0.535483870968	0.509677419355	155	0.00449531737773	0.000325084481831
12_6325190	1_7692976	3	0.558823529412	0.654411764706	136	0.00194636678201	6.79441851102e-05
12_6325190	9_14728916	2	0.542483660131	0.83660130719	153	-0.00939809474988	0.00260327022375
12_6325190	13_369725	2	0.546583850932	0.67701863354	161	0.0336792562015	0.0209311511349
12_6325190	6_5375443	2	0.540816326531	0.602040816327	98	-9	-9
12_6325190	12_15234316	2	0.534591194969	0.874213836478	159	0.0106404018828	0.00413817753428
12_6325190	11_626101	2	0.540880503145	0.333333333333	159	-0.0167714884696	0.00509716470213
12_6325190	5_1154003	2	0.544871794872	0.589743589744	156	0.0248191978961	0.0102666510572
12_6325190	5_676167	2	0.538461538462	0.378205128205	156	0.00147928994083	3.74428995781e-05
12_6325190	13_17403542	2	0.554140127389	0.968152866242	157	0.00490892125441	0.00316329617146
12_6325190	1_5520238	2	0.5375	0.725	160	0.0228125	0.010499892617
12_6325190	8_661236	2	0.548780487805	0.951219512195	164	0.0206722189173	0.037192962193
12_6325190	6_2007921	2	0.548387096774	0.516129032258	155	0.000832466181061	1.12044817927e-05
12_6325190	8_20600822	3	0.552795031056	0.826086956522	161	-0.0156629759654	0.00690748406597
12_6325190	5_16649995	2	0.548387096774	0.974193548387	155	0.00770031217482	0.00952334576215
12_6325190	4_17545237	3	0.55	0.74375	160	-0.0090625	0.00174112512706
12_6325190	8_18924003	2	0.533333333333	0.693333333333	150	0.0235555555556	0.01048509914
12_6325190	6_18899113	2	0.522058823529	0.448529411765	136	-0.00621756055363	0.00062637278061
12_6325190	10_17235317	3	0.552795031056	0.906832298137	161	0.0142355618996	0.0097025550254
12_6325190	4_2083626	2	0.552631578947	0.894736842105	114	-0.0120036934441	0.00618809615349
12_6325190	8_9822623	2	0.532786885246	0.360655737705	122	0.00456866433754	0.000363648946645
12_6325190	14_2419262	2	0.54375	0.54375	160	-0.0456640625	0.0338801088409
12_6325190	8_7117951	2	0.536231884058	0.623188405797	138	0.0136525939929	0.00319178189818
12_6325190	8_8384023	3	0.529032258065	0.283870967742	155	-0.00178980228928	6.3244759202e-05
12_6325190	6_2662915	2	0.544303797468	0.943037974684	158	0.00568819099503	0.00242838176609
12_6325190	13_16159156	2	0.545454545455	0.854545454545	165	0.000550964187328	9.85027580773e-06
12_6325190	12_843244	2	0.541935483871	0.367741935484	155	0.000707596253902	8.67479612128e-06
12_6325190	4_20788806	2	0.550898203593	0.958083832335	167	-0.0128366022446	0.01658436853
12_6325190	8_18347794	3	0.539473684211	0.671052631579	152	-0.000173130193906	5.4656008745e-07
12_6325190	9_14351966	2	0.55	0.9125	160	-0.020625	0.0215264187867
12_6325190	12_7606938	2	0.559633027523	0.862385321101	109	0.0403164716775	0.0555751753672
12_6325190	2_16587041	2	0.539568345324	0.482014388489	139	0.020495833549	0.0067723880597
12_6325190	7_9846433	2	0.572815533981	0.796116504854	103	0.0391177302291	0.0385263936835
12_6325190	2_17316276	2	0.535031847134	0.496815286624	157	0.00807334983164	0.00104805074894
12_6325190	14_16098599	2	0.549668874172	0.933774834437	151	0.00328932941538	0.0007068323356
12_6325190	14_24409596	7	0.532374100719	0.482014388489	139	0.00957507375395	0.00147499681082
12_6325190	13_18809087	2	0.55487804878	0.975609756098	164	0.00743604997026	0.00940839981936
12_6325190	8_21412790	2	0.529411764706	0.725490196078	153	-0.0180699730873	0.00658098574765
12_6325190	6_2574850	2	0.5375	0.59375	160	-0.000390625	2.54467818727e-06
12_6325190	8_17174425	2	0.55900621118	0.925465838509	161	0.0168203387215	0.016638133549
12_6325190	8_6933952	2	0.567164179104	0.873134328358	134	0.0122521719759	0.00552038024014
12_6325190	12_24540273	2	0.551948051948	0.818181818182	154	0.0159386068477	0.00690537084399
12_6325190	10_2657611	4	0.539877300613	0.950920245399	163	0.00809213745342	0.00564821603128
12_6325190	8_1831521	2	0.545454545455	0.857142857143	154	0.025974025974	0.0222222222222
12_6325190	6_3443731	3	0.555555555556	0.522875816993	153	-0.0355846042121	0.0205565068493
12_6325190	5_791784	2	0.542483660131	0.509803921569	153	-0.0216583365372	0.00756282271945
12_6325190	11_3389002	2	0.541935483871	0.716129032258	155	0.0119042663892	0.00280814013208
12_6325190	14_25674307	2	0.52380952381	0.843537414966	147	0.000323939099449	3.18755578222e-06
12_6325190	12_4691163	3	0.536842105263	0.410526315789	95	-9	-9
12_6325190	14_19161047	1	0.552795031056	0.428571428571	161	0.0239574090506	0.00948033707865
12_6325190	11_2888167	2	0.536231884058	0.855072463768	138	0.00525099768956	0.000894697663765
12_6325190	5_16082628	1	0.528985507246	0.514492753623	138	-0.0402751522789	0.0260628173046
12_6325190	8_3339126	2	0.541935483871	0.503225806452	155	-0.00174817898023	4.92465281198e-05
12_6325190	6_17273011	2	0.552795031056	0.875776397516	161	-0.0120751514216	0.00542147005959
12_6325190	3_17538419	3	0.55625	0.7375	160	0.027265625	0.0155571913037
12_6325190	14_8438223	2	0.557692307692	0.275641025641	156	0.0193540433925	0.00760547900571
12_6325190	4_1736189	2	0.546012269939	0.852760736196	163	0.00063984342655	1.31537648715e-05
12_6325190	14_23233029	2	0.54375	0.8875	160	0.011171875	0.00503882301137
12_6325190	4_4370207	2	0.552147239264	0.78527607362	163	0.00812977530204	0.00158512720157
12_6325190	5_23938842	2	0.53642384106	0.933774834437	151	0.00241217490461	0.000378375673884
12_6325190	4_19582519	2	0.546583850932	0.11801242236	161	0.0100304772192	0.00390031082477
12_6325190	4_2298705	2	0.549382716049	0.938271604938	162	-0.00312452370066	0.000680881054414
12_6325190	4_18420852	3	0.535087719298	0.622807017544	114	-0.0350107725454	0.0209744356557
12_6325190	10_18996438	2	0.541935483871	0.38064516129	155	-0.0256399583767	0.0112331237898
12_6325190	7_3812226	2	0.550387596899	0.953488372093	129	-0.0131602668109	0.0157813999218
12_6325190	6_15678040	2	0.541401273885	0.414012738854	157	0.0497383260984	0.0410703434105
12_6325190	12_25413145	2	0.548387096774	0.174193548387	155	0.014151925078	0.00562169312169
12_6325190	6_623186	2	0.531034482759	0.841379310345	145	-0.0123186682521	0.0045657510072
12_6325190	9_13094349	2	0.550632911392	0.689873417722	158	0.018867168723	0.00672421567867
12_6325190	11_1537017	2	0.554838709677	0.683870967742	155	0.0270135275754	0.0136659524828
12_6325190	3_14767961	2	0.543209876543	0.864197530864	162	0.018213686938	0.0113917562781
12_6325190	3_221226	4	0.532051282051	0.762820512821	156	0.0172172912558	0.00658079569373
12_6325190	4_17967211	2	0.544303797468	0.816455696203	158	0.023954494472	0.0154377396363
12_6325190	10_3259944	2	0.535483870968	0.587096774194	155	0.0340062434964	0.019178390531
12_6325190	7_3591510	2	0.55900621118	0.652173913043	161	0.00189035916824	6.39019300991e-05
12_6325190	7_3665459	3	0.543689320388	0.650485436893	103	0.00556131586389	0.00054832851951
12_6325190	3_15232999	2	0.554140127389	0.522292993631	157	0.0736338188162	0.0879550642797
12_6325190	13_4145854	2	0.5375	0.725	160	0.0228125	0.010499892617
12_6325190	8_19161008	2	0.552795031056	0.645962732919	161	0.00316345819992	0.000177009675827
12_6325190	12_20872569	2	0.53642384106	0.87417218543	151	-0.0252181921846	0.0232501146244
12_6325190	9_11867835	1	0.541353383459	0.661654135338	133	-0.0123240431907	0.00273247042373
12_6325190	14_9579421	2	0.562091503268	0.59477124183	153	0.0186253150498	0.00584745169399
12_6325190	13_6677454	2	0.517482517483	0.559440559441	143	-0.0167734363539	0.00457169125647
12_6325190	1_4254878	1	0.539568345324	0.776978417266	139	0.0124217173024	0.00358422939068
12_6325190	2_17602836	3	0.558823529412	0.897058823529	136	0.0060553633218	0.00161058383664
12_6325190	2_10830690	2	0.54128440367	0.504587155963	109	-0.00707011194344	0.000805341551104
12_6325190	12_23250457	2	0.563291139241	0.822784810127	158	-0.0267585322865	0.019962385766
12_6325190	14_4534460	2	0.485714285714	0.67619047619	105	0.0429931972789	0.0337952358519
12_6325190	11_2173706	1	0.549382716049	0.962962962963	162	-0.00434385002286	0.00213708101964
12_6325190	10_322083	3	0.540540540541	0.797297297297	74	-9	-9
12_6325190	12_511362	1	0.558441558442	0.733766233766	154	0.0252993759487	0.0132871805577
12_6325190	14_22295237	2	0.522292993631	0.331210191083	157	-0.0328613736866	0.0195389975878
12_6325190	2_18997129	2	0.535483870968	0.309677419355	155	-0.00453694068678	0.000387094848762
12_6325190	3_13762611	2	0.55	0.9375	160	0.028125	0.0545454545455
12_6325190	11_18223321	2	0.533742331288	0.932515337423	163	-0.00692536414619	0.00306243252083
12_6325190	11_3277342	3	0.543209876543	0.79012345679	81	-9	-9
12_6325190	13_14400263	2	0.595744680851	0.585106382979	94	-9	-9
12_6325190	3_13381393	2	0.611650485437	0.902912621359	103	0.010839852955	0.00564302782045
12_6325190	6_19032411	4	0.548192771084	0.813253012048	166	0.0120119030338	0.00383581691109
12_6325190	5_17881827	2	0.547770700637	0.700636942675	157	0.0238549231206	0.0109523498781
12_6325190	14_8233335	3	0.544303797468	0.550632911392	158	0.0294023393687	0.014085866591
12_6325190	9_11862668	2	0.524137931034	0.413793103448	145	-0.00309155766944	0.000157976997054
12_6325190	12_23488820	3	0.528571428571	0.4	140	-0.0185714285714	0.00576713076713
12_6325190	1_3455876	2	0.496062992126	0.629921259843	127	0.00248000496001	0.000105538669368
12_6325190	3_4049801	2	0.536912751678	0.610738255034	149	0.0277915409216	0.0130665779747
12_6325190	10_109731	2	0.535211267606	0.457746478873	142	0.0155723070819	0.00392733263547
12_6325190	12_194901	2	0.560810810811	0.722972972973	148	0.0404948867787	0.0332420773906
12_6325190	5_17900488	1	0.544303797468	0.462025316456	158	0.00168242268867	4.59119614714e-05
12_6325190	7_6515384	2	0.520833333333	0.729166666667	144	-0.0186631944444	0.00706736741519
12_6325190	12_4301445	1	0.544871794872	0.384615384615	156	0.0724852071006	0.0895153272577
12_6325190	4_14046888	2	0.551282051282	0.641025641026	156	0.0312294543064	0.0171333649739
12_6325190	5_841535	2	0.547297297297	0.527027027027	148	-0.0316837107378	0.016254232838
12_6325190	8_20678715	3	0.538461538462	0.769230769231	156	0.00246548323471	0.00013778659612
12_6325190	6_1415170	2	0.549382716049	0.962962962963	162	-0.010516689529	0.0125264915168
12_6325190	8_19505963	2	0.525641025641	0.711538461538	156	-0.0150394477318	0.00441958108405
12_6325190	12_25517053	2	0.573426573427	0.888111888112	143	0.00122255367011	6.14911515709e-05
12_6325190	11_5304292	2	0.551515151515	0.987878787879	165	0.000624426078972	0.000131645837167
12_6325190	2_8737184	2	0.550632911392	0.822784810127	158	-0.01634353469	0.00740357262941
12_6325190	8_16590316	2	0.548387096774	0.625806451613	155	0.0181061394381	0.00565277657455
12_6325190	14_237015	2	0.549382716049	0.66049382716	162	0.0321978356958	0.0186747193561
12_6325190	4_1382048	2	0.552795031056	0.515527950311	161	-0.0179005439605	0.00518968218982
12_6325190	4_17774772	2	0.552147239264	0.932515337423	163	-0.0118182844669	0.00897547937923
12_6325190	13_20108981	2	0.556291390728	0.701986754967	151	0.0664444541906	0.0854973783374
12_6325190	7_4943320	1	0.55	0.875	160	0.00625	0.001443001443
12_6325190	3_14091527	2	0.537414965986	0.632653061224	147	-0.0134666111342	0.00313886953992
12_6325190	14_14929556	2	0.549382716049	0.962962962963	162	-0.010516689529	0.0125264915168
12_6325190	3_9725417	2	0.561290322581	0.896774193548	155	0.0256815816857	0.028933926895
12_6325190	10_5684580	1	0.535031847134	0.579617834395	157	-0.00438151649154	0.000316708731582
12_6325190	10_18340573	2	0.546052631579	0.802631578947	152	0.00908933518006	0.00210392532353
12_6325190	2_14758895	2	0.551282051282	0.782051282051	156	0.00476660092045	0.000538865946684
12_6325190	10_18268428	2	0.513157894737	0.493421052632	152	-0.0295186980609	0.0139537339537
12_6325190	8_272695	2	0.548192771084	0.957831325301	166	-0.00700391929162	0.00490361989014
12_6325190	10_6584934	2	0.527027027027	0.797297297297	148	0.0189919649379	0.00895345708905
12_6325190	7_2865458	2	0.551515151515	0.963636363636	165	-0.00418732782369	0.00202296428712
12_6325190	7_617563	2	0.605263157895	0.302631578947	76	-9	-9
12_6325190	10_6411305	3	0.578571428571	0.521428571429	140	-0.00882653061224	0.00128043492946
12_6325190	3_15882098	4	0.53164556962	0.803797468354	158	0.0157026117609	0.00627907562121
12_6325190	13_6757798	2	0.539877300613	0.950920245399	163	0.00195716812827	0.000330400782014
12_6325190	5_2732419	2	0.559748427673	0.811320754717	159	-0.0138839444642	0.00510993318153
12_6325190	10_3800078	2	0.551515151515	0.915151515152	165	0.0225528007346	0.0264824796518
12_6325190	10_3082653	2	0.53125	0.9	160	-0.021875	0.0213507625272
12_6325190	12_23204948	4	0.540372670807	0.95652173913	161	0.00486092357548	0.00228755401169
12_6325190	1_5613672	6	0.510067114094	0.463087248322	149	-0.0281518850502	0.0127551187006
12_6325190	11_1137440	2	0.528301886792	0.798742138365	159	-0.0257505636644	0.0165526574803
12_6325190	1_2867636	2	0.549019607843	0.660130718954	153	-0.0160194796873	0.00461965391475
12_6325190	5_4271856	2	0.551948051948	0.603896103896	154	0.0108365660314	0.00198511397447
12_6325190	6_1512631	2	0.55487804878	0.975609756098	164	-0.00475907198096	0.00385368056601
12_6325190	1_2787017	2	0.552631578947	0.938596491228	114	0.00761772853186	0.00407265710022
12_6325190	14_9077428	2	0.535483870968	0.225806451613	155	0.0210197710718	0.0101606824122
12_6325190	10_18835590	3	0.564935064935	0.61038961039	154	-0.0136616630123	0.00319313191927
12_6325190	11_23625967	2	0.549382716049	0.308641975309	162	-0.00906873952141	0.00155687240265
12_6325190	14_1594631	2	0.55421686747	0.897590361446	166	0.0085643779939	0.00322975269335
12_6325190	12_290905	1	0.557046979866	0.161073825503	149	0.00423404351155	0.000537665814774
12_6325190	10_1762002	2	0.545454545455	0.525974025974	154	-0.0141676505313	0.00324708269914
12_6325190	6_19320826	2	0.54	0.95	100	-0.013	0.0143232477329
12_6325190	10_1635409	3	0.544910179641	0.97005988024	167	-0.00763741977124	0.00809877257246
12_6325190	1_8660323	2	0.530769230769	0.876923076923	130	0.0114792899408	0.00490229791633
12_6325190	10_17186046	3	0.579710144928	0.63768115942	138	-0.014597773577	0.00378546238245
12_6325190	5_17155704	2	0.55	0.6375	160	-0.013125	0.00301186305243
12_6325190	8_47417	2	0.54375	0.125	160	0.00703125	0.00182198528916
12_6325190	3_15033899	2	0.535483870968	0.774193548387	155	-0.0403746097815	0.0374872505897
12_6325190	14_7915227	3	0.534591194969	0.748427672956	159	0.0275701119418	0.0162258687259
12_6325190	10_875826	2	0.535483870968	0.625806451613	155	0.000374609781478	2.40921025017e-06
12_6325190	9_14969921	2	0.53164556962	0.810126582278	158	-0.0129786893126	0.00439792471042
12_6325190	5_13299643	2	0.5234375	0.2109375	128	0.00677490234375	0.00110549347081
12_6325190	14_638344	2	0.550632911392	0.772151898734	158	0.00520749879827	0.000622940793643
12_6325190	10_15575617	2	0.545454545455	0.909090909091	165	0.00716253443526	0.0025037037037
12_6325190	14_20970655	3	0.549382716049	0.913580246914	162	-0.00190519737845	0.000185710898348
12_6325190	9_2590205	5	0.532467532468	0.24025974026	154	0.00193961882274	8.27907331972e-05
12_6325190	12_26511014	2	0.53642384106	0.788079470199	151	0.00771895969475	0.00143464793325
12_6325190	3_18154543	1	0.666666666667	0.956989247312	93	-9	-9
12_6325190	13_14775957	2	0.491935483871	0.475806451613	124	0.0643210197711	0.0663677096575
12_6325190	10_4555642	2	0.53164556962	0.594936708861	158	0.0634513699728	0.0670952107122
12_6325190	1_4591752	2	0.546583850932	0.869565217391	161	0.0340264650284	0.0411892901619
12_6325190	9_11846067	2	0.53488372093	0.434108527132	129	-0.0151433207139	0.0037522334723
12_6325190	7_8438119	2	0.541401273885	0.87898089172	157	0.040042192381	0.0607085969399
12_6325190	8_17915905	2	0.541401273885	0.394904458599	157	0.0537141466185	0.0486305580523
12_6325190	2_343832	2	0.5375	0.84375	160	-0.022265625	0.0151267546616
12_6325190	12_6573240	3	0.493506493506	0.454545454545	77	-9	-9
12_6325190	1_407805	2	0.537974683544	0.462025316456	158	-0.00805159429579	0.00104932143179
12_6325190	13_17221838	2	0.541935483871	0.709677419355	155	0.0218522372529	0.00933632095604
12_6325190	8_7132485	5	0.551020408163	0.646258503401	147	0.0248507566292	0.0109192464456
12_6325190	1_7227720	2	0.552147239264	0.656441717791	163	0.0363205239189	0.0236547004326
12_6325190	8_151822	2	0.539393939394	0.945454545455	165	-0.0251239669421	0.0492653414002
12_6325190	5_861105	3	0.553459119497	0.641509433962	159	0.0285985522725	0.0143899917943
12_6325190	14_11854556	3	0.544303797468	0.645569620253	158	0.028360839609	0.0141725294769
12_6325190	6_19167898	2	0.516556291391	0.41059602649	151	-0.0399105302399	0.0263562504448
12_6325190	8_16731569	2	0.571428571429	0.714285714286	105	0.00136054421769	3.7037037037e-05
12_6325190	4_19811937	2	0.555555555556	0.111111111111	162	0.037037037037	0.05625
12_6325190	8_6084240	2	0.546218487395	0.714285714286	119	-0.0120048019208	0.002849002849
12_6325190	8_18570252	2	0.532051282051	0.602564102564	156	-8.21827744904e-05	1.13276414955e-07
12_6325190	14_14266263	2	0.541401273885	0.433121019108	157	0.0266542253235	0.0116541444734
12_6325190	13_17272201	2	0.532894736842	0.486842105263	152	-0.00285664819945	0.000131225483338
12_6325190	9_13634151	3	0.542682926829	0.969512195122	164	0.0043500892326	0.00257960568158
12_6325190	1_229758	2	0.569620253165	0.955696202532	158	-8.01153661273e-05	6.18348884809e-07
12_6325190	13_16421347	2	0.541095890411	0.924657534247	146	0.0133702383186	0.0103338314183
12_6325190	14_14507700	2	0.535483870968	0.651612903226	155	-0.00699271592092	0.00086595004882
12_6325190	9_14579693	3	0.55	0.64375	160	0.0209375	0.00772328978767
12_6325190	14_22701140	2	0.543689320388	0.533980582524	103	0.0106513337732	0.00183766809432
12_6325190	11_23884711	2	0.553459119497	0.830188679245	159	-0.000355998576006	3.63752764521e-06
12_6325190	4_18712719	2	0.54375	0.975	160	0.00734375	0.00891844207857
12_6325190	12_6439243	2	0.572413793103	0.786206896552	145	0.012033293698	0.00351969243973
12_6325190	4_6196051	2	0.563291139241	0.96835443038	158	0.0114965550393	0.0175332837363
12_6325190	3_16424574	2	0.553333333333	0.726666666667	150	0.0245777777778	0.0123051528544
12_6325190	4_5684399	2	0.548780487805	0.896341463415	164	0.0142028554432	0.00876771128872
12_6325190	1_2454704	2	0.533783783784	0.898648648649	148	0.0203159240321	0.0182096223865
12_6325190	9_5905616	1	0.535483870968	0.554838709677	155	-0.000332986472425	1.80476991665e-06
12_6325190	7_4607362	2	0.551724137931	0.544827586207	145	0.0304399524376	0.0151072556136
12_6325190	13_3891188	2	0.565891472868	0.62015503876	129	0.0444083889189	0.0340793986381
12_6325190	8_8734493	2	0.547619047619	0.833333333333	126	-0.0198412698413	0.0114416475973
12_6325190	3_18012371	2	0.538461538462	0.474358974359	156	0.00739644970414	0.000882851492608
12_6325190	11_2598347	2	0.546012269939	0.920245398773	163	-0.00553276374722	0.00168259010956
12_6325190	4_16750622	2	0.537037037037	0.888888888889	162	0.0164609053498	0.0110344827586
12_6325190	10_8979302	2	0.5375	0.725	160	0.0290625	0.0170413907383
12_6325190	8_11313529	2	0.55900621118	0.11801242236	161	-0.00385787585356	0.000580039001822
12_6325190	3_14984432	2	0.547770700637	0.936305732484	157	0.00304271978579	0.000626683690181
12_6325190	10_17920545	2	0.543209876543	0.0617283950617	162	0.00967840268252	0.00651792641924
12_6325190	1_1137700	2	0.555555555556	0.562962962963	135	-0.00164609053498	4.46030330062e-05
12_6325190	9_8646660	2	0.548387096774	0.651612903226	155	0.0297606659729	0.0157536061729
12_6325190	6_6848207	2	0.551948051948	0.305194805195	154	-0.0385815483218	0.0283852377438
12_6325190	2_12814535	2	0.551515151515	0.987878787879	165	0.00668503213958	0.0150887083402
12_6325190	6_17353856	2	0.53125	0.5	128	-0.0078125	0.000980392156863
12_6325190	2_10733424	3	0.547297297297	0.317567567568	148	0.0153853177502	0.0044083975103
12_6325190	2_17856256	2	0.5375	0.30625	160	-0.014609375	0.00404104767937
12_6325190	8_18249594	2	0.565573770492	0.729508196721	122	0.0464256920183	0.044455672858
12_6325190	10_8657606	3	0.547770700637	0.15923566879	157	0.00194734066291	0.000114343566686
12_6325190	6_3046010	2	0.565789473684	0.657894736842	152	0.00277008310249	0.000138775952729
12_6325190	12_25485137	2	0.540880503145	0.238993710692	159	0.00280843321071	0.000174633041971
12_6325190	10_7418280	3	0.527397260274	0.77397260274	146	0.00276787389754	0.000175700025293
12_6325190	2_2638679	4	0.529411764706	0.450980392157	153	-0.0361399461745	0.0211736063185
12_6325190	3_14112436	3	0.529032258065	0.890322580645	155	0.00640998959417	0.00168879417134
12_6325190	4_12960501	2	0.565217391304	0.695652173913	138	-0.0381222432262	0.0279323107448
12_6325190	4_19353362	2	0.56	0.313333333333	150	0.00453333333333	0.000387652009218
12_6325190	9_14452353	3	0.563291139241	0.848101265823	158	0.0159429578593	0.00802067662016
12_6325190	14_25961972	3	0.541935483871	0.522580645161	155	0.00711758584807	0.000817970888393
12_6325190	6_5106416	2	0.55	0.74375	160	0.0409375	0.0355284759876
12_6325190	14_25081891	2	0.551724137931	0.922413793103	116	-0.0089179548157	0.00449317038102
12_6325190	7_16683915	2	0.55223880597	0.776119402985	67	-9	-9
12_6325190	14_549805	2	0.544303797468	0.677215189873	158	-0.00152219195642	4.27348606133e-05
12_6325190	7_4262117	2	0.522388059701	0.962686567164	134	-0.00289596792159	0.0009357696567
12_6325190	13_18260604	2	0.533333333333	0.62	150	0.0493333333333	0.0415049721077
12_6325190	9_11660693	4	0.582278481013	0.721518987342	79	-9	-9
12_6325190	10_1380788	2	0.540372670807	0.639751552795	161	0.0269665522163	0.0127039320123
12_6325190	14_3352069	3	0.54375	0.4625	160	0.017265625	0.00483361721841
12_6325190	14_19350801	2	0.557823129252	0.768707482993	147	0.0133740571058	0.00407860000996
12_6325190	14_207026	3	0.54375	0.75625	160	0.0012890625	3.63358889575e-05
12_6325190	14_13973478	3	0.535211267606	0.901408450704	142	0.0175560404682	0.0139415477614
12_6325190	6_18547084	5	0.542253521127	0.570422535211	142	0.0216722872446	0.0077222514381
12_6325190	10_18572722	3	0.546012269939	0.963190184049	163	0.0200986111634	0.0459631606128
12_6325190	14_22342725	2	0.532894736842	0.328947368421	152	0.00233725761773	9.942004971e-05
12_6325190	4_17150406	3	0.523489932886	0.255033557047	149	-0.0194135399306	0.00795234134745
12_6325190	8_15968927	1	0.557823129252	0.571428571429	147	0.0349854227405	0.0202626641651
12_6325190	14_25214892	4	0.538961038961	0.720779220779	154	0.0271124978917	0.014699212569
12_6325190	11_1408306	2	0.540372670807	0.83850931677	161	-0.0245360904286	0.017900128245
12_6325190	10_1400559	4	0.540880503145	0.377358490566	159	-0.00913729678415	0.00143092279919
12_6325190	3_16073888	2	0.541401273885	0.821656050955	157	-0.00535518682299	0.00078822226565
12_6325190	14_22082351	2	0.541095890411	0.486301369863	146	-0.0234096453368	0.00883445138366
12_6325190	5_2382620	2	0.574468085106	0.914893617021	141	-0.000754489210804	2.99071681501e-05
12_6325190	7_15884873	1	0.55625	0.8	160	0.01125	0.00320462098433
12_6325190	6_710904	4	0.546012269939	0.944785276074	163	0.0117430087696	0.0106641005517
12_6325190	8_18195793	3	0.558282208589	0.803680981595	163	0.0175768753058	0.00794033084706
12_6325190	2_13732850	2	0.551282051282	0.871794871795	156	0.00657462195924	0.0015634160641
12_6325190	4_20878435	2	0.538961038961	0.415584415584	154	-0.00320458762017	0.000170164224975
12_6325190	1_7850197	4	0.548387096774	0.567741935484	155	0.0499479708637	0.041047626649
12_6325190	13_20861938	2	0.544871794872	0.858974358974	156	-0.00649243918475	0.00140316718734
12_6325190	14_20121458	1	0.557692307692	0.653846153846	156	0.0135601577909	0.00329356019158
12_6325190	12_19555496	2	0.537878787879	0.772727272727	132	0.008608815427	0.00169774675051
12_6325190	1_3672045	2	0.549019607843	0.699346405229	153	0.0082019735999	0.00129220813637
12_6325190	13_15070286	2	0.543046357616	0.735099337748	151	0.0378930748651	0.0297153993867
12_6325190	11_2515876	2	0.575	0.791666666667	120	-0.0385416666667	0.036855566025
12_6325190	7_2337372	2	0.536912751678	0.38255033557	149	-0.0376109184271	0.0240863609481
12_6325190	12_6025395	2	0.541401273885	0.96178343949	157	0.00158221428861	0.000274315024023
12_6325190	8_14905779	3	0.552447552448	0.531468531469	143	0.00709081128662	0.000816658608192
12_6325190	6_11561773	2	0.560810810811	0.648648648649	148	-0.0191745799854	0.0065498681115
12_6325190	6_4173574	3	0.554140127389	0.828025477707	157	-0.0320905513408	0.0292703932934
12_6325190	7_15478878	2	0.537190082645	0.942148760331	121	0.0145481865993	0.0156190613897
12_6325190	8_1465110	2	0.537190082645	0.644628099174	121	-0.0239737722833	0.0100913621262
12_6325190	14_24561714	2	0.559748427673	0.779874213836	159	-0.00886040900281	0.00185574483509
12_6325190	11_397089	1	0.546583850932	0.95652173913	161	-0.0135025654874	0.0176893467678
12_6325190	10_17786854	2	0.555555555556	0.718954248366	153	-0.0137981118373	0.00381606765328
12_6325190	10_2855419	3	0.548387096774	0.954838709677	155	-0.00104058272633	0.000101391908115
12_6325190	13_6083946	1	0.539393939394	0.957575757576	165	0.0168227731864	0.0280396268726
12_6325190	14_25406010	2	0.562091503268	0.692810457516	153	-0.00380195651245	0.000275932614615
12_6325190	3_17669289	3	0.526315789474	0.375939849624	133	-0.0399683419074	0.027311914324
12_6325190	6_1298040	2	0.548780487805	0.975609756098	164	-0.011005353956	0.0205555555556
12_6325190	12_21741579	1	0.533834586466	0.917293233083	133	0.0140765447453	0.0104953310072
12_6325190	8_2410656	3	0.5390625	0.7578125	128	0.00555419921875	0.000676469552703
12_6325190	13_15265925	3	0.526666666667	0.36	150	-0.0096	0.00160456409342
12_6325190	12_25020664	2	0.539473684211	0.302631578947	152	0.0472645429363	0.0426058944757
12_6325190	12_20980088	2	0.571428571429	0.928571428571	112	-0.00382653061224	0.000901442307692
12_6325190	5_1290084	2	0.540880503145	0.754716981132	159	-0.00569597721609	0.000705761266449
12_6325190	11_23797975	2	0.530612244898	0.952380952381	147	-0.0155490767736	0.0214046822742
12_6325190	14_4713661	2	0.547169811321	0.679245283019	159	-0.0194612554883	0.00701591832987
12_6325190	6_438021	2	0.5625	0.725	160	0.0046875	0.000447828034035
12_6325190	6_1544655	2	0.530201342282	0.214765100671	149	-0.0266204225035	0.0168699575741
12_6325190	10_17750313	2	0.549019607843	0.359477124183	153	-0.00128155837498	2.88088131921e-05
12_6325190	11_13661842	2	0.606382978723	0.81914893617	94	-9	-9
12_6325190	14_22908455	2	0.55487804878	0.957317073171	164	-0.00680398572278	0.00458712140565
12_6325190	2_2165515	3	0.560747663551	0.429906542056	107	-0.0261158179754	0.0112981048715
12_6325190	11_713955	2	0.550632911392	0.664556962025	158	0.0138199006569	0.0034625449509
12_6325190	12_25869330	3	0.56338028169	0.471830985915	142	0.0369966276532	0.0223285186968
12_6325190	5_9703912	2	0.532894736842	0.717105263158	152	-0.0202995152355	0.00816032328326
12_6325190	6_12651321	2	0.552447552448	0.972027972028	143	0.00846007139713	0.0106465855796
12_6325190	3_16441552	4	0.662921348315	0.898876404494	89	-9	-9
12_6325190	2_17073864	2	0.546012269939	0.932515337423	163	0.0307124844744	0.0604675424309
12_6325190	11_1546083	4	0.541935483871	0.451612903226	155	-0.0124869927159	0.00253622575791
12_6325190	11_3403105	2	0.531746031746	0.825396825397	126	0.0134794658604	0.00506342885549
12_6325190	6_16287063	2	0.527131782946	0.511627906977	129	-0.0526410672436	0.0444923125733
12_6325190	4_17017620	2	0.55625	0.90625	160	0.0021484375	0.00022009884439
12_6325190	6_2222716	3	0.529032258065	0.806451612903	155	-0.0201873048907	0.0104788951999
12_6325190	8_16991252	2	0.560810810811	0.945945945946	148	0.00328707085464	0.000857937243479
12_6325190	3_18100100	2	0.544303797468	0.746835443038	158	0.0175452651819	0.00656410130075
12_6325190	12_3950379	1	0.545454545455	0.571428571429	154	0.038961038961	0.025
12_6325190	10_4153174	2	0.56	0.406666666667	150	0.0189333333333	0.00602942829872
12_6325190	12_11533934	1	0.55652173913	0.904347826087	115	-0.0076370510397	0.00273191116482
12_6325190	14_8838292	2	0.558620689655	0.620689655172	145	-0.0570749108205	0.0561167227834
12_6325190	6_6001320	2	0.576	0.872	125	-0.038272	0.0537337958956
12_6325190	10_18392654	2	0.555555555556	0.895061728395	162	0.00274348422497	0.000324543610548
12_6325190	11_13650613	2	0.568345323741	0.388489208633	139	0.00941980228767	0.00152248053464
12_6325190	14_25308603	3	0.540880503145	0.672955974843	159	0.0511055733555	0.0477877512769
12_6325190	10_8045890	2	0.547169811321	0.301886792453	159	-0.00166132668803	5.28545787166e-05
12_6325190	4_17927143	2	0.541095890411	0.630136986301	146	0.0220491649465	0.00840063730756
12_6325190	3_15296151	1	0.546666666667	0.453333333333	150	-0.00782222222222	0.000996276314354
12_6325190	6_6187458	3	0.52380952381	0.314285714286	105	0.0258503401361	0.0124311294766
12_6325190	13_4117830	3	0.543307086614	0.661417322835	127	0.0264740529481	0.0126133638607
12_6325190	6_1192660	2	0.537974683544	0.962025316456	158	-0.0112161512578	0.0138541357423
12_6325190	14_15179835	2	0.565789473684	0.763157894737	152	-0.0173130193906	0.00675020723136
12_6325190	1_3716768	2	0.534591194969	0.276729559748	159	0.0218741347257	0.00960835632191
12_6325190	11_2624891	2	0.533783783784	0.297297297297	148	0.0102264426589	0.00201156392681
12_6325190	4_14998831	1	0.542372881356	0.525423728814	118	0.0540074691181	0.0471283495477
12_6325190	4_7145886	2	0.583333333333	0.75	120	0.0208333333333	0.00952380952381
12_6325190	13_18454219	3	0.551282051282	0.762820512821	156	0.0153681788297	0.00527713285188
12_6325190	10_3266940	2	0.522580645161	0.645161290323	155	0.0047866805411	0.000401158734492
12_6325190	8_16271342	2	0.553846153846	0.869230769231	130	-0.00449704142012	0.00072001132871
12_6325190	14_24209168	2	0.549382716049	0.240740740741	162	0.00971650663009	0.00208640096844
12_6325190	7_1529690	3	0.537974683544	0.278481012658	158	0.0273994552155	0.0150318657974
12_6325190	11_2793772	2	0.55	0.225	160	0.00125	3.62043372796e-05
12_6325190	6_5931657	2	0.546052631579	0.381578947368	152	-0.0044148199446	0.000333209452695
12_6325190	6_18609382	2	0.573426573427	0.888111888112	143	0.0291945816421	0.0350655997444
12_6325190	5_16761961	2	0.549382716049	0.876543209877	162	-0.0185947264137	0.0129064985573
12_6325190	6_6732296	3	0.564102564103	0.551282051282	156	-0.00328731097962	0.000177660916375
12_6325190	13_228602	2	0.552147239264	0.828220858896	163	-0.00944710000376	0.0025368236251
12_6325190	7_3659762	2	0.540880503145	0.905660377358	159	0.0132906135042	0.00832536901349
12_6325190	14_24278735	2	0.596638655462	0.672268907563	119	-0.00614363392416	0.000711843174431
12_6325190	13_18646668	3	0.549668874172	0.609271523179	151	-0.0170167975089	0.00491401646292
12_6325190	7_970549	2	0.514492753623	0.594202898551	138	0.0131274942239	0.0028611787214
12_6325190	9_8149764	2	0.530973451327	0.601769911504	113	0.0256088965463	0.0109887162412
12_6325190	4_5328446	2	0.539473684211	0.546052631579	152	0.0014716066482	3.51656588481e-05
12_6325190	6_136786	2	0.533742331288	0.0552147239264	163	0.00733938048101	0.00414928386798
12_6325190	10_1152604	2	0.550632911392	0.917721518987	158	0.0263178977728	0.0370716386492
12_6325190	14_13627294	2	0.552147239264	0.374233128834	163	0.00809213745342	0.00113078891761
12_6325190	2_17911390	2	0.528169014085	0.746478873239	142	-0.0139853203729	0.00414718858538
12_6325190	6_12163793	3	0.51724137931	0.965517241379	116	-0.00802615933413	0.0077487244898
12_6325190	12_25531822	2	0.542483660131	0.816993464052	153	-0.0183690033748	0.00909269731989
12_6325190	12_23644653	2	0.547770700637	0.522292993631	157	0.0132662582661	0.0028474990613
12_6325190	14_12165867	2	0.554140127389	0.891719745223	157	-0.00369183334009	0.000571331981068
12_6325190	3_14852182	2	0.545454545455	0.753246753247	154	-0.00826446280992	0.00148215366001
12_6325190	9_3408344	2	0.544303797468	0.917721518987	158	0.000480692196763	1.23373018321e-05
12_6325190	11_615330	2	0.55487804878	0.957317073171	164	-0.000706424747174	4.94476045101e-05
12_6325190	8_17204103	3	0.53125	0.625	160	0.03671875	0.0231006535948
12_6325190	6_1189341	2	0.547770700637	0.59872611465	157	-0.00949328573167	0.00151428113461
12_6325190	1_1717682	1	0.525423728814	0.5	118	0.0169491525424	0.00460829493088
12_6325190	10_4315997	2	0.546012269939	0.963190184049	163	0.0139636418382	0.0221858049275
12_6325190	11_10406551	2	0.558139534884	0.674418604651	129	0.0111772129079	0.00230701274258
12_6325190	12_872236	4	0.563758389262	0.315436241611	149	0.0235124543939	0.0104099905101
12_6325190	8_17706823	2	0.531034482759	0.786206896552	145	0.0514625445898	0.0632686165993
12_6325190	6_2634426	2	0.538461538462	0.794871794872	156	0.00788954635108	0.00153609831029
12_6325190	6_4764244	2	0.556962025316	0.0569620253165	158	0.00624899855792	0.00294604724135
12_6325190	9_13168	2	0.534161490683	0.937888198758	161	0.00212183171946	0.000310590892756
12_6325190	8_24296957	2	0.5	0.71875	128	-0.0390625	0.030193236715
12_6325190	8_23752481	2	0.539877300613	0.969325153374	163	0.00429071474275	0.00249252013809
12_6325190	13_6950191	2	0.533898305085	0.483050847458	118	0.0048118356794	0.000372598992099
12_6325190	8_2858066	2	0.540372670807	0.484472049689	161	-0.031981790826	0.0164886611708
12_6325190	12_6181380	1	0.578231292517	0.755102040816	147	-0.0420658059142	0.0392366275194
12_6325190	2_8711134	2	0.542483660131	0.771241830065	153	-8.54372249989e-05	1.66699311949e-07
12_6325190	9_2258218	2	0.541666666667	0.409722222222	144	0.0072337962963	0.000871511340106
12_6325190	12_24111788	2	0.548611111111	0.361111111111	144	0.0102237654321	0.00182953239132
12_6325190	9_1052865	2	0.554838709677	0.4	155	0.0232258064516	0.00910010111223
12_6325190	2_17620191	2	0.552631578947	0.703947368421	152	-0.0337603878116	0.0221209979319
12_6325190	14_3663627	2	0.56050955414	0.980891719745	157	0.0043409468944	0.0040812558105
12_6325190	11_354731	3	0.52027027027	0.445945945946	148	-0.015796201607	0.00404618127363
12_6325190	14_1726973	2	0.635514018692	0.92523364486	107	0.028823478033	0.0518476621418
12_6325190	3_18461399	2	0.528301886792	0.792452830189	159	0.0404651714726	0.0399508692366
12_6325190	9_10842421	2	0.529411764706	0.549019607843	153	0.042675893887	0.0295246721877
12_6325190	5_1495164	2	0.558441558442	0.383116883117	154	0.0198178444932	0.00673926811975
12_6325190	8_14813365	2	0.553459119497	0.446540880503	159	-0.0018591036747	5.65866096357e-05
12_6325190	13_18681837	3	0.551515151515	0.969696969697	165	0.00459136822773	0.00290039352539
12_6325190	10_18085894	2	0.534722222222	0.736111111111	144	0.00916280864198	0.00173720956599
12_6325190	14_24744647	2	0.553459119497	0.792452830189	159	-0.00462798148807	0.000526921861749
12_6325190	14_7698553	2	0.524590163934	0.94262295082	122	-0.00268744961032	0.000535446562433
12_6325190	2_3910593	2	0.552631578947	0.361842105263	152	0.00398199445983	0.000277749337786
12_6325190	14_17370141	2	0.542483660131	0.21568627451	153	0.0267845700372	0.017086919105
12_6325190	13_14298970	2	0.551282051282	0.967948717949	156	-0.00797172912558	0.00828056588414
12_6325190	4_353934	4	0.546012269939	0.944785276074	163	0.00560803944447	0.00243213445461
12_6325190	7_773776	2	0.55	0.78125	160	0.0203125	0.00975468975469
12_6325190	9_12437919	2	0.5375	0.71875	160	0.019921875	0.00789768534966
12_6325190	2_17834205	2	0.558282208589	0.889570552147	163	0.000301102788965	3.74253247817e-06
12_6325190	3_16259440	2	0.543046357616	0.781456953642	151	-0.0270163589316	0.0172227514464
12_6325190	8_15651498	2	0.563758389262	0.604026845638	149	0.028602315211	0.0139078592468
12_6325190	14_432310	3	0.555555555556	0.858024691358	162	-0.00754458161866	0.00189239912418
12_6325190	2_12116125	1	0.549019607843	0.78431372549	153	-0.00576701268743	0.000794042913608
12_6325190	4_3350970	2	0.54375	0.9375	160	0.008984375	0.00555293129691
12_6325190	13_6934279	2	0.514705882353	0.963235294118	136	0.00421712802768	0.00201050857539
12_6325190	10_7460797	2	0.544776119403	0.776119402985	134	-0.0123635553575	0.00354730605124
12_6325190	6_17956970	2	0.552631578947	0.953947368421	152	0.00571329639889	0.00300534006706
12_6325190	7_2029774	6	0.546583850932	0.944099378882	161	-0.00671270398519	0.00344513993577
12_6325190	8_715111	3	0.54375	0.85	160	-0.0059375	0.00111453808417
12_6325190	4_5777864	2	0.533783783784	0.22972972973	148	-0.0347881665449	0.0274821048542
12_6325190	14_24215504	1	0.540372670807	0.621118012422	161	0.0184020678215	0.00579369929568
12_6325190	6_8161585	2	0.545454545455	0.836363636364	110	0.00743801652893	0.00163043478261
12_6325190	13_948408	2	0.569230769231	0.6	130	0.00461538461538	0.000361969111969
12_6325190	13_17461079	2	0.530201342282	0.671140939597	149	0.0468447367236	0.039915857844
12_6325190	6_421405	2	0.541935483871	0.748387096774	155	-0.00557752341311	0.000665502001102
12_6325190	7_713924	2	0.54375	0.225	160	0.01515625	0.00531003217398
12_6325190	14_25375661	2	0.534591194969	0.880503144654	159	0.0261461176378	0.0261138338693
12_6325190	6_747358	2	0.544303797468	0.772151898734	158	-0.00889280564012	0.00181222730546
12_6325190	11_349225	2	0.563291139241	0.474683544304	158	0.0174250921327	0.00494994143648
12_6325190	8_6167057	2	0.566666666667	0.616666666667	120	0.000555555555556	5.31714086701e-06
12_6325190	14_22537701	2	0.546052631579	0.671052631579	152	0.0217278393352	0.00862799878114
12_6325190	12_22396415	3	0.549382716049	0.950617283951	162	0.00861149215059	0.00638106698596
12_6325190	2_5834246	2	0.546012269939	0.840490797546	163	-0.0110655274944	0.00368450388954
12_6325190	7_9100117	2	0.522875816993	0.934640522876	153	0.0080310991499	0.00423220615001
12_6325190	12_21562924	2	0.559748427673	0.522012578616	159	0.022269688699	0.00806560702555
12_6325190	7_4349091	2	0.530201342282	0.671140939597	149	-0.0336921760281	0.0206481898365
12_6325190	1_5534113	6	0.53781512605	0.504201680672	119	0.0145469952687	0.00340555983564
12_6325190	2_17480615	2	0.529032258065	0.464516129032	155	0.0316753381894	0.0161890741494
12_6325190	6_14576424	2	0.483516483516	0.516483516484	91	-9	-9
12_6325190	14_15155983	2	0.560747663551	0.766355140187	107	0.0469036597083	0.0498822003114
12_6325190	13_18859873	3	0.548387096774	0.529032258065	155	0.000208116545265	7.01917920526e-07
12_6325190	13_19135441	2	0.558620689655	0.620689655172	145	0.0463733650416	0.037045805275
12_6325190	14_22071004	2	0.563636363636	0.472727272727	110	0.0153719008264	0.00385444297082
12_6325190	3_13231804	2	0.552147239264	0.963190184049	163	0.0080544996048	0.00739965163663
12_6325190	8_18401154	3	0.549668874172	0.735099337748	151	0.00653480110521	0.000885936432535
12_6325190	3_12644388	2	0.542483660131	0.738562091503	153	0.00457089153744	0.000435966368635
12_6325190	14_664698	3	0.543209876543	0.87037037037	162	0.0210333790581	0.0158024838876
12_6325190	12_625460	2	0.544303797468	0.721518987342	158	-0.0129786893126	0.00337988205185
12_6325190	14_22825748	2	0.543624161074	0.422818791946	149	0.0318904553849	0.0167970719726
12_6325190	4_21077567	2	0.558441558442	0.590909090909	154	0.00118063754427	2.33844283092e-05
12_6325190	4_666673	2	0.556962025316	0.867088607595	158	0.004406345137	0.000682754853766
12_6325190	1_7381507	1	0.518518518519	0.533333333333	135	0.0197530864198	0.00627943485086
12_6325190	13_21014944	3	0.54375	0.80625	160	-0.0196484375	0.0099619063166
12_6325190	14_13550274	2	0.541401273885	0.904458598726	157	0.0198791026005	0.0184187916168
12_6325190	1_11587559	2	0.570093457944	0.953271028037	107	0.0172940868198	0.0273950777745
12_6325190	3_17415737	2	0.540372670807	0.670807453416	161	0.0474518729987	0.0410543920629
12_6325190	2_6619091	4	0.559440559441	0.699300699301	143	-0.0135947968116	0.00356607604282
12_6325190	4_6485789	2	0.53164556962	0.177215189873	158	0.000721038295145	1.43196571768e-05
12_6325190	12_6103297	3	0.523489932886	0.758389261745	149	-0.0547272645376	0.0655267548107
12_6325190	2_18297928	2	0.540372670807	0.695652173913	161	-0.0653524169592	0.0812197665646
12_6325190	14_24827514	3	0.550632911392	0.183544303797	158	-0.0187870533568	0.00951875997727
12_6325190	1_538432	2	0.572916666667	0.260416666667	96	-9	-9
12_6325190	8_1363304	3	0.573529411765	0.558823529412	136	-0.026384083045	0.0115438906727
12_6325190	10_13119379	2	0.532894736842	0.506578947368	152	-0.0199532548476	0.00639891725964
12_6325190	6_16101334	3	0.55905511811	0.968503937008	127	0.00186000372001	0.000460077538401
12_6325190	3_18140378	2	0.548780487805	0.792682926829	164	0.0406008328376	0.0405087440382
12_6325190	2_18172189	2	0.550632911392	0.291139240506	158	0.0169043422528	0.00559591934415
12_6325190	8_15470306	2	0.549668874172	0.516556291391	151	-0.0124117363274	0.00249211685893
12_6325190	8_18792442	2	0.537974683544	0.259493670886	158	0.00596859477648	0.000745866381369
12_6325190	6_1575381	3	0.543209876543	0.913580246914	162	-0.00861149215059	0.00378540834622
12_6325190	13_17155525	2	0.544303797468	0.626582278481	158	0.0070501522192	0.000856460191633
12_6325190	10_131772	2	0.54375	0.7625	160	0.010390625	0.00240313259045
12_6325190	3_17423661	3	0.5375	0.85625	160	-0.003984375	0.000518826044868
12_6325190	9_13206402	2	0.535483870968	0.206451612903	155	-0.0137773152966	0.00465790159282
12_6325190	1_2713568	2	0.5625	0.805555555556	144	0.0538194444444	0.0751427007585
12_6325190	6_18349936	2	0.566878980892	0.936305732484	157	0.0106292344517	0.0077158953469
12_6325190	12_26455399	2	0.556291390728	0.761589403974	151	0.000175430902153	6.8669763673e-07
12_6325190	10_4273254	2	0.551948051948	0.915584415584	154	-0.0118485410693	0.00734483693617
12_6325190	5_3263665	2	0.559210526316	0.947368421053	152	0.0031163434903	0.000790166812994
12_6325190	9_14128842	2	0.556338028169	0.957746478873	142	-0.00466177345765	0.00217569446907
12_6325190	11_23920833	1	0.541935483871	0.225806451613	155	0.0195629552549	0.00881878573025
12_6325190	2_18735963	2	0.552795031056	0.875776397516	161	-0.0058639712974	0.00127854366439
12_6325190	10_13947377	2	0.530864197531	0.62962962963	81	-9	-9
12_6325190	12_21991680	2	0.543209876543	0.950617283951	162	0.00213382106386	0.000390886754523
12_6325190	14_1211994	2	0.550898203593	0.922155688623	167	-0.0110079242712	0.00682281486629
12_6325190	3_5748344	2	0.558441558442	0.75974025974	154	0.0172879068983	0.00664007161955
12_6325190	11_16738303	5	0.511278195489	0.857142857143	133	0.0504833512352	0.0832956259427
12_6325190	10_1219198	1	0.558282208589	0.914110429448	163	0.0356806804923	0.0657549545373
12_6325190	6_171748	2	0.549019607843	0.56862745098	153	-0.0834294502115	0.114607468993
12_6325190	4_970994	2	0.539007092199	0.879432624113	141	-0.0272119108697	0.0281058662201
12_6325190	5_12890332	3	0.544303797468	0.886075949367	158	-0.00128184585804	6.56248718264e-05
12_6325190	9_14827168	2	0.548780487805	0.969512195122	164	0.0106335514575	0.0154486562034
12_6325190	4_2669978	3	0.547770700637	0.509554140127	157	0.0457219359812	0.0337683872793
12_6325190	10_17190896	2	0.536585365854	0.634146341463	164	0.0133848899465	0.00310544718439
12_6325190	12_5913765	3	0.541401273885	0.490445859873	157	0.0210961905148	0.0071725659961
12_6325190	5_984529	2	0.551948051948	0.883116883117	154	-0.000421656265812	6.96499116839e-06
12_6325190	6_4385359	2	0.55	0.16875	160	0.0071875	0.00148800733596
12_6325190	7_783544	2	0.538961038961	0.766233766234	154	0.015601281835	0.00546867984391
12_6325190	14_21962830	1	0.542682926829	0.920731707317	164	-0.0118604997026	0.00776622192204
12_6325190	11_2409547	3	0.546012269939	0.736196319018	163	-0.0400090330837	0.0332502642439
12_6325190	6_19086393	2	0.545454545455	0.928571428571	154	-0.00649350649351	0.0025641025641
12_6325190	3_3201252	2	0.547770700637	0.96178343949	157	0.00819505862307	0.00737594621582
12_6325190	5_17884265	3	0.552147239264	0.895705521472	163	0.00850615378825	0.00313220177669
12_6325190	9_12798176	2	0.549382716049	0.950617283951	162	0.00243865264441	0.000511724692116
12_6325190	4_9085719	2	0.534161490683	0.906832298137	161	0.024921878014	0.0295434497894
12_6325190	3_1771285	4	0.564285714286	0.2	140	0.0228571428571	0.0132807636439
12_6325190	2_3172415	2	0.547169811321	0.308176100629	159	-0.0113919544322	0.00245665664385
12_6325190	5_16785694	1	0.537974683544	0.518987341772	158	0.00560807562891	0.000506858624717
12_6325190	1_1555829	2	0.540880503145	0.622641509434	159	-0.0285985522725	0.0140174442739
12_6325190	6_16616304	2	0.513274336283	0.610619469027	113	0.0228678831545	0.00880386253154
12_6325190	8_24016002	2	0.614035087719	0.622807017544	114	0.0473991997538	0.0403537504094
12_6325190	1_2023028	2	0.537414965986	0.972789115646	147	0.00101809431255	0.000157511884988
12_6325190	13_15466845	2	0.545454545455	0.413223140496	121	0.030803906837	0.0157840375587
12_6325190	14_17591103	2	0.53642384106	0.443708609272	151	-0.0393403798079	0.0252143477623
12_6325190	11_24050470	3	0.540880503145	0.547169811321	159	-0.0192239231043	0.00600619569158
12_6325190	2_5281054	2	0.556818181818	0.931818181818	88	-9	-9
12_6325190	2_17649876	2	0.5375	0.89375	160	0.013359375	0.0075602661102
12_6325190	1_3334465	2	0.541935483871	0.877419354839	155	0.0341727367326	0.0437377230358
12_6325190	9_784218	2	0.567901234568	0.913580246914	162	-0.00647767108672	0.0021658193242
12_6325190	8_24296049	2	0.460674157303	0.842696629213	89	-9	-9
12_6325190	13_4045510	2	0.531034482759	0.606896551724	145	0.0777170035672	0.101659258745
12_6325190	4_20697451	3	0.533783783784	0.283783783784	148	0.0241964937911	0.0115749840571
12_6325190	4_7308351	2	0.546012269939	0.932515337423	163	0.0123075764989	0.00971040862377
12_6325190	12_22395517	1	0.555555555556	0.802469135802	162	0.0109739368999	0.00307692307692
12_6325190	13_386106	1	0.532110091743	0.522935779817	109	0.0244928878041	0.00965849832883
12_6325190	2_17547862	1	0.554140127389	0.656050955414	157	0.0122520183375	0.00269256135789
12_6325190	8_1063103	2	0.539877300613	0.969325153374	163	-0.00184425458241	0.000460490985807
12_6325190	10_19039088	2	0.544871794872	0.538461538462	156	-0.0113412228797	0.0020870319959
12_6325190	14_14884655	2	0.554140127389	0.815286624204	157	-0.0250314414378	0.0168401155795
12_6325190	6_2790600	2	0.539473684211	0.802631578947	152	0.00779085872576	0.00154224024676
12_6325190	7_2160494	2	0.572815533981	0.864077669903	103	0.0487322085022	0.0826339200696
12_6325190	6_2882806	2	0.532467532468	0.714285714286	154	0.0222634508349	0.00975609756098
12_6325190	2_17192698	2	0.522580645161	0.606451612903	155	0.0185639958377	0.0057875571188
12_6325190	4_3212376	2	0.545454545455	0.850649350649	154	0.0295159386068	0.0276579267618
12_6325190	4_18508678	2	0.549382716049	0.925925925926	162	0.016003657979	0.0150838848699
12_6325190	5_8850367	2	0.574074074074	0.990740740741	108	0.00531550068587	0.0125965054856
12_6325190	6_14475709	2	0.540880503145	0.893081761006	159	-0.023931015387	0.0241519484012
12_6325190	3_17465875	2	0.530201342282	0.818791946309	149	-0.0113057970362	0.00345858709627
12_6325190	12_4194199	2	0.540322580645	0.427419354839	124	0.043249219563	0.030772261467
12_6325190	11_14488717	2	0.559139784946	0.752688172043	93	-9	-9
12_6325190	3_15325245	2	0.551948051948	0.707792207792	154	-0.00754764715804	0.00111377902222
12_6325190	10_16651283	3	0.559748427673	0.905660377358	159	0.0213599145603	0.0216693418941
12_6325190	3_9121344	2	0.551948051948	0.409090909091	154	0.0339433293979	0.0192726663315
12_6325190	12_21343912	2	0.544871794872	0.282051282051	156	-0.0126561472715	0.00318972659486
12_6325190	8_6961967	2	0.541935483871	0.058064516129	155	0.000790842872008	4.60653316142e-05
12_6325190	14_725703	2	0.549019607843	0.777777777778	153	0.0108932461874	0.00277284826974
12_6325190	14_9757317	3	0.538461538462	0.897435897436	156	-0.00246548323471	0.000265731292517
12_6325190	3_9784501	2	0.549668874172	0.53642384106	151	0.0561378886891	0.0511976321095
12_6325190	2_17423662	3	0.529801324503	0.58940397351	151	0.0188588219815	0.00589938689768
12_6325190	8_14224033	1	0.55	0.84375	160	-0.0390625	0.0467639356528
12_6325190	12_22034553	2	0.538961038961	0.675324675325	154	-0.0328048574802	0.0197523789633
12_6325190	13_1151307	2	0.618421052632	0.460526315789	76	-9	-9
12_6325190	12_25134235	2	0.547169811321	0.679245283019	159	-0.000593330960009	6.52133991102e-06
12_6325190	6_15794827	3	0.522727272727	0.515151515152	132	0.0337465564738	0.0182757885763
12_6325190	13_14174492	2	0.543046357616	0.781456953642	151	0.0259637735187	0.015906862358
12_6325190	2_15613541	3	0.546666666667	0.28	150	0.0136	0.00370209059233
12_6325190	4_5179873	2	0.536231884058	0.731884057971	138	-0.0011552194917	2.73470553776e-05
12_6325190	4_19779945	2	0.542483660131	0.516339869281	153	0.0336195480371	0.0182353675491
12_6325190	6_2736245	3	0.559748427673	0.591194968553	159	0.00241287923737	9.77530716952e-05
12_6325190	14_8166409	2	0.485294117647	0.970588235294	68	-9	-9
12_6325190	4_3025539	2	0.554838709677	0.81935483871	155	-0.0288033298647	0.0226935738189
12_6325190	6_18112679	2	0.543859649123	0.789473684211	114	0.0267774699908	0.0173904052936
12_6325190	4_19618015	2	0.544871794872	0.352564102564	156	-0.0254355687048	0.0114293086309
12_6325190	12_25595574	2	0.550898203593	0.97005988024	167	-0.00147011366489	0.000300769368402
12_6325190	11_4231578	2	0.538461538462	0.961538461538	156	0.0142998027613	0.0222486772487
12_6325190	2_4907736	2	0.548387096774	0.722580645161	155	-0.0285119667014	0.016374863899
12_6325190	4_15073044	4	0.54	0.146666666667	150	0.0474666666667	0.0724729175816
12_6325190	12_24102569	2	0.559210526316	0.855263157895	152	-0.0045879501385	0.000689845711795
12_6325190	1_3085491	2	0.548387096774	0.537634408602	93	-9	-9
12_6325190	6_2241445	2	0.551948051948	0.798701298701	154	0.0201973351324	0.010259736456
12_6325190	4_1451035	3	0.54375	0.35625	160	-0.0187109375	0.00615342389587
12_6325190	13_17659960	2	0.542857142857	0.0928571428571	140	-0.00755102040816	0.00272761324875
12_6325190	14_21880064	3	0.518518518519	0.898148148148	108	0.00651577503429	0.00185896577649
12_6325190	14_16054780	2	0.525316455696	0.892405063291	158	-0.00676974843775	0.00191410615344
12_6325190	4_808915	2	0.596153846154	0.942307692308	104	0.00554733727811	0.0023511708831
12_6325190	4_17399119	3	0.541935483871	0.61935483871	155	0.0578980228928	0.0572787300545
12_6325190	9_1877358	2	0.537974683544	0.898734177215	158	0.0101746514982	0.00457632985666
12_6325190	3_18594850	2	0.547169811321	0.314465408805	159	-0.00225465764804	9.51703047559e-05
12_6325190	10_3225830	2	0.550632911392	0.696202531646	158	-0.00360519147573	0.000248355335776
12_6325190	2_3335560	3	0.56462585034	0.721088435374	147	0.0146235364894	0.00432540100577
8_16701432	4_16949550	2	0.923976608187	0.953216374269	171	0.002291303307	0.00167599058548
8_16701432	3_18149570	3	0.920903954802	0.870056497175	177	0.0236202879122	0.0677484311215
8_16701432	14_6357866	2	0.93288590604	0.127516778523	149	-0.0115760551327	0.0192377595899
8_16701432	2_1228995	3	0.929078014184	0.751773049645	141	-0.00342035108898	0.000951420752659
8_16701432	14_22365182	2	0.910828025478	0.146496815287	157	-0.0187837234776	0.0347428366572
8_16701432	1_3014273	3	0.925925925926	0.592592592593	162	-0.0116598079561	0.00821022727273
8_16701432	10_2593923	2	0.917159763314	0.905325443787	169	0.00399145688176	0.00244646245595
8_16701432	12_5990818	1	0.913333333333	0.573333333333	150	0.00302222222222	0.000471710431819
8_16701432	13_15238111	2	0.92899408284	0.686390532544	169	-0.0163509681034	0.0188286422526
8_16701432	4_2256485	2	0.914772727273	0.954545454545	176	0.00180785123967	0.000966183574879
8_16701432	9_14533662	3	0.913043478261	0.639751552795	161	-0.00648123143397	0.00229566215505
8_16701432	11_13990619	2	0.919254658385	0.422360248447	161	-0.00937463832414	0.00485305952574
8_16701432	10_937670	1	0.908496732026	0.83660130719	153	-0.00187961894998	0.000310894141829
8_16701432	4_4309063	2	0.922155688623	0.520958083832	167	-0.00136254437233	0.000103632000184
8_16701432	1_7692976	3	0.912162162162	0.628378378378	148	-0.0191289262235	0.0195571374066
8_16701432	9_14728916	2	0.932098765432	0.845679012346	162	0.00803993293705	0.00782590735508
8_16701432	13_369725	2	0.917159763314	0.686390532544	169	-0.0141451629845	0.0122340186311
8_16701432	6_5375443	2	0.942307692308	0.615384615385	104	-0.00295857988166	0.000680272108844
8_16701432	12_15234316	2	0.913294797688	0.884393063584	173	0.00153697083097	0.000291773530791
8_16701432	11_626101	2	0.911764705882	0.311764705882	170	0.0098615916955	0.0056338467781
8_16701432	5_1154003	2	0.921686746988	0.584337349398	166	-0.00845550878212	0.00407808462756
8_16701432	5_676167	2	0.920245398773	0.361963190184	163	0.0165982912417	0.0162538862702
8_16701432	13_17403542	2	0.917647058824	0.970588235294	170	-0.00242214532872	0.0027195027195
8_16701432	1_5520238	2	0.923976608187	0.713450292398	171	0.00160733217058	0.000179903397821
8_16701432	8_661236	2	0.914772727273	0.954545454545	176	-0.00387396694215	0.00443655723159
8_16701432	6_2007921	2	0.926380368098	0.533742331288	163	0.0270239753096	0.0430286628499
8_16701432	8_20600822	3	0.914285714286	0.822857142857	175	-0.0094693877551	0.00784983572282
8_16701432	5_16649995	2	0.928571428571	0.970238095238	168	0.00977891156463	0.0499292118924
8_16701432	4_17545237	3	0.917647058824	0.752941176471	170	-0.0144636678201	0.0148812930621
8_16701432	8_18924003	2	0.914110429448	0.687116564417	163	-0.0146034852648	0.012634584035
8_16701432	6_18899113	2	0.921985815603	0.439716312057	141	0.0201197122881	0.0228436324802
8_16701432	10_17235317	3	0.913294797688	0.907514450867	173	-0.00801897824852	0.00967507861001
8_16701432	4_2083626	2	0.888	0.912	125	-0.001856	0.00043156622104
8_16701432	8_9822623	2	0.947368421053	0.353383458647	133	0.00356153541749	0.00111331024245
8_16701432	14_2419262	2	0.923529411765	0.517647058824	170	-0.00159169550173	0.000143673322173
8_16701432	8_7117951	2	0.910344827586	0.627586206897	145	-0.00580261593341	0.00176509150868
8_16701432	8_8384023	3	0.927710843373	0.28313253012	166	0.0144433154304	0.0153256660498
8_16701432	6_2662915	2	0.923976608187	0.947368421053	171	-0.00400123114805	0.00457102672293
8_16701432	13_16159156	2	0.920454545455	0.863636363636	176	0.00619834710744	0.00445558340295
8_16701432	12_843244	2	0.921212121212	0.381818181818	165	-0.000220385674931	2.83514215403e-06
8_16701432	4_20788806	2	0.916201117318	0.960893854749	179	-0.00327705127805	0.00372234826999
8_16701432	8_18347794	3	0.914110429448	0.674846625767	163	0.0027475629493	0.000438190402734
8_16701432	9_14351966	2	0.923529411765	0.917647058824	170	0.00546712802768	0.00560039340049
8_16701432	12_7606938	2	0.932773109244	0.857142857143	119	-0.00120048019208	0.000187687687688
8_16701432	2_16587041	2	0.906040268456	0.44966442953	149	-0.0114409260844	0.00621322346841
8_16701432	7_9846433	2	0.945945945946	0.783783783784	111	-0.00267835402971	0.000827859879584
8_16701432	2_17316276	2	0.911764705882	0.535294117647	170	-0.0115916955017	0.00671426028715
8_16701432	14_16098599	2	0.925465838509	0.913043478261	161	-0.000270051309749	1.33162884841e-05
8_16701432	14_24409596	7	0.94	0.493333333333	150	-0.00373333333333	0.000988670641526
8_16701432	13_18809087	2	0.914772727273	0.971590909091	176	-0.00242122933884	0.00272420180887
8_16701432	8_21412790	2	0.907975460123	0.723926380368	163	-0.0131356091686	0.0103324510952
8_16701432	6_2574850	2	0.912280701754	0.602339181287	171	0.000205191340925	2.19654702807e-06
8_16701432	8_17174425	2	0.913793103448	0.925287356322	174	-0.00644074514467	0.00761748505801
8_16701432	8_6933952	2	0.920863309353	0.848920863309	139	-0.00476165829926	0.00242589331572
8_16701432	12_24540273	2	0.916167664671	0.838323353293	167	-0.00756570690953	0.00549861920077
8_16701432	10_2657611	4	0.919540229885	0.954022988506	174	-0.0036992997754	0.00421686746988
8_16701432	8_1831521	2	0.914110429448	0.865030674847	163	0.0129474199255	0.0182877715364
8_16701432	6_3443731	3	0.925465838509	0.546583850932	161	0.0034720882682	0.00070519946175
8_16701432	5_791784	2	0.920245398773	0.509202453988	163	-0.00233354661448	0.000296879827
8_16701432	11_3389002	2	0.920245398773	0.711656441718	163	0.0138130904438	0.012668980567
8_16701432	14_25674307	2	0.929487179487	0.833333333333	156	0.00747863247863	0.00614420062696
8_16701432	12_4691163	3	0.941176470588	0.43137254902	102	0.00576701268743	0.00244905956113
8_16701432	14_19161047	1	0.917159763314	0.443786982249	169	0.0130947795946	0.0091431186064
8_16701432	11_2888167	2	0.91156462585	0.87074829932	147	0.00897774075617	0.00888365611215
8_16701432	5_16082628	1	0.925170068027	0.503401360544	147	0.0172613262992	0.017215969724
8_16701432	8_3339126	2	0.921686746988	0.5	166	-0.0210843373494	0.0246354952237
8_16701432	6_17273011	2	0.913294797688	0.867052023121	173	3.34124093688e-05	1.22301718339e-07
8_16701432	3_17538419	3	0.913294797688	0.728323699422	173	0.0226870259614	0.0328490488873
8_16701432	14_8438223	2	0.917159763314	0.289940828402	169	0.00626728755996	0.00251112887551
8_16701432	4_1736189	2	0.919540229885	0.850574712644	174	0.0052186550403	0.00289621695872
8_16701432	14_23233029	2	0.912790697674	0.883720930233	172	-0.0101406165495	0.0125712370097
8_16701432	4_4370207	2	0.913294797688	0.78612716763	173	-0.0127635403789	0.0122359515137
8_16701432	5_23938842	2	0.920731707317	0.920731707317	164	-0.00628346222487	0.00741195561598
8_16701432	4_19582519	2	0.919075144509	0.121387283237	173	0.00982324835444	0.0121648460775
8_16701432	4_2298705	2	0.919075144509	0.942196531792	173	0.00110260950917	0.000300133944074
8_16701432	4_18420852	3	0.934959349593	0.609756097561	123	-0.017251635931	0.0205679347826
8_16701432	10_18996438	2	0.909638554217	0.385542168675	166	-0.00130643054144	8.76509544215e-05
8_16701432	7_3812226	2	0.93661971831	0.964788732394	142	0.00481055346161	0.0114751599193
8_16701432	6_15678040	2	0.922619047619	0.428571428571	168	-0.00255102040816	0.000372208436725
8_16701432	12_25413145	2	0.926829268293	0.182926829268	164	-0.0171029149316	0.0288579034651
8_16701432	6_623186	2	0.924050632911	0.848101265823	158	0.00112161512578	0.000139144460347
8_16701432	9_13094349	2	0.923529411765	0.688235294118	170	-0.000311418685121	6.40000455112e-06
8_16701432	11_1537017	2	0.915662650602	0.692771084337	166	0.0162578022935	0.0160811235249
8_16701432	3_14767961	2	0.918604651163	0.860465116279	172	-0.0113574905354	0.0143687991789
8_16701432	3_221226	4	0.926829268293	0.756097560976	164	0.000446162998215	1.59168081494e-05
8_16701432	4_17967211	2	0.917159763314	0.822485207101	169	-0.00878820769581	0.0069622827084
8_16701432	10_3259944	2	0.910179640719	0.592814371257	167	-0.0126214636595	0.00807246875358
8_16701432	7_3591510	2	0.91124260355	0.656804733728	169	0.0050418402717	0.0013943186357
8_16701432	7_3665459	3	0.909090909091	0.645454545455	110	-0.00495867768595	0.00130010834236
8_16701432	3_15232999	2	0.910179640719	0.520958083832	167	-0.0190756212127	0.0178352490421
8_16701432	13_4145854	2	0.918128654971	0.72514619883	171	-0.0108067439554	0.00779519410858
8_16701432	8_19161008	2	0.914772727273	0.659090909091	176	0.00503615702479	0.00144784750482
8_16701432	12_20872569	2	0.914110429448	0.871165644172	163	-0.0049305581693	0.00275880273652
8_16701432	9_11867835	1	0.90780141844	0.666666666667	141	0.0118203309693	0.00751201923077
8_16701432	14_9579421	2	0.915662650602	0.596385542169	166	-0.00391929162433	0.000826353536487
8_16701432	13_6677454	2	0.935064935065	0.551948051948	154	0.022853769607	0.0347830823151
8_16701432	1_4254878	1	0.918367346939	0.755102040816	147	-0.00638622796057	0.00294183071961
8_16701432	2_17602836	3	0.902097902098	0.895104895105	143	0.0107095701501	0.0138314991694
8_16701432	2_10830690	2	0.904347826087	0.504347826087	115	-0.0213232514178	0.0210266140393
8_16701432	12_23250457	2	0.911764705882	0.829411764706	170	0.00847750865052	0.00631381861117
8_16701432	14_4534460	2	0.921052631579	0.666666666667	114	-0.00877192982456	0.0047619047619
8_16701432	11_2173706	1	0.912790697674	0.959302325581	172	0.00807869118442	0.0210001746307
8_16701432	10_322083	3	0.905882352941	0.8	85	-9	-9
8_16701432	12_511362	1	0.915151515152	0.733333333333	165	0.00161616161616	0.000172013417047
8_16701432	14_22295237	2	0.922619047619	0.309523809524	168	0.00609410430839	0.00243399964458
8_16701432	2_18997129	2	0.928571428571	0.309523809524	168	0.00425170068027	0.00127524994899
8_16701432	3_13762611	2	0.919075144509	0.936416184971	173	-0.0051455110428	0.00597872505629
8_16701432	11_18223321	2	0.92	0.937142857143	175	-0.00502857142857	0.00583244962884
8_16701432	11_3277342	3	0.933333333333	0.788888888889	90	-9	-9
8_16701432	13_14400263	2	0.907216494845	0.567010309278	97	-9	-9
8_16701432	3_13381393	2	0.892857142857	0.901785714286	112	-0.0105229591837	0.0130693069307
8_16701432	6_19032411	4	0.915730337079	0.820224719101	178	0.00732230778942	0.00471188055019
8_16701432	5_17881827	2	0.916167664671	0.712574850299	167	0.0118326221808	0.00890061907116
8_16701432	14_8233335	3	0.939393939394	0.551515151515	165	-0.00293847566575	0.000613161903485
8_16701432	9_11862668	2	0.930379746835	0.443037974684	158	-0.0134593815094	0.011334120425
8_16701432	12_23488820	3	0.926174496644	0.422818791946	149	0.0312148101437	0.0583923154702
8_16701432	1_3455876	2	0.924812030075	0.631578947368	133	0.01741195093	0.0187379016647
8_16701432	3_4049801	2	0.919254658385	0.639751552795	161	0.020601057058	0.0248091696033
8_16701432	10_109731	2	0.940789473684	0.480263157895	152	0.00212084487535	0.000323492086974
8_16701432	12_194901	2	0.910828025478	0.700636942675	157	0.00515233883728	0.00155830629718
8_16701432	5_17900488	1	0.91124260355	0.479289940828	169	0.00112040894927	6.21899611799e-05
8_16701432	7_6515384	2	0.909090909091	0.733766233766	154	0.00826446280992	0.00423052018131
8_16701432	12_4301445	1	0.915662650602	0.403614457831	166	0.0159674843954	0.0137158817442
8_16701432	4_14046888	2	0.912280701754	0.637426900585	171	-0.00256489176157	0.000355703781273
8_16701432	5_841535	2	0.91875	0.53125	160	-0.0005859375	1.84689260319e-05
8_16701432	8_20678715	3	0.916666666667	0.761904761905	168	0.00992063492063	0.00710227272727
8_16701432	6_1415170	2	0.913294797688	0.959537572254	173	0.00805239065789	0.0210901472073
8_16701432	8_19505963	2	0.910179640719	0.694610778443	167	-0.00347807379253	0.000697558212638
8_16701432	12_25517053	2	0.903225806452	0.883870967742	155	0.00811654526535	0.00734271810914
8_16701432	11_5304292	2	0.915730337079	0.988764044944	178	-0.000946850145184	0.0010457334077
8_16701432	2_8737184	2	0.915662650602	0.825301204819	166	0.0153868485992	0.0212638316153
8_16701432	8_16590316	2	0.909638554217	0.644578313253	166	0.00402816083612	0.000861671962512
8_16701432	14_237015	2	0.912790697674	0.691860465116	172	0.00219713358572	0.000284454606263
8_16701432	4_1382048	2	0.919075144509	0.531791907514	173	0.00835310234221	0.00376774941537
8_16701432	4_17774772	2	0.914772727273	0.931818181818	176	-0.000129132231405	3.36649329226e-06
8_16701432	13_20108981	2	0.926380368098	0.699386503067	163	0.00240882231172	0.000404669826569
8_16701432	7_4943320	1	0.918128654971	0.877192982456	171	-0.00420642248897	0.0021851033407
8_16701432	3_14091527	2	0.927631578947	0.638157894737	152	0.0132877423823	0.0113901784802
8_16701432	14_14929556	2	0.920454545455	0.965909090909	176	0.00297004132231	0.0036587474496
8_16701432	3_9725417	2	0.921686746988	0.897590361446	166	-0.00199593554943	0.000600420353793
8_16701432	10_5684580	1	0.909090909091	0.581818181818	165	0.00440771349862	0.000966183574879
8_16701432	10_18340573	2	0.932926829268	0.798780487805	164	0.016991374182	0.0287053633586
8_16701432	2_14758895	2	0.922155688623	0.766467065868	167	-0.0121911864893	0.0115669586823
8_16701432	10_18268428	2	0.932098765432	0.487654320988	162	0.00842097241274	0.00448445562862
8_16701432	8_272695	2	0.916201117318	0.949720670391	179	0.00137324053556	0.000514373771189
8_16701432	10_6584934	2	0.924528301887	0.798742138365	159	-0.00889996440014	0.00706175678933
8_16701432	7_2865458	2	0.916201117318	0.966480446927	179	-0.00280890109547	0.00317214154801
8_16701432	7_617563	2	0.964705882353	0.294117647059	85	-9	-9
8_16701432	10_6411305	3	0.913907284768	0.53642384106	151	-0.00679794745844	0.0023618803812
8_16701432	3_15882098	4	0.923529411765	0.811764705882	170	-0.00262975778547	0.000640848120771
8_16701432	13_6757798	2	0.92	0.948571428571	175	0.0016	0.000712996915197
8_16701432	5_2732419	2	0.917647058824	0.823529411765	170	0.00899653979239	0.00736961451247
8_16701432	10_3800078	2	0.915730337079	0.915730337079	178	-0.00148339856079	0.00036952003379
8_16701432	10_3082653	2	0.912280701754	0.900584795322	171	0.00297527444342	0.00123552917671
8_16701432	12_23204948	4	0.913793103448	0.959770114943	174	-0.00346809353944	0.00395435544006
8_16701432	1_5613672	6	0.911949685535	0.459119496855	159	0.021557691547	0.023306424656
8_16701432	11_1137440	2	0.923529411765	0.8	170	-0.00352941176471	0.00110240078393
8_16701432	1_2867636	2	0.91975308642	0.672839506173	162	0.0231290961744	0.0329264867384
8_16701432	5_4271856	2	0.932515337423	0.59509202454	163	-0.00278520079792	0.0005115775722
8_16701432	6_1512631	2	0.915254237288	0.977401129944	177	0.00373455903476	0.00814065510597
8_16701432	1_2787017	2	0.909090909091	0.942148760331	121	-0.00525920360631	0.00614035087719
8_16701432	14_9077428	2	0.932926829268	0.243902439024	164	0.0163593099346	0.0231920725279
8_16701432	10_18835590	3	0.915151515152	0.606060606061	165	0.015059687787	0.0122334619023
8_16701432	11_23625967	2	0.923976608187	0.309941520468	171	-0.00567696043227	0.00214515095928
8_16701432	14_1594631	2	0.921348314607	0.898876404494	178	-0.00795354121954	0.00960365853659
8_16701432	12_290905	1	0.9125	0.16875	160	0.002265625	0.000458310376943
8_16701432	10_1762002	2	0.915151515152	0.484848484848	165	0.00477502295684	0.00117563581724
8_16701432	6_19320826	2	0.936363636364	0.954545454545	110	0.00619834710744	0.0148603130573
8_16701432	10_1635409	3	0.916201117318	0.966480446927	179	0.0027776910833	0.00310204113602
8_16701432	1_8660323	2	0.907142857143	0.9	140	-0.00928571428571	0.0113735783027
8_16701432	10_17186046	3	0.93288590604	0.624161073826	149	0.0150443673708	0.015410160351
8_16701432	5_17155704	2	0.912280701754	0.643274853801	171	-0.00789986662563	0.00339848675914
8_16701432	8_47417	2	0.912280701754	0.12865497076	171	-0.000410382681851	1.87731731356e-05
8_16701432	3_15033899	2	0.910179640719	0.778443113772	167	-0.00193624726595	0.000265893423788
8_16701432	14_7915227	3	0.924418604651	0.767441860465	172	-0.0175770686858	0.0247760625119
8_16701432	10_875826	2	0.914634146341	0.621951219512	164	0.0104104699584	0.00590343664347
8_16701432	9_14969921	2	0.923076923077	0.804733727811	169	-0.00910332271279	0.00742721330957
8_16701432	5_13299643	2	0.911764705882	0.213235294118	136	0.0114619377163	0.00973390302136
8_16701432	14_638344	2	0.928143712575	0.754491017964	167	0.0122987557818	0.0122439315791
8_16701432	10_15575617	2	0.915254237288	0.90395480226	177	-0.0081394235373	0.00983796296296
8_16701432	14_20970655	3	0.914285714286	0.908571428571	175	-0.00212244897959	0.000691987683438
8_16701432	9_2590205	5	0.921212121212	0.254545454545	165	-0.00418732782369	0.00127311712678
8_16701432	12_26511014	2	0.911392405063	0.791139240506	158	0.00680980612081	0.00347522847523
8_16701432	3_18154543	1	0.916666666667	0.958333333333	96	-9	-9
8_16701432	13_14775957	2	0.932835820896	0.492537313433	134	0.0256181777679	0.0419092889681
8_16701432	10_4555642	2	0.926829268293	0.585365853659	164	-0.0120464009518	0.00881627321981
8_16701432	1_4591752	2	0.913793103448	0.879310344828	174	0.00108997225525	0.000142111351878
8_16701432	9_11846067	2	0.912408759124	0.467153284672	137	-0.0247748947733	0.0308540239726
8_16701432	7_8438119	2	0.940828402367	0.87573964497	169	-0.00735268372956	0.00892401835798
8_16701432	8_17915905	2	0.909638554217	0.397590361446	166	-0.0182900275802	0.0169921733895
8_16701432	2_343832	2	0.919540229885	0.862068965517	174	0.000396353547364	1.78571428572e-05
8_16701432	12_6573240	3	0.915662650602	0.469879518072	83	-9	-9
8_16701432	1_407805	2	0.922619047619	0.458333333333	168	0.0116567460317	0.0076662791303
8_16701432	13_17221838	2	0.915662650602	0.704819277108	166	-0.0128465669909	0.0102719514642
8_16701432	8_7132485	5	0.923566878981	0.649681528662	157	-0.0012982271086	0.000104902985228
8_16701432	1_7227720	2	0.917647058824	0.647058823529	170	-0.00553633217993	0.001776001776
8_16701432	8_151822	2	0.914772727273	0.943181818182	176	-0.00484245867769	0.00561251216044
8_16701432	5_861105	3	0.912280701754	0.631578947368	171	0.0144659895352	0.0112382987383
8_16701432	14_11854556	3	0.910714285714	0.64880952381	168	-0.00754676870748	0.00307395855248
8_16701432	6_19167898	2	0.907407407407	0.407407407407	162	-0.00548696844993	0.00148423005566
8_16701432	8_16731569	2	0.895652173913	0.704347826087	115	-0.0221550094518	0.0252204501602
8_16701432	4_19811937	2	0.918604651163	0.116279069767	172	-0.00216333153056	0.000609117731036
8_16701432	8_6084240	2	0.921875	0.703125	128	0.000244140625	3.964714045e-06
8_16701432	8_18570252	2	0.922155688623	0.592814371257	167	-0.019721036968	0.0224448753861
8_16701432	14_14266263	2	0.923529411765	0.441176470588	170	-0.00743944636678	0.00317869637347
8_16701432	13_17272201	2	0.921212121212	0.50303030303	165	0.00932966023875	0.00479720798866
8_16701432	9_13634151	3	0.915254237288	0.966101694915	177	-0.00287273771905	0.00324886289799
8_16701432	1_229758	2	0.91124260355	0.94674556213	169	-0.00472672525472	0.0054788961039
8_16701432	13_16421347	2	0.937106918239	0.924528301887	159	-0.00474664768008	0.00547870154773
8_16701432	14_14507700	2	0.917647058824	0.635294117647	170	-0.000622837370242	2.21552640907e-05
8_16701432	9_14579693	3	0.922619047619	0.619047619048	168	0.000283446712018	4.77190303493e-06
8_16701432	14_22701140	2	0.928571428571	0.526785714286	112	-0.00701530612245	0.00297655654227
8_16701432	11_23884711	2	0.911764705882	0.823529411765	170	0.00207612456747	0.00036866359447
8_16701432	4_18712719	2	0.924855491329	0.971098265896	173	0.00360854021183	0.00667582417582
8_16701432	12_6439243	2	0.928104575163	0.797385620915	153	-0.0080310991499	0.00598291929356
8_16701432	4_6196051	2	0.916167664671	0.964071856287	167	0.00297608376062	0.0033293510641
8_16701432	3_16424574	2	0.915151515152	0.733333333333	165	-0.0165656565657	0.0180721596285
8_16701432	4_5684399	2	0.914285714286	0.908571428571	175	-0.00212244897959	0.000691987683438
8_16701432	1_2454704	2	0.91875	0.89375	160	-0.0023828125	0.000800965894696
8_16701432	9_5905616	1	0.908536585366	0.548780487805	164	0.037998215348	0.0701697670825
8_16701432	7_4607362	2	0.920529801325	0.556291390728	151	0.00447348800491	0.00110828181804
8_16701432	13_3891188	2	0.896296296296	0.592592592593	135	0.0244170096022	0.0265676988301
8_16701432	8_8734493	2	0.932835820896	0.850746268657	134	-0.00256181777679	0.000824951267057
8_16701432	3_18012371	2	0.921212121212	0.466666666667	165	0.0185858585859	0.0191223250434
8_16701432	11_2598347	2	0.931428571429	0.931428571429	175	0.0124408163265	0.0379413037751
8_16701432	4_16750622	2	0.918604651163	0.883720930233	172	0.00797728501893	0.00828257352241
8_16701432	10_8979302	2	0.913294797688	0.734104046243	173	6.68248187377e-05	2.88901696864e-07
8_16701432	8_11313529	2	0.919075144509	0.104046242775	173	0.00263958034014	0.00100490456546
8_16701432	3_14984432	2	0.916666666667	0.940476190476	168	-0.00496031746032	0.00575373993096
8_16701432	10_17920545	2	0.914772727273	0.0568181818182	176	-0.000839359504132	0.000168624809798
8_16701432	1_1137700	2	0.925170068027	0.551020408163	147	-0.013188949049	0.0101561515332
8_16701432	9_8646660	2	0.91975308642	0.66049382716	162	-0.00255296448712	0.000393798010307
8_16701432	6_6848207	2	0.917647058824	0.3	170	0.0188235294118	0.0223268794697
8_16701432	2_12814535	2	0.920903954802	0.988700564972	177	0.00475597689042	0.0277964191812
8_16701432	6_17353856	2	0.934782608696	0.5	138	0.0036231884058	0.000861326442722
8_16701432	2_10733424	3	0.930379746835	0.322784810127	158	-0.0218314372697	0.0336611563345
8_16701432	2_17856256	2	0.918128654971	0.286549707602	171	0.00591635033002	0.00227776338537
8_16701432	8_18249594	2	0.931297709924	0.732824427481	131	-0.003088398112	0.000761395177379
8_16701432	10_8657606	3	0.917647058824	0.158823529412	170	0.00131487889273	0.000171243760987
8_16701432	6_3046010	2	0.91975308642	0.691358024691	162	-0.00624904740131	0.00247953388893
8_16701432	12_25485137	2	0.923076923077	0.266272189349	169	0.0145653163405	0.0152927120669
8_16701432	10_7418280	3	0.935897435897	0.769230769231	156	-0.00197238658777	0.000365296803653
8_16701432	2_2638679	4	0.927272727273	0.430303030303	165	-0.0232506887052	0.0327000593465
8_16701432	3_14112436	3	0.920245398773	0.889570552147	163	0.0218675900486	0.0663249828077
8_16701432	4_12960501	2	0.924657534247	0.691780821918	146	-0.00267404766373	0.00048138147148
8_16701432	4_19353362	2	0.913580246914	0.308641975309	162	0.00815424477976	0.00394684225041
8_16701432	9_14452353	3	0.922619047619	0.845238095238	168	-7.08616780045e-05	5.37679215203e-07
8_16701432	14_25961972	3	0.926380368098	0.527607361963	163	0.00203244382551	0.000243018955479
8_16701432	6_5106416	2	0.923529411765	0.735294117647	170	-0.00259515570934	0.000489955903969
8_16701432	14_25081891	2	0.92	0.92	125	0.0016	0.00047258979206
8_16701432	7_16683915	2	0.931506849315	0.767123287671	73	-9	-9
8_16701432	14_549805	2	0.921686746988	0.668674698795	166	0.0222456089418	0.0309457132987
8_16701432	7_4262117	2	0.942857142857	0.964285714286	140	-0.00204081632653	0.00224466891134
8_16701432	13_18260604	2	0.913580246914	0.611111111111	162	0.00342935528121	0.000626786341072
8_16701432	9_11660693	4	0.908045977011	0.735632183908	87	-9	-9
8_16701432	10_1380788	2	0.912790697674	0.668604651163	172	0.0117969172526	0.00789018609479
8_16701432	14_3352069	3	0.919540229885	0.465517241379	174	0.00871977804201	0.00413039767878
8_16701432	14_19350801	2	0.93125	0.76875	160	-0.0033984375	0.00101473517745
8_16701432	14_207026	3	0.918604651163	0.773255813953	172	-0.00101406165495	7.84406418745e-05
8_16701432	14_13973478	3	0.916129032258	0.890322580645	155	-0.00919875130073	0.0112778117983
8_16701432	6_18547084	5	0.916129032258	0.58064516129	155	-0.00936524453694	0.00468789065755
8_16701432	10_18572722	3	0.913793103448	0.965517241379	174	-0.00297265160523	0.0033692722372
8_16701432	14_22342725	2	0.932926829268	0.317073170732	164	0.0029744199881	0.000652941829412
8_16701432	4_17150406	3	0.924050632911	0.246835443038	158	0.00608876782567	0.00284145973106
8_16701432	8_15968927	1	0.917721518987	0.569620253165	158	0.00256369171607	0.000355056257693
8_16701432	14_25214892	4	0.914634146341	0.725609756098	164	-0.0112284354551	0.00811026632875
8_16701432	11_1408306	2	0.919075144509	0.832369942197	173	0.0268969895419	0.0697117701631
8_16701432	10_1400559	4	0.916666666667	0.35119047619	168	0.00545634920635	0.00171046493547
8_16701432	3_16073888	2	0.917647058824	0.817647058824	170	0.00851211072664	0.00643044585955
8_16701432	14_22082351	2	0.916666666667	0.480769230769	156	0.0208333333333	0.0227609427609
8_16701432	5_2382620	2	0.919463087248	0.919463087248	149	-0.00648619431557	0.00767222547818
8_16701432	7_15884873	1	0.919540229885	0.787356321839	174	-0.00561500858766	0.00254523292844
8_16701432	6_710904	4	0.913793103448	0.948275862069	174	-0.00445897740785	0.00514579759863
8_16701432	8_18195793	3	0.919075144509	0.797687861272	173	-0.0105917337699	0.00934644024413
8_16701432	2_13732850	2	0.920245398773	0.883435582822	163	0.0275132673416	0.100157632329
8_16701432	4_20878435	2	0.926829268293	0.414634146341	164	0.0120464009518	0.00881627321981
8_16701432	1_7850197	4	0.926380368098	0.58282208589	163	-0.00617260717377	0.00229771936659
8_16701432	13_20861938	2	0.927710843373	0.83734939759	166	0.000290317898098	9.22782697363e-06
8_16701432	14_20121458	1	0.915151515152	0.660606060606	165	0.0136271808999	0.0106666565405
8_16701432	12_19555496	2	0.915492957746	0.760563380282	142	-0.00614957349732	0.00268420758617
8_16701432	1_3672045	2	0.926380368098	0.705521472393	163	-0.00327449282999	0.00075673049237
8_16701432	13_15070286	2	0.931677018634	0.745341614907	161	0.00123452027314	0.000126139443213
8_16701432	11_2515876	2	0.921875	0.7890625	128	0.0069580078125	0.00403870895564
8_16701432	7_2337372	2	0.919254658385	0.360248447205	161	0.00424366343891	0.00105272535805
8_16701432	12_6025395	2	0.911764705882	0.958823529412	170	-0.00363321799308	0.0041559469622
8_16701432	8_14905779	3	0.912751677852	0.536912751678	149	-0.000135129048241	9.22191619123e-07
8_16701432	6_11561773	2	0.918238993711	0.660377358491	159	-0.00261065622404	0.000404770267784
8_16701432	6_4173574	3	0.916167664671	0.832335329341	167	0.00989637491484	0.00913746793681
8_16701432	7_15478878	2	0.908396946565	0.946564885496	131	-0.0048948196492	0.00569259962049
8_16701432	8_1465110	2	0.922480620155	0.658914728682	129	-0.00318490475332	0.000631150856064
8_16701432	14_24561714	2	0.916167664671	0.77245508982	167	-0.00111154935638	9.15230773392e-05
8_16701432	11_397089	1	0.93023255814	0.953488372093	172	-0.00324499729584	0.00365853658537
8_16701432	10_17786854	2	0.915662650602	0.722891566265	166	-0.0233705907969	0.0353070175439
8_16701432	10_2855419	3	0.916167664671	0.958083832335	167	-0.00351393022339	0.00400326797386
8_16701432	13_6083946	1	0.915730337079	0.960674157303	178	0.00230400201995	0.00182084386153
8_16701432	14_25406010	2	0.914634146341	0.701219512195	164	-0.00721296847115	0.00318046224701
8_16701432	3_17669289	3	0.921985815603	0.390070921986	141	0.0162466676727	0.0154243853398
8_16701432	6_1298040	2	0.920454545455	0.971590909091	176	0.00910382231405	0.041009932238
8_16701432	12_21741579	1	0.922535211268	0.929577464789	142	-0.00545526681214	0.00636132315522
8_16701432	8_2410656	3	0.913669064748	0.748201438849	139	-0.0073495160706	0.00363488217819
8_16701432	13_15265925	3	0.931677018634	0.347826086957	161	0.00513097488523	0.00182323232323
8_16701432	12_25020664	2	0.9375	0.33125	160	0.008203125	0.0051842708517
8_16701432	12_20980088	2	0.916666666667	0.941666666667	120	-0.00486111111111	0.00563153660499
8_16701432	5_1290084	2	0.929824561404	0.766081871345	171	-0.00471940084128	0.00190479619761
8_16701432	11_23797975	2	0.907407407407	0.950617283951	162	0.00777320530407	0.015319374503
8_16701432	14_4713661	2	0.916666666667	0.702380952381	168	-0.000992063492063	6.16332819723e-05
8_16701432	6_438021	2	0.917647058824	0.723529411765	170	0.00076124567474	3.83344960408e-05
8_16701432	6_1544655	2	0.925	0.1875	160	0.0015625	0.000231000231
8_16701432	10_17750313	2	0.909090909091	0.357575757576	165	0.00220385674931	0.000255836264791
8_16701432	11_13661842	2	0.942307692308	0.836538461538	104	0.00980029585799	0.012920110573
8_16701432	14_22908455	2	0.915254237288	0.949152542373	177	-0.00430910657857	0.00496031746032
8_16701432	2_2165515	3	0.920353982301	0.424778761062	113	-0.0104158508889	0.00605721290817
8_16701432	11_713955	2	0.922155688623	0.658682634731	167	-0.00860554340421	0.00458871272268
8_16701432	12_25869330	3	0.915032679739	0.437908496732	153	-0.0150796702123	0.0118824164381
8_16701432	5_9703912	2	0.925465838509	0.701863354037	161	0.0150457158289	0.0156834649878
8_16701432	6_12651321	2	0.916666666667	0.967948717949	156	0.0101495726496	0.0434677904877
8_16701432	3_16441552	4	0.908163265306	0.908163265306	98	-9	-9
8_16701432	2_17073864	2	0.919540229885	0.936781609195	174	-0.00508653719117	0.00590490797546
8_16701432	11_1546083	4	0.921212121212	0.460606060606	165	-0.00613406795225	0.00208661537504
8_16701432	11_3403105	2	0.904411764706	0.830882352941	136	0.00589316608997	0.00285889531284
8_16701432	6_16287063	2	0.906474820144	0.496402877698	139	0.00326070079188	0.000501672240803
8_16701432	4_17017620	2	0.919075144509	0.895953757225	173	0.00314076648067	0.00142274262786
8_16701432	6_2222716	3	0.915662650602	0.807228915663	166	0.00181448686312	0.000273976686118
8_16701432	8_16991252	2	0.924050632911	0.943037974684	158	0.00200288415318	0.00106408697932
8_16701432	3_18100100	2	0.923976608187	0.74269005848	171	-0.00201771485243	0.000303282384913
8_16701432	12_3950379	1	0.915662650602	0.578313253012	166	0.000580635796197	1.79018976012e-05
8_16701432	10_4153174	2	0.911392405063	0.405063291139	158	0.00424611440474	0.00092643163205
8_16701432	12_11533934	1	0.928	0.896	125	0.000512	4.21034903793e-05
8_16701432	14_8838292	2	0.917197452229	0.617834394904	157	-0.00616657876587	0.00212059799689
8_16701432	6_6001320	2	0.926470588235	0.875	136	-0.00919117647059	0.0113378684807
8_16701432	10_18392654	2	0.924418604651	0.895348837209	172	0.00953217955652	0.0138792025584
8_16701432	11_13650613	2	0.918918918919	0.364864864865	148	0.00931336742148	0.00502364066194
8_16701432	14_25308603	3	0.918128654971	0.672514619883	171	0.00242809753428	0.000356125557395
8_16701432	10_8045890	2	0.928571428571	0.285714285714	168	0.00255102040816	0.000480769230769
8_16701432	4_17927143	2	0.910828025478	0.643312101911	157	0.00640999634874	0.0022046553164
8_16701432	3_15296151	1	0.911949685535	0.427672955975	159	-0.018947035323	0.0182652105935
8_16701432	6_6187458	3	0.928571428571	0.321428571429	112	0.00510204081633	0.00179937022042
8_16701432	13_4117830	3	0.920289855072	0.68115942029	138	-0.00367569838269	0.00084804548016
8_16701432	6_1192660	2	0.918128654971	0.964912280702	171	0.00297527444342	0.00347836876499
8_16701432	14_15179835	2	0.93125	0.75625	160	-0.0105078125	0.00935568582138
8_16701432	1_3716768	2	0.935294117647	0.258823529412	170	-0.000899653979239	6.97161932153e-05
8_16701432	11_2624891	2	0.924528301887	0.301886792453	159	-0.00866263201614	0.00510299840657
8_16701432	4_14998831	1	0.921875	0.5390625	128	0.0030517578125	0.000520423499827
8_16701432	4_7145886	2	0.926829268293	0.747967479675	123	0.014078921277	0.015504662779
8_16701432	13_18454219	3	0.921686746988	0.746987951807	166	-0.0137901001597	0.013939957014
8_16701432	10_3266940	2	0.920245398773	0.644171779141	163	0.00229590876585	0.000313334175403
8_16701432	8_16271342	2	0.93006993007	0.867132867133	143	-0.0022984008998	0.000704967001545
8_16701432	14_24209168	2	0.912790697674	0.238372093023	172	-0.00828150351541	0.0047455450973
8_16701432	7_1529690	3	0.922619047619	0.261904761905	168	-0.00354308390023	0.000909600285251
8_16701432	11_2793772	2	0.913294797688	0.225433526012	173	0.00220521901834	0.000351698179017
8_16701432	6_5931657	2	0.915662650602	0.373493975904	166	-0.00464508636957	0.00119405212784
8_16701432	6_18609382	2	0.929032258065	0.877419354839	155	-0.00224765868887	0.000712426118773
8_16701432	5_16761961	2	0.918128654971	0.877192982456	171	0.0016415307274	0.000332770050695
8_16701432	6_6732296	3	0.928571428571	0.541666666667	168	-0.014880952381	0.0134480903712
8_16701432	13_228602	2	0.914772727273	0.818181818182	176	-0.00413223140496	0.00147227973315
8_16701432	7_3659762	2	0.923976608187	0.906432748538	171	-0.00711329981875	0.00849326255615
8_16701432	14_24278735	2	0.906976744186	0.666666666667	129	-0.0077519379845	0.00320512820513
8_16701432	13_18646668	3	0.925925925926	0.592592592593	162	0.0192043895748	0.0222727272727
8_16701432	7_970549	2	0.923611111111	0.576388888889	144	0.00236304012346	0.000324145432621
8_16701432	9_8149764	2	0.925	0.591666666667	120	-0.005625	0.00188777452359
8_16701432	4_5328446	2	0.920245398773	0.564417177914	163	0.00820505099928	0.00373105971391
8_16701432	6_136786	2	0.914285714286	0.0571428571429	175	-0.000816326530612	0.000157828282828
8_16701432	10_1152604	2	0.917647058824	0.911764705882	170	-0.00726643598616	0.00868486352357
8_16701432	14_13627294	2	0.915254237288	0.378531073446	177	-0.0244182706119	0.0326775214835
8_16701432	2_17911390	2	0.920529801325	0.741721854305	151	-0.000657865883075	3.08818878963e-05
8_16701432	6_12163793	3	0.912	0.968	125	0.005184	0.010810035984
8_16701432	12_25531822	2	0.914110429448	0.79754601227	163	0.0132861605631	0.0139244424479
8_16701432	12_23644653	2	0.916666666667	0.529761904762	168	0.00248015873016	0.000323243816346
8_16701432	14_12165867	2	0.916666666667	0.857142857143	168	-0.00595238095238	0.00378787878788
8_16701432	3_14852182	2	0.928571428571	0.75	168	-0.0119047619048	0.011396011396
8_16701432	9_3408344	2	0.917159763314	0.91124260355	169	0.00448163579707	0.00326849801504
8_16701432	11_615330	2	0.92	0.96	175	-0.0032	0.0036231884058
8_16701432	8_17204103	3	0.91124260355	0.615384615385	169	0.0191169776969	0.0190909090909
8_16701432	6_1189341	2	0.91124260355	0.603550295858	169	-0.00560204474633	0.00162163463305
8_16701432	1_1717682	1	0.913385826772	0.511811023622	127	0.0285820571641	0.0413281657164
8_16701432	10_4315997	2	0.914772727273	0.954545454545	176	0.00180785123967	0.000966183574879
8_16701432	11_10406551	2	0.914285714286	0.7	140	-0.0114285714286	0.00793650793651
8_16701432	12_872236	4	0.924050632911	0.310126582278	158	-0.0017625380548	0.000206894370165
8_16701432	8_17706823	2	0.921568627451	0.81045751634	153	0.00474176598744	0.00202500414172
8_16701432	6_2634426	2	0.915662650602	0.801204819277	166	0.00733052692699	0.00436883390979
8_16701432	6_4764244	2	0.918128654971	0.0526315789474	171	-0.00738688827331	0.0145586897179
8_16701432	9_13168	2	0.924418604651	0.941860465116	172	0.018861546782	0.092985002419
8_16701432	8_24296957	2	0.918518518519	0.711111111111	135	0.00609053497942	0.00241265790661
8_16701432	8_23752481	2	0.914772727273	0.954545454545	176	0.00748966942149	0.0165828650301
8_16701432	13_6950191	2	0.90243902439	0.479674796748	123	-0.00198294665873	0.000178939532753
8_16701432	8_2858066	2	0.918604651163	0.488372093023	172	0.0164954029205	0.014564398832
8_16701432	12_6181380	1	0.918238993711	0.74213836478	159	-0.0085044104268	0.00503401896908
8_16701432	2_8711134	2	0.913580246914	0.783950617284	162	-0.000152415790276	1.73723458313e-06
8_16701432	9_2258218	2	0.909090909091	0.409090909091	154	0.0112160566706	0.00629687772545
8_16701432	12_24111788	2	0.916129032258	0.354838709677	155	-0.00249739854318	0.000354575002462
8_16701432	9_1052865	2	0.914634146341	0.378048780488	164	-0.016508030934	0.0148441312009
8_16701432	2_17620191	2	0.926380368098	0.711656441718	163	-0.00282283864654	0.000569388231064
8_16701432	14_3663627	2	0.92899408284	0.976331360947	169	-0.0016806134239	0.00185292414592
8_16701432	11_354731	3	0.923076923077	0.461538461538	156	-0.00936883629191	0.00497409611993
8_16701432	14_1726973	2	0.923076923077	0.931623931624	117	-0.00525969756739	0.00611620795107
8_16701432	3_18461399	2	0.917159763314	0.792899408284	169	0.0183466965442	0.0269792577599
8_16701432	9_10842421	2	0.923566878981	0.566878980892	157	0.0114811959917	0.00760544628545
8_16701432	5_1495164	2	0.926380368098	0.39263803681	163	-0.00790394821032	0.0038411850291
8_16701432	8_14813365	2	0.914110429448	0.441717791411	163	0.0256690127592	0.0340314580487
8_16701432	13_18681837	3	0.914772727273	0.965909090909	176	-0.00290547520661	0.00328827183047
8_16701432	10_18085894	2	0.923076923077	0.75	156	0.00641025641026	0.00308641975309
8_16701432	14_24744647	2	0.928571428571	0.809523809524	168	0.00425170068027	0.00176753393665
8_16701432	14_7698553	2	0.94696969697	0.94696969697	132	0.00476354453627	0.00899787755102
8_16701432	2_3910593	2	0.920245398773	0.368098159509	163	-0.00745229402687	0.00325317401046
8_16701432	14_17370141	2	0.927272727273	0.254545454545	165	0.000330578512397	8.5400013664e-06
8_16701432	13_14298970	2	0.921686746988	0.969879518072	166	-0.00235883292205	0.00263873665408
8_16701432	4_353934	4	0.920454545455	0.948863636364	176	0.00161415289256	0.000733395055861
8_16701432	7_773776	2	0.924418604651	0.796511627907	172	0.00787587885343	0.0054775046374
8_16701432	9_12437919	2	0.912790697674	0.732558139535	172	0.0115603028664	0.00856905487202
8_16701432	2_17834205	2	0.913294797688	0.901734104046	173	-0.00273981756824	0.0010698079946
8_16701432	3_16259440	2	0.932098765432	0.771604938272	162	-0.0093354671544	0.00781359324406
8_16701432	8_15651498	2	0.917197452229	0.617834394904	157	-0.00616657876587	0.00212059799689
8_16701432	14_432310	3	0.917159763314	0.852071005917	169	0.0114141661707	0.0136041986687
8_16701432	2_12116125	1	0.921212121212	0.787878787879	165	-0.00459136822773	0.00173788761845
8_16701432	4_3350970	2	0.918128654971	0.941520467836	171	0.00106015526145	0.000271562515895
8_16701432	13_6934279	2	0.91724137931	0.965517241379	145	-0.00285374554102	0.00322234156821
8_16701432	10_7460797	2	0.931034482759	0.772413793103	145	0.0118906064209	0.0125260541927
8_16701432	6_17956970	2	0.927272727273	0.957575757576	165	-0.00308539944904	0.00347480764458
8_16701432	7_2029774	6	0.91124260355	0.952662721893	169	0.00763278596688	0.015972950445
8_16701432	8_715111	3	0.917647058824	0.841176470588	170	-0.00131487889273	0.000171243760987
8_16701432	4_5777864	2	0.929032258065	0.225806451613	155	0.00312174817898	0.000845508658009
8_16701432	14_24215504	1	0.913294797688	0.618497109827	173	0.00738414247051	0.00291815588752
8_16701432	6_8161585	2	0.906779661017	0.822033898305	118	-0.00811548405631	0.0053258556968
8_16701432	13_948408	2	0.914893617021	0.595744680851	141	0.00814848347669	0.00354082881623
8_16701432	13_17461079	2	0.917197452229	0.68152866242	157	0.00547689561443	0.00181973400431
8_16701432	6_421405	2	0.915151515152	0.751515151515	165	-0.00896235078053	0.00553948164684
8_16701432	7_713924	2	0.929824561404	0.245614035088	171	-0.000307787011388	7.83551683069e-06
8_16701432	14_25375661	2	0.929824561404	0.888888888889	171	-0.00194931773879	0.000589622641509
8_16701432	6_747358	2	0.912280701754	0.777777777778	171	0.0155945419103	0.0175824175824
8_16701432	11_349225	2	0.916167664671	0.455089820359	167	0.00222309871275	0.000259483010478
8_16701432	8_6167057	2	0.911290322581	0.612903225806	124	-0.00208116545265	0.000225826029273
8_16701432	14_22537701	2	0.915662650602	0.686746987952	166	-0.00232254318479	0.00032469838564
8_16701432	12_22396415	3	0.914772727273	0.954545454545	176	-0.00387396694215	0.00443655723159
8_16701432	2_5834246	2	0.92	0.845714285714	175	0.0276571428571	0.0796503024764
8_16701432	7_9100117	2	0.909638554217	0.933734939759	166	-0.00598780664828	0.00704977568896
8_16701432	12_21562924	2	0.91124260355	0.520710059172	169	0.00479675081405	0.00113988611463
8_16701432	7_4349091	2	0.913580246914	0.672839506173	162	-0.00358177107148	0.000738182233768
8_16701432	1_5534113	6	0.912698412698	0.507936507937	126	0.00466112370874	0.00109094096647
8_16701432	2_17480615	2	0.916167664671	0.479041916168	167	-0.0137330130159	0.0098394051107
8_16701432	6_14576424	2	0.929292929293	0.515151515152	99	-9	-9
8_16701432	14_15155983	2	0.921052631579	0.754385964912	114	-0.00184672206833	0.000253124505616
8_16701432	13_18859873	3	0.920245398773	0.521472392638	163	-0.0136249012006	0.0101360560003
8_16701432	13_19135441	2	0.940789473684	0.598684210526	152	-0.0171831717452	0.022061307055
8_16701432	14_22071004	2	0.925619834711	0.446280991736	121	0.000136602691073	1.09680872533e-06
8_16701432	3_13231804	2	0.913294797688	0.959537572254	173	-0.00350830298373	0.00400335519292
8_16701432	8_18401154	3	0.91975308642	0.753086419753	162	-0.0136412132297	0.0135586550099
8_16701432	3_12644388	2	0.914634146341	0.725609756098	164	-0.0112284354551	0.00811026632875
8_16701432	14_664698	3	0.912280701754	0.87134502924	171	-0.0112855237509	0.0141972121838
8_16701432	12_625460	2	0.917159763314	0.721893491124	169	0.0124645495606	0.0101855051685
8_16701432	14_22825748	2	0.931677018634	0.416149068323	161	0.00358782454381	0.000832298853893
8_16701432	4_21077567	2	0.922155688623	0.592814371257	167	-0.00774498906379	0.00346177886285
8_16701432	4_666673	2	0.918128654971	0.87134502924	171	0.00116275093191	0.000160443156211
8_16701432	1_7381507	1	0.930555555556	0.541666666667	144	-0.0179398148148	0.0200605364784
8_16701432	13_21014944	3	0.912280701754	0.824561403509	171	0.00215450907972	0.000400981996727
8_16701432	14_13550274	2	0.916666666667	0.922619047619	168	-0.00644841269841	0.00762463343108
8_16701432	1_11587559	2	0.922413793103	0.956896551724	116	0.00527645659929	0.00943186176831
8_16701432	3_17415737	2	0.912790697674	0.645348837209	172	-0.00185911303407	0.000189706256324
8_16701432	2_6619091	4	0.916129032258	0.703225806452	155	0.00736732570239	0.00338478046951
8_16701432	4_6485789	2	0.922619047619	0.172619047619	168	0.0133574263039	0.017498259457
8_16701432	12_6103297	3	0.917721518987	0.740506329114	158	-0.0213507450729	0.0314176245211
8_16701432	2_18297928	2	0.913793103448	0.701149425287	174	0.0144669044788	0.0126793404554
8_16701432	14_24827514	3	0.918128654971	0.175438596491	171	0.00266748743203	0.000654366638917
8_16701432	1_538432	2	0.915094339623	0.235849056604	106	0.00115699537202	9.55976977359e-05
8_16701432	8_1363304	3	0.908450704225	0.556338028169	142	0.00163658004364	0.000130474961208
8_16701432	10_13119379	2	0.918238993711	0.503144654088	159	0.0159803805229	0.0136065945499
8_16701432	6_16101334	3	0.913669064748	0.971223021583	139	-0.00248434346048	0.00279965004374
8_16701432	3_18140378	2	0.914772727273	0.806818181818	176	-0.0107825413223	0.00956772176109
8_16701432	2_18172189	2	0.91124260355	0.319526627219	169	-0.0130597668149	0.00969871245234
8_16701432	8_15470306	2	0.919254658385	0.534161490683	161	-0.0251919293237	0.03436066657
8_16701432	8_18792442	2	0.912790697674	0.279069767442	172	-0.00473228772309	0.0013983060521
8_16701432	6_1575381	3	0.925287356322	0.913793103448	174	-0.00644074514467	0.00761748505801
8_16701432	13_17155525	2	0.917159763314	0.639053254438	169	-0.0180665943069	0.0186245624638
8_16701432	10_131772	2	0.922155688623	0.778443113772	167	-0.0172469432393	0.024025974026
8_16701432	3_17423661	3	0.912280701754	0.859649122807	171	0.0052323791936	0.00283555729984
8_16701432	9_13206402	2	0.932926829268	0.201219512195	164	-0.00479625223082	0.00228723121322
8_16701432	1_2713568	2	0.915032679739	0.816993464052	153	-0.00247767952497	0.000528100470958
8_16701432	6_18349936	2	0.923076923077	0.934911242604	169	0.000910332271279	0.000191791331032
8_16701432	12_26455399	2	0.908536585366	0.743902439024	164	-0.00513087447948	0.00166292064191
8_16701432	10_4273254	2	0.909638554217	0.915662650602	166	-0.00762084482508	0.00914952945277
8_16701432	5_3263665	2	0.932098765432	0.944444444444	162	0.00240054869685	0.00173531182491
8_16701432	9_14128842	2	0.908496732026	0.967320261438	153	-0.00299030287496	0.0034026832588
8_16701432	11_23920833	1	0.920731707317	0.213414634146	164	-0.0013756692445	0.000154463330191
8_16701432	2_18735963	2	0.919075144509	0.895953757225	173	0.00314076648067	0.00142274262786
8_16701432	10_13947377	2	0.904761904762	0.630952380952	84	-9	-9
8_16701432	12_21991680	2	0.913294797688	0.947976878613	173	0.00126967155602	0.000412793157467
8_16701432	14_1211994	2	0.916666666667	0.927777777778	180	-0.000462962962963	4.18742933713e-05
8_16701432	3_5748344	2	0.913043478261	0.776397515528	161	-0.00702133405347	0.00357671957672
8_16701432	11_16738303	5	0.921985815603	0.872340425532	141	-0.00995925758262	0.012382739212
8_16701432	10_1219198	1	0.914772727273	0.920454545455	176	-0.00677944214876	0.00805152979066
8_16701432	6_171748	2	0.910179640719	0.580838323353	167	-0.00172110868084	0.000148825672428
8_16701432	4_970994	2	0.922077922078	0.87012987013	154	0.00286726260752	0.00101254291921
8_16701432	5_12890332	3	0.91124260355	0.899408284024	169	-0.00892825881447	0.0108937115516
8_16701432	9_14827168	2	0.920903954802	0.971751412429	177	0.00341536595487	0.00583382589732
8_16701432	4_2669978	3	0.911764705882	0.505882352941	170	0.00346020761246	0.000595386941974
8_16701432	10_17190896	2	0.920903954802	0.627118644068	177	0.00440486450254	0.00113913610846
8_16701432	12_5913765	3	0.922619047619	0.5	168	-0.00297619047619	0.000496277915633
8_16701432	5_984529	2	0.926829268293	0.878048780488	164	-0.0028256989887	0.00109953703704
8_16701432	6_4385359	2	0.917647058824	0.158823529412	170	0.00131487889273	0.000171243760987
8_16701432	7_783544	2	0.921686746988	0.771084337349	166	0.00616925533459	0.0029872357175
8_16701432	14_21962830	1	0.914285714286	0.92	175	-0.00114285714286	0.000226449275362
8_16701432	11_2409547	3	0.92	0.742857142857	175	-0.00914285714286	0.00594574507618
8_16701432	6_19086393	2	0.915151515152	0.933333333333	165	-0.00565656565657	0.00662251655629
8_16701432	3_3201252	2	0.922619047619	0.964285714286	168	-0.00276360544218	0.00310633213859
8_16701432	5_17884265	3	0.92	0.885714285714	175	0.0137142857143	0.0252454417952
8_16701432	9_12798176	2	0.920454545455	0.960227272727	176	-0.00316373966942	0.00357951640003
8_16701432	4_9085719	2	0.92	0.908571428571	175	-0.0016	0.000418717528028
8_16701432	3_1771285	4	0.907284768212	0.17880794702	151	-0.00328932941538	0.000875968470741
8_16701432	2_3172415	2	0.912280701754	0.304093567251	171	0.00913101467118	0.00492330068122
8_16701432	5_16785694	1	0.918128654971	0.538011695906	171	0.0148079751035	0.0117363536071
8_16701432	1_1555829	2	0.934523809524	0.613095238095	168	-0.0253330498866	0.0442149526931
8_16701432	6_16616304	2	0.92	0.624	125	-0.01408	0.0114803482056
8_16701432	8_24016002	2	0.92	0.632	125	0.00256	0.000382857553062
8_16701432	1_2023028	2	0.936708860759	0.974683544304	158	-0.00160230732254	0.001755001755
8_16701432	13_15466845	2	0.90625	0.40625	128	0.0224609375	0.0246172460329
8_16701432	14_17591103	2	0.926380368098	0.447852760736	163	-0.00997402988445	0.00589886130347
8_16701432	11_24050470	3	0.923529411765	0.564705882353	170	0.0196539792388	0.0222510604676
8_16701432	2_5281054	2	0.918367346939	0.918367346939	98	-9	-9
8_16701432	2_17649876	2	0.913294797688	0.890173410405	173	-0.00374218984931	0.00180889508005
8_16701432	1_3334465	2	0.910179640719	0.880239520958	167	0.00121911864893	0.000172454946891
8_16701432	9_784218	2	0.913793103448	0.919540229885	174	-0.00118906064209	0.000242587601078
8_16701432	8_24296049	2	0.925531914894	0.851063829787	94	-9	-9
8_16701432	13_4045510	2	0.929487179487	0.576923076923	156	0.0086291913215	0.00465469744467
8_16701432	4_20697451	3	0.925	0.28125	160	0.01484375	0.0157113635375
8_16701432	4_7308351	2	0.914285714286	0.937142857143	175	0.00604081632653	0.00790488728751
8_16701432	12_22395517	1	0.925287356322	0.810344827586	174	-0.00842251288149	0.00667694932265
8_16701432	13_386106	1	0.922413793103	0.525862068966	116	-0.0195451843044	0.0214088177624
8_16701432	2_17547862	1	0.923529411765	0.652941176471	170	-0.00301038062284	0.000566266031018
8_16701432	8_1063103	2	0.913793103448	0.971264367816	174	-0.00247720967103	0.0027911130959
8_16701432	10_19039088	2	0.916666666667	0.559523809524	168	-0.000992063492063	5.22766480213e-05
8_16701432	14_14884655	2	0.917159763314	0.822485207101	169	-0.00878820769581	0.0069622827084
8_16701432	6_2790600	2	0.920245398773	0.80981595092	163	0.0216417629568	0.0414348196606
8_16701432	7_2160494	2	0.919642857143	0.857142857143	112	-0.0114795918367	0.0145631067961
8_16701432	6_2882806	2	0.910179640719	0.700598802395	167	0.0210118684786	0.0257456890088
8_16701432	2_17192698	2	0.916167664671	0.604790419162	167	0.00279680160637	0.000426093029471
8_16701432	4_3212376	2	0.921686746988	0.843373493976	166	-0.00624183480912	0.00408621042105
8_16701432	4_18508678	2	0.913793103448	0.931034482759	174	-0.000198176773682	7.76457799519e-06
8_16701432	5_8850367	2	0.956896551724	0.98275862069	116	-0.000743162901308	0.000790263948158
8_16701432	6_14475709	2	0.918604651163	0.901162790698	172	0.00939697133586	0.0132593993089
8_16701432	3_17465875	2	0.911392405063	0.816455696203	158	0.0153821502964	0.019551685951
8_16701432	12_4194199	2	0.925925925926	0.414814814815	135	0.00109739368999	7.23327305606e-05
8_16701432	11_14488717	2	0.886597938144	0.742268041237	97	-9	-9
8_16701432	3_15325245	2	0.927272727273	0.715151515152	165	-0.00253443526171	0.000467568924432
8_16701432	10_16651283	3	0.917647058824	0.911764705882	170	-0.00726643598616	0.00868486352357
8_16701432	3_9121344	2	0.921686746988	0.427710843373	166	-0.00867324720569	0.00425773928586
8_16701432	12_21343912	2	0.922619047619	0.285714285714	168	0.00425170068027	0.00124069478908
8_16701432	8_6961967	2	0.910714285714	0.0595238095238	168	0.00531462585034	0.00620501365103
8_16701432	14_725703	2	0.914634146341	0.80487804878	164	0.00773349196907	0.00487734487734
8_16701432	14_9757317	3	0.916167664671	0.892215568862	167	-0.00304779662232	0.00125764946794
8_16701432	3_9784501	2	0.931677018634	0.540372670807	161	0.0182863315459	0.0211505549437
8_16701432	2_17423662	3	0.920245398773	0.60736196319	163	-0.0313146900523	0.0560269360269
8_16701432	8_14224033	1	0.923976608187	0.830409356725	171	0.00465100372764	0.00218670921544
8_16701432	12_22034553	2	0.919254658385	0.670807453416	161	-0.00794722425832	0.0038532727212
8_16701432	13_1151307	2	0.888888888889	0.456790123457	81	-9	-9
8_16701432	12_25134235	2	0.924418604651	0.686046511628	172	0.0111546782044	0.00826821261743
8_16701432	6_15794827	3	0.916666666667	0.513888888889	144	-0.0127314814815	0.00849420849421
8_16701432	13_14174492	2	0.920245398773	0.78527607362	163	-0.00485528247205	0.00190487637363
8_16701432	2_15613541	3	0.924050632911	0.272151898734	158	0.00168242268867	0.000203609568265
8_16701432	4_5179873	2	0.927152317881	0.741721854305	151	0.0142976185255	0.0157990818705
8_16701432	4_19779945	2	0.920731707317	0.542682926829	164	-0.0118604997026	0.00776622192204
8_16701432	6_2736245	3	0.913294797688	0.589595375723	173	0.0164389054095	0.0141033842669
8_16701432	14_8166409	2	0.906666666667	0.973333333333	75	-9	-9
8_16701432	4_3025539	2	0.917647058824	0.829411764706	170	0.00948096885813	0.00840681288223
8_16701432	6_18112679	2	0.912	0.768	125	-0.004416	0.00136373948193
8_16701432	4_19618015	2	0.926380368098	0.337423312883	163	0.000301102788965	5.94614281149e-06
8_16701432	12_25595574	2	0.915730337079	0.966292134831	178	-0.00284055043555	0.00321015836781
8_16701432	11_4231578	2	0.92899408284	0.958579881657	169	-0.00294107349182	0.00330266572305
8_16701432	2_4907736	2	0.922619047619	0.72619047619	168	0.00857426303855	0.00517890588937
8_16701432	4_15073044	4	0.907975460123	0.141104294479	163	0.0129850577741	0.0166505791506
8_16701432	12_24102569	2	0.91975308642	0.845679012346	162	-3.81039475689e-05	1.50733506927e-07
8_16701432	1_3085491	2	0.939393939394	0.494949494949	99	-9	-9
8_16701432	6_2241445	2	0.915151515152	0.787878787879	165	0.00624426078972	0.00300456402632
8_16701432	4_1451035	3	0.913294797688	0.352601156069	173	0.0305723545725	0.0517066003617
8_16701432	13_17659960	2	0.914473684211	0.0855263157895	152	0.0007358033241	8.85077983333e-05
8_16701432	14_21880064	3	0.923728813559	0.898305084746	118	0.000718184429762	8.01389930696e-05
8_16701432	14_16054780	2	0.917647058824	0.9	170	-0.00823529411765	0.00997150997151
8_16701432	4_808915	2	0.90990990991	0.945945945946	111	0.00413927440954	0.00408769448373
8_16701432	4_17399119	3	0.915151515152	0.636363636364	165	-0.0187327823691	0.0195296661711
8_16701432	9_1877358	2	0.91124260355	0.89349112426	169	0.00238086901719	0.000736472259651
8_16701432	3_18594850	2	0.910714285714	0.321428571429	168	0.00488945578231	0.00134795958669
8_16701432	10_3225830	2	0.916666666667	0.690476190476	168	0.00396825396825	0.000964552688691
8_16701432	2_3335560	3	0.918238993711	0.716981132075	159	-0.0105612910882	0.00732164975135
4_16949550	3_18149570	3	0.953488372093	0.866279069767	172	-0.00621957815035	0.00752987395646
4_16949550	14_6357866	2	0.953020134228	0.134228187919	149	-0.0071167965407	0.00973437524371
4_16949550	2_1228995	3	0.948529411765	0.764705882353	136	-0.00475778546713	0.00257688048386
4_16949550	14_22365182	2	0.947712418301	0.150326797386	153	0.00132427698748	0.000277073001961
4_16949550	1_3014273	3	0.95	0.6	160	-0.01375	0.0165844298246
4_16949550	10_2593923	2	0.963414634146	0.90243902439	164	-0.00356930398572	0.00410537119398
4_16949550	12_5990818	1	0.966216216216	0.567567567568	148	-0.00109569028488	0.00014985014985
4_16949550	13_15238111	2	0.951515151515	0.690909090909	165	0.00925619834711	0.00869633807261
4_16949550	4_2256485	2	0.952941176471	0.952941176471	170	0.0036678200692	0.00668962429508
4_16949550	9_14533662	3	0.949367088608	0.632911392405	158	0.0257170325268	0.0592189655172
4_16949550	11_13990619	2	0.949044585987	0.407643312102	157	-0.00470607326869	0.00189660460417
4_16949550	10_937670	1	0.960264900662	0.834437086093	151	4.38577255383e-05	3.6489691662e-07
4_16949550	4_4309063	2	0.950310559006	0.509316770186	161	-0.0057482350218	0.00279994935095
4_16949550	1_7692976	3	0.951048951049	0.622377622378	143	-0.011492004499	0.0120702151023
4_16949550	9_14728916	2	0.949685534591	0.842767295597	159	-0.00791107946679	0.00988435306909
4_16949550	13_369725	2	0.951807228916	0.686746987952	166	-0.00304833793003	0.000941679905704
4_16949550	6_5375443	2	0.941747572816	0.611650485437	103	-0.00320482609105	0.000788196149021
4_16949550	12_15234316	2	0.952662721893	0.87573964497	169	0.00595217254298	0.00721939774735
4_16949550	11_626101	2	0.950920245399	0.319018404908	163	-0.00888253227446	0.00778172713657
4_16949550	5_1154003	2	0.95652173913	0.590062111801	161	0.0132325141777	0.0174061186023
4_16949550	5_676167	2	0.949685534591	0.358490566038	159	0.00545864483209	0.00271154122158
4_16949550	13_17403542	2	0.951807228916	0.969879518072	166	0.00457250689505	0.0156026417171
4_16949550	1_5520238	2	0.951219512195	0.713414634146	164	-0.0139797739441	0.0206004821389
4_16949550	8_661236	2	0.953488372093	0.953488372093	172	-0.00216333153056	0.00237953599048
4_16949550	6_2007921	2	0.95625	0.53125	160	0.0107421875	0.0110763259552
4_16949550	8_20600822	3	0.952662721893	0.828402366864	169	0.00371135464445	0.00214867056268
4_16949550	5_16649995	2	0.950920245399	0.975460122699	163	-0.00120441115586	0.001298437817
4_16949550	4_17545237	3	0.952662721893	0.757396449704	169	-0.00556703196667	0.00374011158347
4_16949550	8_18924003	2	0.948717948718	0.679487179487	156	-0.0164365548981	0.0254971953085
4_16949550	6_18899113	2	0.94964028777	0.446043165468	139	0.000879871642255	6.55154090429e-05
4_16949550	10_17235317	3	0.952380952381	0.904761904762	168	0.00736961451247	0.0138980263158
4_16949550	4_2083626	2	0.951219512195	0.90243902439	123	-0.00475907198096	0.00554400554401
4_16949550	8_9822623	2	0.9453125	0.359375	128	-0.0194091796875	0.0316518534006
4_16949550	14_2419262	2	0.958083832335	0.520958083832	167	0.0158485424361	0.025062089491
4_16949550	8_7117951	2	0.957142857143	0.628571428571	140	-0.00877551020408	0.00804108826497
4_16949550	8_8384023	3	0.950617283951	0.296296296296	162	0.0146319158665	0.0218728639781
4_16949550	6_2662915	2	0.952380952381	0.946428571429	168	-0.00255102040816	0.00283018867924
4_16949550	13_16159156	2	0.953488372093	0.860465116279	172	-0.00648999459167	0.00791034937376
4_16949550	12_843244	2	0.95652173913	0.385093167702	161	0.00432082095598	0.0018957907521
4_16949550	4_20788806	2	0.954285714286	0.96	175	-0.00182857142857	0.00199600798403
4_16949550	8_18347794	3	0.949044585987	0.687898089172	157	-0.00316442857722	0.000964479751632
4_16949550	9_14351966	2	0.957575757576	0.927272727273	165	-0.00308539944904	0.00347480764458
4_16949550	12_7606938	2	0.948717948718	0.846153846154	117	-0.00788954635108	0.00982800982801
4_16949550	2_16587041	2	0.943262411348	0.468085106383	141	-0.0230873698506	0.0400017088175
4_16949550	7_9846433	2	0.972727272727	0.8	110	-0.00545454545455	0.00700934579439
4_16949550	2_17316276	2	0.951515151515	0.527272727273	165	-0.0168595041322	0.0247184865431
4_16949550	14_16098599	2	0.95625	0.91875	160	-0.0035546875	0.00404606286959
4_16949550	14_24409596	7	0.958620689655	0.48275862069	145	-0.00760998810939	0.00584675117049
4_16949550	13_18809087	2	0.953488372093	0.970930232558	172	-0.0013520822066	0.00146049364685
4_16949550	8_21412790	2	0.949044585987	0.726114649682	157	-0.00758651466591	0.00598457964014
4_16949550	6_2574850	2	0.952095808383	0.616766467066	167	0.0115816271648	0.0124423018944
4_16949550	8_17174425	2	0.952380952381	0.922619047619	168	-0.00368480725624	0.0041935483871
4_16949550	8_6933952	2	0.964028776978	0.863309352518	139	0.00947155944309	0.0219226237235
4_16949550	12_24540273	2	0.950617283951	0.833333333333	162	0.00411522633745	0.0025974025974
4_16949550	10_2657611	4	0.952941176471	0.952941176471	170	-0.00221453287197	0.00243865264441
4_16949550	8_1831521	2	0.950310559006	0.869565217391	161	-0.00648123143397	0.0078431372549
4_16949550	6_3443731	3	0.95	0.54375	160	0.0146875	0.0183062758455
4_16949550	5_791784	2	0.949685534591	0.496855345912	159	-0.000158221589336	2.09573308743e-06
4_16949550	11_3389002	2	0.955974842767	0.723270440252	159	0.00039555397334	1.85741032423e-05
4_16949550	14_25674307	2	0.947712418301	0.83660130719	153	0.0110641206374	0.0180713900862
4_16949550	12_4691163	3	0.950495049505	0.425742574257	101	0.00127438486423	0.000141172146485
4_16949550	14_19161047	1	0.951515151515	0.442424242424	165	0.00932966023875	0.00764833860009
4_16949550	11_2888167	2	0.965034965035	0.867132867133	143	-0.0046457039464	0.00555165965404
4_16949550	5_16082628	1	0.958333333333	0.493055555556	144	0.00665509259259	0.00443758441057
4_16949550	8_3339126	2	0.950617283951	0.5	162	0.0	0.0
4_16949550	6_17273011	2	0.958333333333	0.880952380952	168	0.00694444444444	0.0115158636898
4_16949550	3_17538419	3	0.952095808383	0.730538922156	167	-0.00692029115422	0.00533402641739
4_16949550	14_8438223	2	0.951219512195	0.286585365854	164	-0.00431290898275	0.00196072945664
4_16949550	4_1736189	2	0.96449704142	0.863905325444	169	-0.00483176359371	0.00579880662241
4_16949550	14_23233029	2	0.952380952381	0.892857142857	168	-0.00510204081633	0.006
4_16949550	4_4370207	2	0.958333333333	0.779761904762	168	0.00272817460317	0.00108538674752
4_16949550	5_23938842	2	0.95	0.925	160	-0.00375	0.00426742532006
4_16949550	4_19582519	2	0.952095808383	0.125748502994	167	0.00602388038295	0.00723701214784
4_16949550	4_2298705	2	0.952380952381	0.940476190476	168	-0.00283446712018	0.00316455696203
4_16949550	4_18420852	3	0.95041322314	0.603305785124	121	-0.0114063247046	0.0115350572431
4_16949550	10_18996438	2	0.956790123457	0.382716049383	162	-0.00815424477976	0.00680778950498
4_16949550	7_3812226	2	0.949275362319	0.95652173913	138	-0.00220541902962	0.00242886884108
4_16949550	6_15678040	2	0.951219512195	0.432926829268	164	-0.00936942296252	0.0077062873519
4_16949550	12_25413145	2	0.95	0.18125	160	0.0090625	0.0116512655685
4_16949550	6_623186	2	0.94701986755	0.834437086093	151	-0.00214902855138	0.000666278166278
4_16949550	9_13094349	2	0.957575757576	0.678787878788	165	-0.0075665748393	0.00646376295921
4_16949550	11_1537017	2	0.950617283951	0.685185185185	162	-0.00937357110197	0.00867693514752
4_16949550	3_14767961	2	0.952095808383	0.868263473054	167	-0.00631073182975	0.00763391888961
4_16949550	3_221226	4	0.962962962963	0.753086419753	162	0.00320073159579	0.0015447667087
4_16949550	4_17967211	2	0.951515151515	0.818181818182	165	0.0154269972452	0.034677990092
4_16949550	10_3259944	2	0.950617283951	0.592592592593	162	-0.0016003657979	0.000225981404959
4_16949550	7_3591510	2	0.952095808383	0.646706586826	167	-0.00494818745742	0.0023496073624
4_16949550	7_3665459	3	0.935185185185	0.657407407407	108	-0.0129458161866	0.0122764954727
4_16949550	3_15232999	2	0.950310559006	0.527950310559	161	-0.0110335249412	0.0103447054777
4_16949550	13_4145854	2	0.951515151515	0.727272727273	165	-0.00716253443526	0.00560642250531
4_16949550	8_19161008	2	0.953216374269	0.654970760234	171	0.00725009404603	0.00521583802493
4_16949550	12_20872569	2	0.949685534591	0.867924528302	159	-0.000355998576006	2.31376743038e-05
4_16949550	9_11867835	1	0.955882352941	0.669117647059	136	-0.00724480968858	0.00562161485238
4_16949550	14_9579421	2	0.95652173913	0.596273291925	161	0.001080205239	0.00011655011655
4_16949550	13_6677454	2	0.96	0.553333333333	150	-0.0112	0.0132170472937
4_16949550	1_4254878	1	0.951724137931	0.765517241379	145	0.00247324613555	0.000741698951418
4_16949550	2_17602836	3	0.943262411348	0.893617021277	141	-0.00603591368643	0.00716075904046
4_16949550	2_10830690	2	0.973451327434	0.522123893805	113	-0.00383741874853	0.00228366527802
4_16949550	12_23250457	2	0.951515151515	0.824242424242	165	-0.00246097337006	0.00090619791734
4_16949550	14_4534460	2	0.955357142857	0.669642857143	112	-0.0147480867347	0.0230529595016
4_16949550	11_2173706	1	0.952662721893	0.958579881657	169	-0.00196071566122	0.00214707461084
4_16949550	10_322083	3	0.950617283951	0.802469135802	81	-9	-9
4_16949550	12_511362	1	0.949685534591	0.723270440252	159	0.023812349195	0.0592891919483
4_16949550	14_22295237	2	0.951219512195	0.317073170732	164	0.00936942296252	0.00873705621302
4_16949550	2_18997129	2	0.950920245399	0.319018404908	163	-0.00888253227446	0.00778172713657
4_16949550	3_13762611	2	0.951807228916	0.939759036145	166	-0.00290317898098	0.00324569944823
4_16949550	11_18223321	2	0.952941176471	0.941176470588	170	-0.00276816608997	0.00308641975309
4_16949550	11_3277342	3	0.919540229885	0.770114942529	87	-9	-9
4_16949550	13_14400263	2	0.938144329897	0.567010309278	97	-9	-9
4_16949550	3_13381393	2	0.953271028037	0.897196261682	107	-0.0048039130055	0.00561683006536
4_16949550	6_19032411	4	0.953488372093	0.813953488372	172	0.00297458085452	0.0013175087108
4_16949550	5_17881827	2	0.950920245399	0.711656441718	163	-0.00188189243103	0.000369796227487
4_16949550	14_8233335	3	0.951219512195	0.560975609756	164	-0.00312314098751	0.000853539576366
4_16949550	9_11862668	2	0.948387096774	0.438709677419	155	0.0161914672216	0.0217502230777
4_16949550	12_23488820	3	0.952054794521	0.424657534247	146	-0.00018765246763	3.15744770872e-06
4_16949550	1_3455876	2	0.961538461538	0.623076923077	130	0.000887573964497	9.07029478458e-05
4_16949550	3_4049801	2	0.954838709677	0.61935483871	155	-0.00428720083247	0.00180797095522
4_16949550	10_109731	2	0.952702702703	0.466216216216	148	-0.0117330168006	0.0122764531833
4_16949550	12_194901	2	0.947712418301	0.712418300654	153	-0.00196505617498	0.000380345690374
4_16949550	5_17900488	1	0.951219512195	0.475609756098	164	0.011005353956	0.01046588077
4_16949550	7_6515384	2	0.960264900662	0.721854304636	151	-0.00442963027937	0.00256122484848
4_16949550	12_4301445	1	0.949685534591	0.377358490566	159	0.000118666192002	1.2542644993e-06
4_16949550	4_14046888	2	0.951515151515	0.642424242424	165	0.00690541781451	0.00449954067613
4_16949550	5_841535	2	0.948387096774	0.541935483871	155	0.0150676378772	0.0186841000652
4_16949550	8_20678715	3	0.950920245399	0.754601226994	163	-0.00590914223343	0.00404028979806
4_16949550	6_1415170	2	0.952662721893	0.96449704142	169	0.00423654633941	0.0116229407207
4_16949550	8_19505963	2	0.950920245399	0.680981595092	163	-0.00338740637585	0.00113171484139
4_16949550	12_25517053	2	0.946666666667	0.88	150	0.00693333333333	0.00901621852326
4_16949550	11_5304292	2	0.953757225434	0.988439306358	173	-0.000534598549901	0.000567074251285
4_16949550	2_8737184	2	0.951219512195	0.841463414634	164	-0.00163593099346	0.000432352857102
4_16949550	8_16590316	2	0.949685534591	0.647798742138	159	0.0137257228749	0.017280916176
4_16949550	14_237015	2	0.952095808383	0.676646706587	167	-0.00950195417548	0.00904758002841
4_16949550	4_1382048	2	0.952662721893	0.514792899408	169	0.000700255593292	4.35322408482e-05
4_16949550	4_17774772	2	0.952941176471	0.929411764706	170	-0.00332179930796	0.00375058602907
4_16949550	13_20108981	2	0.95	0.6875	160	0.009375	0.00861244019139
4_16949550	7_4943320	1	0.951807228916	0.879518072289	166	0.000217738423574	9.7537714583e-06
4_16949550	3_14091527	2	0.945945945946	0.628378378378	148	0.013696128561	0.0157100963553
4_16949550	14_14929556	2	0.952941176471	0.964705882353	170	-0.00166089965398	0.00180668473351
4_16949550	3_9725417	2	0.950920245399	0.889570552147	163	-0.00541985020136	0.00640711902113
4_16949550	10_5684580	1	0.950617283951	0.58024691358	162	0.00396281054717	0.00137347008436
4_16949550	10_18340573	2	0.955974842767	0.798742138365	159	0.0100075155255	0.0148028628412
4_16949550	2_14758895	2	0.951219512195	0.774390243902	164	0.0133848899465	0.0220996283988
4_16949550	10_18268428	2	0.949367088608	0.474683544304	158	-0.00761095978209	0.00483266398929
4_16949550	8_272695	2	0.954022988506	0.959770114943	174	0.00389747654908	0.0089691529162
4_16949550	10_6584934	2	0.955128205128	0.814102564103	156	-0.00834155161078	0.0107276858849
4_16949550	7_2865458	2	0.954022988506	0.965517241379	174	-0.00158541418946	0.00172117039587
4_16949550	7_617563	2	0.975609756098	0.280487804878	82	-9	-9
4_16949550	10_6411305	3	0.946308724832	0.530201342282	149	0.0150443673708	0.017883754633
4_16949550	3_15882098	4	0.957575757576	0.806060606061	165	0.0160146923783	0.0403846415315
4_16949550	13_6757798	2	0.958823529412	0.947058823529	170	-0.00217993079585	0.00240064017071
4_16949550	5_2732419	2	0.951807228916	0.825301204819	166	0.00362897372623	0.00199128930407
4_16949550	10_3800078	2	0.954022988506	0.913793103448	174	-0.00396353547364	0.00454648783815
4_16949550	10_3082653	2	0.951515151515	0.89696969697	165	-0.00499540863177	0.00585298674471
4_16949550	12_23204948	4	0.958579881657	0.958579881657	169	-0.00171562620356	0.00186709343088
4_16949550	1_5613672	6	0.948051948052	0.461038961039	154	0.0109630629111	0.00982126460695
4_16949550	11_1137440	2	0.951807228916	0.795180722892	166	-0.0038467121498	0.00198066856202
4_16949550	1_2867636	2	0.949044585987	0.668789808917	157	-0.00413809890868	0.00159856921602
4_16949550	5_4271856	2	0.95	0.6	160	-0.02	0.0350877192982
4_16949550	6_1512631	2	0.953757225434	0.976878612717	173	-0.0010691970998	0.00114757037834
4_16949550	1_2787017	2	0.957983193277	0.941176470588	119	-0.00247157686604	0.00274122807018
4_16949550	14_9077428	2	0.95	0.2375	160	0.005625	0.00367830707052
4_16949550	10_18835590	3	0.950617283951	0.611111111111	162	0.0240054869684	0.051652892562
4_16949550	11_23625967	2	0.952095808383	0.305389221557	167	0.00265337588296	0.000727692942282
4_16949550	14_1594631	2	0.953757225434	0.901734104046	173	-0.00454408767416	0.00528360528361
4_16949550	12_290905	1	0.948387096774	0.174193548387	155	0.00253902185224	0.000915542721718
4_16949550	10_1762002	2	0.95	0.4875	160	-0.006875	0.00398275237813
4_16949550	6_19320826	2	0.97247706422	0.954128440367	109	-0.0012625199899	0.00136066763425
4_16949550	10_1635409	3	0.954022988506	0.965517241379	174	0.00990883868411	0.0672332185886
4_16949550	1_8660323	2	0.956204379562	0.897810218978	137	0.0174223453567	0.0790023140144
4_16949550	10_17186046	3	0.951388888889	0.625	144	-0.0182291666667	0.0306569343066
4_16949550	5_17155704	2	0.951807228916	0.638554216867	166	0.000653215270721	4.03033197994e-05
4_16949550	8_47417	2	0.951515151515	0.133333333333	165	-0.0117171717172	0.0257533072024
4_16949550	3_15033899	2	0.950920245399	0.791411042945	163	-0.0102374948248	0.0136034008502
4_16949550	14_7915227	3	0.957831325301	0.771084337349	166	0.0144433154304	0.0292602083038
4_16949550	10_875826	2	0.95	0.63125	160	0.0128125	0.0148470690066
4_16949550	9_14969921	2	0.951219512195	0.80487804878	164	-0.00342058298632	0.00160559926185
4_16949550	5_13299643	2	0.962686567164	0.223880597015	134	0.000891067052796	0.000127211290002
4_16949550	14_638344	2	0.951219512195	0.768292682927	164	-0.00520523497918	0.00328010196431
4_16949550	10_15575617	2	0.953757225434	0.901734104046	173	0.00123625914665	0.000391071346954
4_16949550	14_20970655	3	0.952662721893	0.91124260355	169	-0.00420153355975	0.00483988061628
4_16949550	9_2590205	5	0.949044585987	0.242038216561	157	0.0123331575317	0.0171451130788
4_16949550	12_26511014	2	0.948387096774	0.787096774194	155	-0.01098855359	0.0147206423553
4_16949550	3_18154543	1	0.958333333333	0.958333333333	96	-9	-9
4_16949550	13_14775957	2	0.976744186047	0.503875968992	129	-0.011537768163	0.0234432234432
4_16949550	10_4555642	2	0.956790123457	0.592592592593	162	-0.00525834476452	0.00277021365731
4_16949550	1_4591752	2	0.952941176471	0.870588235294	170	-0.00608996539792	0.00734067400734
4_16949550	9_11846067	2	0.962686567164	0.44776119403	134	0.00924482067276	0.00962218031985
4_16949550	7_8438119	2	0.957317073171	0.871951219512	164	0.000632064247472	8.75678764669e-05
4_16949550	8_17915905	2	0.95	0.3875	160	0.006875	0.00419250892207
4_16949550	2_343832	2	0.952380952381	0.863095238095	168	-0.000566893424036	5.99700149925e-05
4_16949550	12_6573240	3	0.975308641975	0.469135802469	81	-9	-9
4_16949550	1_407805	2	0.951219512195	0.463414634146	164	0.016508030934	0.0236186510858
4_16949550	13_17221838	2	0.950617283951	0.697530864198	162	-0.00259106843469	0.000677848429338
4_16949550	8_7132485	5	0.948051948052	0.655844155844	154	0.00160229381009	0.0002309548608
4_16949550	1_7227720	2	0.952380952381	0.666666666667	168	-0.015873015873	0.025
4_16949550	8_151822	2	0.953216374269	0.947368421053	171	0.00338565712527	0.00515507839127
4_16949550	5_861105	3	0.951807228916	0.632530120482	166	-0.0116852953985	0.0128069447327
4_16949550	14_11854556	3	0.950920245399	0.638036809816	163	0.019044751402	0.0336506918451
4_16949550	6_19167898	2	0.949685534591	0.396226415094	159	-0.00522131244808	0.00238489435509
4_16949550	8_16731569	2	0.947368421053	0.701754385965	114	-0.00692520775623	0.00459558823529
4_16949550	4_19811937	2	0.958333333333	0.125	168	0.00520833333333	0.00621118012422
4_16949550	8_6084240	2	0.959016393443	0.696721311475	122	-0.00423273313625	0.00215727039256
4_16949550	8_18570252	2	0.957317073171	0.591463414634	164	0.00695270672219	0.00489597265681
4_16949550	14_14266263	2	0.950920245399	0.441717791411	163	-0.00286047649516	0.000710937807712
4_16949550	13_17272201	2	0.949367088608	0.481012658228	158	0.00536772953052	0.00240104835259
4_16949550	9_13634151	3	0.953216374269	0.964912280702	171	-0.0016415307274	0.00178471834914
4_16949550	1_229758	2	0.951515151515	0.951515151515	165	0.00977043158861	0.0448522252424
4_16949550	13_16421347	2	0.961038961039	0.922077922078	154	-0.00303592511385	0.00342596117244
4_16949550	14_14507700	2	0.950920245399	0.638036809816	163	0.00063984342655	3.79831349624e-05
4_16949550	9_14579693	3	0.957575757576	0.624242424242	165	0.00830119375574	0.00723157404109
4_16949550	14_22701140	2	0.981481481481	0.527777777778	108	0.000514403292181	5.84146270226e-05
4_16949550	11_23884711	2	0.951219512195	0.835365853659	164	0.0163593099346	0.0419378764878
4_16949550	4_18712719	2	0.952662721893	0.976331360947	169	-0.00112040894927	0.00120459250894
4_16949550	12_6439243	2	0.946666666667	0.813333333333	150	0.0167111111111	0.036431704984
4_16949550	4_6196051	2	0.950920245399	0.969325153374	163	-0.00150551394482	0.00163331972234
4_16949550	3_16424574	2	0.95652173913	0.732919254658	161	-0.00540102619498	0.00358333034722
4_16949550	4_5684399	2	0.952941176471	0.905882352941	170	0.00733564013841	0.0140742744909
4_16949550	1_2454704	2	0.96178343949	0.891719745223	157	-0.00413809890868	0.00482497634816
4_16949550	9_5905616	1	0.949685534591	0.559748427673	159	0.00300621019738	0.000767489077631
4_16949550	7_4607362	2	0.946308724832	0.563758389262	149	0.0101346786181	0.00821983867197
4_16949550	13_3891188	2	0.962406015038	0.593984962406	133	-0.000226129232857	5.86029067042e-06
4_16949550	8_8734493	2	0.94696969697	0.856060606061	132	-5.73921028467e-05	5.32304211858e-07
4_16949550	3_18012371	2	0.950920245399	0.472392638037	163	0.0231849147503	0.0462115528882
4_16949550	11_2598347	2	0.953216374269	0.923976608187	171	0.002291303307	0.00167599058548
4_16949550	4_16750622	2	0.952380952381	0.892857142857	168	-0.00510204081633	0.006
4_16949550	10_8979302	2	0.952095808383	0.730538922156	167	-0.00692029115422	0.00533402641739
4_16949550	8_11313529	2	0.952380952381	0.113095238095	168	-0.000566893424036	7.06464146945e-05
4_16949550	3_14984432	2	0.950920245399	0.932515337423	163	0.0089578079717	0.0273209600247
4_16949550	10_17920545	2	0.952941176471	0.0588235294118	170	0.00276816608997	0.00308641975309
4_16949550	1_1137700	2	0.964539007092	0.553191489362	141	0.0125245208994	0.0185547295841
4_16949550	9_8646660	2	0.949367088608	0.658227848101	158	0.00168242268867	0.000261752136752
4_16949550	6_6848207	2	0.950617283951	0.302469135802	162	-0.00358177107148	0.00129530032907
4_16949550	2_12814535	2	0.953488372093	0.988372093023	172	-0.000540832882639	0.000573888091822
4_16949550	6_17353856	2	0.940298507463	0.522388059701	134	-0.00612608598797	0.00267945719955
4_16949550	2_10733424	3	0.948051948052	0.305194805195	154	-0.0101197503795	0.00980613809766
4_16949550	2_17856256	2	0.952095808383	0.287425149701	167	0.00179282154254	0.00034408417455
4_16949550	8_18249594	2	0.937007874016	0.748031496063	127	-0.0158720317441	0.0226448474126
4_16949550	10_8657606	3	0.951515151515	0.163636363636	165	0.00793388429752	0.00996953752423
4_16949550	6_3046010	2	0.949367088608	0.683544303797	158	0.00929338247076	0.00830617283951
4_16949550	12_25485137	2	0.951219512195	0.25	164	0.0121951219512	0.017094017094
4_16949550	10_7418280	3	0.960526315789	0.782894736842	152	0.0045879501385	0.00326622969653
4_16949550	2_2638679	4	0.950310559006	0.44099378882	161	0.00327919447552	0.000923752390889
4_16949550	3_14112436	3	0.950617283951	0.895061728395	162	0.000990702636793	0.000222596875741
4_16949550	4_12960501	2	0.958041958042	0.692307692308	143	0.0080688542227	0.00760340632603
4_16949550	4_19353362	2	0.949367088608	0.316455696203	158	-0.00296426854671	0.000845061728395
4_16949550	9_14452353	3	0.950617283951	0.845679012346	162	-0.00762078951379	0.00947957152337
4_16949550	14_25961972	3	0.950617283951	0.512345679012	162	0.00678250266728	0.00392214922488
4_16949550	6_5106416	2	0.952095808383	0.736526946108	167	-0.0126214636595	0.0179986705527
4_16949550	14_25081891	2	0.96694214876	0.917355371901	121	-0.00273205382146	0.00308000308
4_16949550	7_16683915	2	0.957142857143	0.742857142857	70	-9	-9
4_16949550	14_549805	2	0.950920245399	0.674846625767	163	-0.00982347848997	0.00942303436065
4_16949550	7_4262117	2	0.956204379562	0.970802919708	137	0.00602056582663	0.0305367426199
4_16949550	13_18260604	2	0.949044585987	0.617834394904	157	-0.000365126374295	1.16757766554e-05
4_16949550	9_11660693	4	0.964705882353	0.764705882353	85	-9	-9
4_16949550	10_1380788	2	0.952380952381	0.654761904762	168	0.00141723356009	0.00019592476489
4_16949550	14_3352069	3	0.952380952381	0.470238095238	168	-0.0133219954649	0.0157090029868
4_16949550	14_19350801	2	0.948717948718	0.762820512821	156	-0.00575279421433	0.00375972156576
4_16949550	14_207026	3	0.952095808383	0.760479041916	167	-0.0114740578723	0.0158470757193
4_16949550	14_13973478	3	0.953333333333	0.893333333333	150	0.00168888888889	0.000672834628059
4_16949550	6_18547084	5	0.946308724832	0.58389261745	149	0.00450430160804	0.00164353878883
4_16949550	10_18572722	3	0.952662721893	0.970414201183	169	-0.00140051118658	0.00151492198152
4_16949550	14_22342725	2	0.95	0.31875	160	0.0159375	0.0246257846451
4_16949550	4_17150406	3	0.948387096774	0.238709677419	155	0.00586888657648	0.00387210541569
4_16949550	8_15968927	1	0.947368421053	0.552631578947	152	-0.0103878116343	0.00875350140056
4_16949550	14_25214892	4	0.950310559006	0.745341614907	161	0.0184020678215	0.0377824605452
4_16949550	11_1408306	2	0.952380952381	0.827380952381	168	0.00368480725624	0.00209625403126
4_16949550	10_1400559	4	0.951515151515	0.339393939394	165	0.0164554637282	0.0261789283001
4_16949550	3_16073888	2	0.950920245399	0.815950920245	163	-0.00289811434378	0.00119835880023
4_16949550	14_22082351	2	0.954248366013	0.483660130719	153	0.00252039813747	0.000582631976771
4_16949550	5_2382620	2	0.945945945946	0.918918918919	148	-0.00438276113952	0.00504201680672
4_16949550	7_15884873	1	0.952380952381	0.791666666667	168	-0.00992063492063	0.0131578947368
4_16949550	6_710904	4	0.958579881657	0.94674556213	169	-0.00220580511887	0.00243055555556
4_16949550	8_18195793	3	0.952380952381	0.809523809524	168	-0.00907029478458	0.0117647058824
4_16949550	2_13732850	2	0.957055214724	0.883435582822	163	-0.00500583386654	0.00592058404558
4_16949550	4_20878435	2	0.949685534591	0.415094339623	159	0.00830663344013	0.00594764133538
4_16949550	1_7850197	4	0.95625	0.58125	160	0.0066796875	0.0043817238017
4_16949550	13_20861938	2	0.950920245399	0.846625766871	163	-0.00139260039896	0.000320009350164
4_16949550	14_20121458	1	0.95	0.65625	160	-0.0109375	0.0111642743222
4_16949550	12_19555496	2	0.942446043165	0.762589928058	139	-0.00646964442834	0.0042622501844
4_16949550	1_3672045	2	0.95625	0.70625	160	0.0183984375	0.0390010268841
4_16949550	13_15070286	2	0.949367088608	0.73417721519	158	-0.00713026758532	0.00541940339354
4_16949550	11_2515876	2	0.9453125	0.78125	128	-0.004150390625	0.00194973857312
4_16949550	7_2337372	2	0.948717948718	0.371794871795	156	-0.000164365548981	2.37746543165e-06
4_16949550	12_6025395	2	0.951219512195	0.963414634146	164	-0.00178465199286	0.00194741966894
4_16949550	8_14905779	3	0.944827586207	0.537931034483	145	0.0158858501784	0.0194765923331
4_16949550	6_11561773	2	0.948387096774	0.658064516129	155	-0.0111966701353	0.0113820685507
4_16949550	6_4173574	3	0.951219512195	0.829268292683	164	0.00386674598453	0.00227591036415
4_16949550	7_15478878	2	0.952	0.944	125	-0.002688	0.00299102691924
4_16949550	8_1465110	2	0.960317460317	0.650793650794	126	0.00201562106324	0.000469113631782
4_16949550	14_24561714	2	0.950920245399	0.779141104294	163	0.0137001768979	0.023370868964
4_16949550	11_397089	1	0.952662721893	0.958579881657	169	-0.00196071566122	0.00214707461084
4_16949550	10_17786854	2	0.95652173913	0.695652173913	161	0.00540102619498	0.0033130135171
4_16949550	10_2855419	3	0.950920245399	0.957055214724	163	-0.00210771952275	0.00231596360629
4_16949550	13_6083946	1	0.953757225434	0.965317919075	173	-0.0016037956497	0.00174197060425
4_16949550	14_25406010	2	0.949685534591	0.704402515723	159	-0.00229421304537	0.000529021316854
4_16949550	3_17669289	3	0.94964028777	0.381294964029	139	-0.00238082914963	0.00050242283678
4_16949550	6_1298040	2	0.953757225434	0.976878612717	173	-0.0010691970998	0.00114757037834
4_16949550	12_21741579	1	0.95	0.928571428571	140	0.00357142857143	0.00404858299595
4_16949550	8_2410656	3	0.955555555556	0.755555555556	135	-0.00345679012346	0.00152344235792
4_16949550	13_15265925	3	0.955128205128	0.346153846154	156	-0.0101084812623	0.010533967502
4_16949550	12_25020664	2	0.949367088608	0.316455696203	158	-0.00296426854671	0.000845061728395
4_16949550	12_20980088	2	0.941666666667	0.933333333333	120	0.0127777777778	0.047769550298
4_16949550	5_1290084	2	0.957831325301	0.759036144578	166	0.00188706633764	0.000482037678803
4_16949550	11_23797975	2	0.949044585987	0.949044585987	157	0.00377297253438	0.00608714134498
4_16949550	14_4713661	2	0.950920245399	0.693251533742	163	0.00334976852723	0.00113060234085
4_16949550	6_438021	2	0.951807228916	0.734939759036	166	-0.000725794745246	5.89522533909e-05
4_16949550	6_1544655	2	0.948051948052	0.201298701299	154	-0.00252993759487	0.000808337734283
4_16949550	10_17750313	2	0.950617283951	0.364197530864	162	-0.00670629477214	0.00413737981617
4_16949550	11_13661842	2	0.96	0.83	100	-0.0068	0.00853413654618
4_16949550	14_22908455	2	0.953757225434	0.947976878613	173	-0.00240569347456	0.00266075388027
4_16949550	2_2165515	3	0.947368421053	0.429824561404	114	0.0050784856879	0.00211058782487
4_16949550	11_713955	2	0.950617283951	0.679012345679	162	0.008840115836	0.00763781672873
4_16949550	12_25869330	3	0.953020134228	0.442953020134	149	0.000675645241205	4.13213123208e-05
4_16949550	5_9703912	2	0.949685534591	0.698113207547	159	0.0162572683043	0.0262453575264
4_16949550	6_12651321	2	0.954248366013	0.97385620915	153	-0.00119612114999	0.00128711961019
4_16949550	3_16441552	4	0.957894736842	0.926315789474	95	-9	-9
4_16949550	2_17073864	2	0.953216374269	0.93567251462	171	-0.00300947300024	0.00337423312883
4_16949550	11_1546083	4	0.950617283951	0.462962962963	162	0.00434385002286	0.00161665920287
4_16949550	11_3403105	2	0.954545454545	0.848484848485	132	-0.0068870523416	0.00850340136054
4_16949550	6_16287063	2	0.969696969697	0.507575757576	132	0.00780532598714	0.00829506314581
4_16949550	4_17017620	2	0.952380952381	0.892857142857	168	-0.00510204081633	0.006
4_16949550	6_2222716	3	0.951219512195	0.798780487805	164	0.00847709696609	0.00963540276517
4_16949550	8_16991252	2	0.948051948052	0.941558441558	154	-0.00303592511385	0.00340103920642
4_16949550	3_18100100	2	0.951807228916	0.740963855422	166	0.00558861953839	0.0035474869026
4_16949550	12_3950379	1	0.950617283951	0.592592592593	162	-0.0016003657979	0.000225981404959
4_16949550	10_4153174	2	0.948387096774	0.393548387097	155	0.0138605619147	0.0164446053971
4_16949550	12_11533934	1	0.934426229508	0.893442622951	122	0.00120935232464	0.000250715002043
4_16949550	14_8838292	2	0.948051948052	0.62987012987	154	0.01973351324	0.0339158162317
4_16949550	6_6001320	2	0.94696969697	0.871212121212	132	0.00832185491276	0.0122908293752
4_16949550	10_18392654	2	0.952380952381	0.892857142857	168	-0.00510204081633	0.006
4_16949550	11_13650613	2	0.952054794521	0.376712328767	146	-0.0024863951961	0.000576812704254
4_16949550	14_25308603	3	0.951515151515	0.660606060606	165	0.00172635445363	0.0002881320383
4_16949550	10_8045890	2	0.951515151515	0.290909090909	165	0.00198347107438	0.000413400293974
4_16949550	4_17927143	2	0.960784313725	0.633986928105	153	-0.00128155837498	0.000187851281897
4_16949550	3_15296151	1	0.948387096774	0.432258064516	155	0.0223100936524	0.0414347557205
4_16949550	6_6187458	3	0.953703703704	0.333333333333	108	0.0154320987654	0.0242718446602
4_16949550	13_4117830	3	0.954545454545	0.681818181818	132	-0.0068870523416	0.0050390526581
4_16949550	6_1192660	2	0.951807228916	0.963855421687	166	0.00428218899695	0.0114748154008
4_16949550	14_15179835	2	0.949367088608	0.76582278481	158	0.000801153661272	7.44546199092e-05
4_16949550	1_3716768	2	0.951807228916	0.259036144578	166	-0.0176368123095	0.0353306719702
4_16949550	11_2624891	2	0.948387096774	0.303225806452	155	-0.0166077003122	0.0266696217494
4_16949550	4_14998831	1	0.951612903226	0.532258064516	124	-0.0145681581686	0.018513598876
4_16949550	4_7145886	2	0.959016393443	0.745901639344	122	0.00597957538296	0.00479977700821
4_16949550	13_18454219	3	0.950310559006	0.757763975155	161	0.000385787585356	1.71709429183e-05
4_16949550	10_3266940	2	0.956790123457	0.648148148148	162	-0.00285779606767	0.000866220851668
4_16949550	8_16271342	2	0.964028776978	0.870503597122	139	-0.00465814398841	0.00555075860368
4_16949550	14_24209168	2	0.952095808383	0.233532934132	167	-0.0127648893829	0.0199589783906
4_16949550	7_1529690	3	0.951219512195	0.256097560976	164	-0.0118976799524	0.0160131307672
4_16949550	11_2793772	2	0.952095808383	0.233532934132	167	0.0111872064255	0.0153301886792
4_16949550	6_5931657	2	0.949685534591	0.37106918239	159	0.00609153118943	0.00332753395443
4_16949550	6_18609382	2	0.954248366013	0.875816993464	153	0.000854372249989	0.000153727192649
4_16949550	5_16761961	2	0.952662721893	0.87573964497	169	-0.00588214698365	0.00705052878966
4_16949550	6_6732296	3	0.950310559006	0.546583850932	161	0.00231472551213	0.000457841916343
4_16949550	13_228602	2	0.953757225434	0.820809248555	173	0.00905476293896	0.0126390552504
4_16949550	7_3659762	2	0.951807228916	0.903614457831	166	-0.00464508636957	0.00540084388186
4_16949550	14_24278735	2	0.951612903226	0.677419354839	124	0.000520291363163	2.69034167339e-05
4_16949550	13_18646668	3	0.948717948718	0.596153846154	156	0.00493096646943	0.00207580852742
4_16949550	7_970549	2	0.955882352941	0.588235294118	136	0.0112456747405	0.012380952381
4_16949550	9_8149764	2	0.948717948718	0.598290598291	117	-0.0120534735919	0.0124250390208
4_16949550	4_5328446	2	0.949367088608	0.544303797468	158	0.00224323025156	0.000422049956934
4_16949550	6_136786	2	0.952941176471	0.0588235294118	170	0.00276816608997	0.00308641975309
4_16949550	10_1152604	2	0.957317073171	0.914634146341	164	-0.00364366448543	0.00416135881104
4_16949550	14_13627294	2	0.953216374269	0.362573099415	171	0.0111145309668	0.0119859080898
4_16949550	2_17911390	2	0.952702702703	0.736486486486	148	-0.00570672023375	0.00372401797348
4_16949550	6_12163793	3	0.95867768595	0.97520661157	121	-0.00102452018305	0.00109585037989
4_16949550	12_25531822	2	0.949685534591	0.817610062893	159	0.00969107234682	0.0131802571715
4_16949550	12_23644653	2	0.957575757576	0.521212121212	165	0.00393021120294	0.00152365585846
4_16949550	14_12165867	2	0.963190184049	0.858895705521	163	-0.00519402310964	0.00627843494086
4_16949550	3_14852182	2	0.950617283951	0.765432098765	162	0.0192805974699	0.0441047174388
4_16949550	9_3408344	2	0.957831325301	0.915662650602	166	-0.00355639425171	0.00405494869249
4_16949550	11_615330	2	0.952941176471	0.958823529412	170	0.0039446366782	0.00878858700945
4_16949550	8_17204103	3	0.957831325301	0.620481927711	166	0.00809261140949	0.00688552068972
4_16949550	6_1189341	2	0.951219512195	0.591463414634	164	-0.00773349196907	0.00533415397241
4_16949550	1_1717682	1	0.944444444444	0.515873015873	126	-0.0189594356261	0.0274311994659
4_16949550	10_4315997	2	0.953488372093	0.96511627907	172	-0.00162249864792	0.00176315016162
4_16949550	11_10406551	2	0.941605839416	0.693430656934	137	0.00399595076989	0.00136606050009
4_16949550	12_872236	4	0.949044585987	0.312101910828	157	0.00316442857722	0.000964479751632
4_16949550	8_17706823	2	0.953020134228	0.812080536913	149	-0.00211702175578	0.000655942740267
4_16949550	6_2634426	2	0.950920245399	0.79754601227	163	0.00233354661448	0.000722610722611
4_16949550	6_4764244	2	0.951807228916	0.0542168674699	166	0.00261286108289	0.002902523583
4_16949550	9_13168	2	0.952380952381	0.934523809524	168	-0.0031179138322	0.00350318471338
4_16949550	8_24296957	2	0.96992481203	0.714285714286	133	0.00644468313641	0.00697674418605
4_16949550	8_23752481	2	0.952941176471	0.964705882353	170	0.0042214532872	0.0116713088427
4_16949550	13_6950191	2	0.950819672131	0.475409836066	122	0.00698736898683	0.00418648434403
4_16949550	8_2858066	2	0.951807228916	0.481927710843	166	0.0172013354623	0.025835755814
4_16949550	12_6181380	1	0.954838709677	0.735483870968	155	-0.0119458896982	0.0170104314841
4_16949550	2_8711134	2	0.948717948718	0.788461538462	156	-0.0108481262327	0.0145023071852
4_16949550	9_2258218	2	0.945945945946	0.412162162162	148	0.00200876552228	0.000325715362459
4_16949550	12_24111788	2	0.947368421053	0.361842105263	152	-0.0204293628809	0.0362490888264
4_16949550	9_1052865	2	0.956790123457	0.388888888889	162	-0.0140603566529	0.020120892932
4_16949550	2_17620191	2	0.949044585987	0.700636942675	157	0.00385411172867	0.00146446977269
4_16949550	14_3663627	2	0.952095808383	0.976047904192	167	0.00484061816487	0.0219751996759
4_16949550	11_354731	3	0.94701986755	0.470198675497	151	0.0182886715495	0.0267607172757
4_16949550	14_1726973	2	0.939130434783	0.921739130435	115	-0.00476370510397	0.00550314465409
4_16949550	3_18461399	2	0.957055214724	0.78527607362	163	-0.00308630358689	0.00137444400837
4_16949550	9_10842421	2	0.948387096774	0.574193548387	155	-0.00262226847034	0.000574565883555
4_16949550	5_1495164	2	0.955974842767	0.377358490566	159	-0.00225465764804	0.000514069264069
4_16949550	8_14813365	2	0.949685534591	0.459119496855	159	0.0105217356908	0.0093298578659
4_16949550	13_18681837	3	0.953488372093	0.970930232558	172	-0.0013520822066	0.00146049364685
4_16949550	10_18085894	2	0.953947368421	0.730263157895	152	0.0007358033241	6.25640659282e-05
4_16949550	14_24744647	2	0.951515151515	0.8	165	0.00848484848485	0.00975318471338
4_16949550	14_7698553	2	0.9609375	0.9609375	128	0.00628662109375	0.02804944147
4_16949550	2_3910593	2	0.949685534591	0.383647798742	159	0.0130137257229	0.0149888720009
4_16949550	14_17370141	2	0.949685534591	0.251572327044	159	-0.00621019738143	0.00428672296733
4_16949550	13_14298970	2	0.950920245399	0.975460122699	163	-0.00120441115586	0.001298437817
4_16949550	4_353934	4	0.953488372093	0.953488372093	172	-0.00216333153056	0.00237953599048
4_16949550	7_773776	2	0.952380952381	0.797619047619	168	-0.00963718820862	0.0126865671642
4_16949550	9_12437919	2	0.952095808383	0.730538922156	167	-0.0129083151063	0.0185586142901
4_16949550	2_17834205	2	0.952662721893	0.89349112426	169	-0.0050418402717	0.00592324462178
4_16949550	3_16259440	2	0.949685534591	0.77358490566	159	0.00118666192002	0.000168254993808
4_16949550	8_15651498	2	0.948051948052	0.616883116883	154	0.0125653567212	0.013564821038
4_16949550	14_432310	3	0.951515151515	0.866666666667	165	0.0117171717172	0.0257533072024
4_16949550	2_12116125	1	0.95652173913	0.795031055901	161	0.00351066702674	0.00181861225895
4_16949550	4_3350970	2	0.952095808383	0.940119760479	167	-0.00286851446807	0.00320474301967
4_16949550	13_6934279	2	0.957142857143	0.964285714286	140	-0.0015306122449	0.0016583747927
4_16949550	10_7460797	2	0.958041958042	0.783216783217	143	0.00489021468042	0.00350387388296
4_16949550	6_17956970	2	0.95	0.95625	160	-0.0021875	0.00240798073615
4_16949550	7_2029774	6	0.951807228916	0.94578313253	166	-0.00261286108289	0.002902523583
4_16949550	8_715111	3	0.951807228916	0.843373493976	166	-0.00152416896502	0.000383398247322
4_16949550	4_5777864	2	0.947712418301	0.228758169935	153	0.0119612114999	0.0163646990064
4_16949550	14_24215504	1	0.952941176471	0.617647058824	170	-0.0121107266436	0.0138493194049
4_16949550	6_8161585	2	0.947368421053	0.815789473684	114	-0.00969529085873	0.0125448028674
4_16949550	13_948408	2	0.948148148148	0.592592592593	135	-0.00631001371742	0.00335455560065
4_16949550	13_17461079	2	0.947368421053	0.664473684211	152	-0.01108033241	0.0110442416791
4_16949550	6_421405	2	0.949685534591	0.761006289308	159	-0.00573553261343	0.00378529824369
4_16949550	7_713924	2	0.951807228916	0.228915662651	166	0.0050079837422	0.00309754434544
4_16949550	14_25375661	2	0.952380952381	0.886904761905	168	-0.00538548752834	0.00637583892617
4_16949550	6_747358	2	0.951807228916	0.789156626506	166	0.00791116272318	0.00820024018884
4_16949550	11_349225	2	0.950617283951	0.456790123457	162	-0.0206523395824	0.0366162170139
4_16949550	8_6167057	2	0.967213114754	0.614754098361	122	0.00376242945445	0.00188484192812
4_16949550	14_22537701	2	0.950310559006	0.683229813665	161	-0.00952895335828	0.00888484032948
4_16949550	12_22396415	3	0.958823529412	0.952941176471	170	-0.00193771626298	0.00212073013709
4_16949550	2_5834246	2	0.953216374269	0.842105263158	171	0.0101569713758	0.0173983895706
4_16949550	7_9100117	2	0.950920245399	0.932515337423	163	-0.00331213067861	0.00373514431239
4_16949550	12_21562924	2	0.950920245399	0.527607361963	163	0.00748993187549	0.00482275601368
4_16949550	7_4349091	2	0.954838709677	0.670967741935	155	-0.00840790842872	0.00742573536691
4_16949550	1_5534113	6	0.942148760331	0.504132231405	121	0.0126357489243	0.011718161524
4_16949550	2_17480615	2	0.950920245399	0.460122699387	163	-0.00809213745342	0.00564821603128
4_16949550	6_14576424	2	0.94623655914	0.505376344086	93	-9	-9
4_16949550	14_15155983	2	0.936363636364	0.745454545455	110	0.00198347107438	0.000347948793536
4_16949550	13_18859873	3	0.949367088608	0.512658227848	158	0.0132991507771	0.0147271658383
4_16949550	13_19135441	2	0.953020134228	0.61744966443	149	0.00887347416783	0.00744532028172
4_16949550	14_22071004	2	0.948717948718	0.461538461538	117	-0.00197238658777	0.00032175032175
4_16949550	3_13231804	2	0.952662721893	0.96449704142	169	-0.0016806134239	0.00182905917769
4_16949550	8_18401154	3	0.949044585987	0.757961783439	157	-0.00596373078015	0.00400892430444
4_16949550	3_12644388	2	0.949685534591	0.729559748428	159	0.0178394841976	0.0337566782795
4_16949550	14_664698	3	0.951807228916	0.873493975904	166	0.00595151691102	0.00698800690071
4_16949550	12_625460	2	0.957317073171	0.713414634146	164	-0.0122323022011	0.0179106102673
4_16949550	14_22825748	2	0.962264150943	0.415094339623	159	0.00937462916815	0.00996843833656
4_16949550	4_21077567	2	0.950920245399	0.601226993865	163	0.0172381346682	0.0265564389528
4_16949550	4_666673	2	0.951807228916	0.873493975904	166	-7.25794745245e-05	1.03926337012e-06
4_16949550	1_7381507	1	0.965034965035	0.538461538462	143	0.0118343195266	0.0167011732229
4_16949550	13_21014944	3	0.952095808383	0.820359281437	167	0.00935852845208	0.0130302299959
4_16949550	14_13550274	2	0.951219512195	0.908536585366	164	0.00163593099346	0.000694085928985
4_16949550	1_11587559	2	0.938053097345	0.955752212389	113	-0.00274101339181	0.0030573025856
4_16949550	3_17415737	2	0.952662721893	0.668639053254	169	0.00206575400021	0.000427092248981
4_16949550	2_6619091	4	0.959459459459	0.716216216216	148	-0.00474799123448	0.00285149049433
4_16949550	4_6485789	2	0.957055214724	0.165644171779	163	0.000978584064135	0.0001685859529
4_16949550	12_6103297	3	0.94701986755	0.741721854305	151	-0.000438577255383	2.00120392428e-05
4_16949550	2_18297928	2	0.952380952381	0.708333333333	168	0.00396825396825	0.00168067226891
4_16949550	14_24827514	3	0.951807228916	0.180722891566	166	-0.0153868485992	0.0348597666915
4_16949550	1_538432	2	0.942307692308	0.240384615385	104	-0.0053624260355	0.00289675363816
4_16949550	8_1363304	3	0.95	0.557142857143	140	0.0135714285714	0.0157154673284
4_16949550	10_13119379	2	0.948051948052	0.506493506494	154	-0.00615618148086	0.0030786099865
4_16949550	6_16101334	3	0.941605839416	0.970802919708	137	0.0201928712238	0.261629728391
4_16949550	3_18140378	2	0.959064327485	0.801169590643	171	0.00355664990937	0.00202267127253
4_16949550	2_18172189	2	0.957055214724	0.300613496933	163	-0.0116300952238	0.0156528487624
4_16949550	8_15470306	2	0.949367088608	0.518987341772	158	0.000961384393527	7.70218228498e-05
4_16949550	8_18792442	2	0.951807228916	0.259036144578	166	-0.00558861953839	0.0035474869026
4_16949550	6_1575381	3	0.958579881657	0.917159763314	169	0.0084030671195	0.0234072123473
4_16949550	13_17155525	2	0.951515151515	0.642424242424	165	-0.0052157943067	0.00256701952788
4_16949550	10_131772	2	0.951807228916	0.777108433735	166	-0.0107417622296	0.0145226179963
4_16949550	3_17423661	3	0.952095808383	0.85628742515	167	-0.00688443472337	0.00844438580288
4_16949550	9_13206402	2	0.95	0.1875	160	-0.009375	0.0121457489879
4_16949550	1_2713568	2	0.959183673469	0.823129251701	147	-0.0072192142163	0.00914366098119
4_16949550	6_18349936	2	0.957575757576	0.933333333333	165	-0.00282828282828	0.00316455696203
4_16949550	12_26455399	2	0.949044585987	0.745222929936	157	0.0124954359203	0.0170051052601
4_16949550	10_4273254	2	0.950920245399	0.914110429448	163	-0.0042154390455	0.00484953453128
4_16949550	5_3263665	2	0.949685534591	0.949685534591	159	-0.00253154542937	0.00280689443445
4_16949550	9_14128842	2	0.946308724832	0.959731543624	149	-0.00216206477186	0.00238059812528
4_16949550	11_23920833	1	0.95	0.2125	160	-0.001875	0.000442282176028
4_16949550	2_18735963	2	0.952662721893	0.89349112426	169	-0.0050418402717	0.00592324462178
4_16949550	10_13947377	2	0.939759036145	0.614457831325	83	-9	-9
4_16949550	12_21991680	2	0.952380952381	0.946428571429	168	0.00340136054422	0.00503144654088
4_16949550	14_1211994	2	0.954285714286	0.925714285714	175	0.00231836734694	0.00179164463097
4_16949550	3_5748344	2	0.949367088608	0.76582278481	158	0.000801153661272	7.44546199092e-05
4_16949550	11_16738303	5	0.964285714286	0.871428571429	140	-0.00459183673469	0.00546448087432
4_16949550	10_1219198	1	0.953216374269	0.923976608187	171	0.002291303307	0.00167599058548
4_16949550	6_171748	2	0.95	0.58125	160	0.0228125	0.0450126278624
4_16949550	4_970994	2	0.959731543624	0.865771812081	149	-0.00540516192964	0.00650512278419
4_16949550	5_12890332	3	0.957831325301	0.897590361446	166	-0.00431847873421	0.00502300451648
4_16949550	9_14827168	2	0.954022988506	0.971264367816	174	-0.00132117849121	0.00142582162971
4_16949550	4_2669978	3	0.951515151515	0.509090909091	165	-0.0116804407713	0.0118331479796
4_16949550	10_17190896	2	0.952941176471	0.635294117647	170	-0.00539792387543	0.00280432762512
4_16949550	12_5913765	3	0.950920245399	0.496932515337	163	0.00598441793067	0.0030695427922
4_16949550	5_984529	2	0.950310559006	0.88198757764	161	0.0127695690753	0.033176657122
4_16949550	6_4385359	2	0.952095808383	0.167664670659	167	0.0020438165585	0.000656280905195
4_16949550	7_783544	2	0.95	0.775	160	-0.01125	0.0152801358234
4_16949550	14_21962830	1	0.952941176471	0.923529411765	170	-0.00359861591695	0.00408901470473
4_16949550	11_2409547	3	0.958579881657	0.739644970414	169	0.00696754315325	0.0063493666827
4_16949550	6_19086393	2	0.95	0.93125	160	0.0153125	0.077100928037
4_16949550	3_3201252	2	0.951219512195	0.963414634146	164	-0.00178465199286	0.00194741966894
4_16949550	5_17884265	3	0.953488372093	0.889534883721	172	0.00648999459167	0.00966548365174
4_16949550	9_12798176	2	0.952941176471	0.958823529412	170	0.0039446366782	0.00878858700945
4_16949550	4_9085719	2	0.952662721893	0.905325443787	169	-0.00448163579707	0.00519628141111
4_16949550	3_1771285	4	0.958904109589	0.178082191781	146	0.00731844623757	0.00928571428571
4_16949550	2_3172415	2	0.951807228916	0.301204819277	166	0.00246770213384	0.000630728939328
4_16949550	5_16785694	1	0.952095808383	0.520958083832	167	0.012980027968	0.0148020133015
4_16949550	1_1555829	2	0.957575757576	0.630303030303	165	0.00249770431589	0.000659021410215
4_16949550	6_16616304	2	0.951219512195	0.626016260163	123	-0.00198294665873	0.000361956883696
4_16949550	8_24016002	2	0.975	0.641666666667	120	-0.000625	6.96977441163e-05
4_16949550	1_2023028	2	0.954248366013	0.97385620915	153	-0.00119612114999	0.00128711961019
4_16949550	13_15466845	2	0.952755905512	0.425196850394	127	0.012214024428	0.0135606095548
4_16949550	14_17591103	2	0.949044585987	0.445859872611	157	-0.00275873260579	0.0006369777719
4_16949550	11_24050470	3	0.951515151515	0.557575757576	165	-0.00326905417815	0.000939030473857
4_16949550	2_5281054	2	0.947916666667	0.927083333333	96	-9	-9
4_16949550	2_17649876	2	0.964285714286	0.886904761905	168	0.00191326530612	0.00105969622042
4_16949550	1_3334465	2	0.950920245399	0.877300613497	163	-0.00602205577929	0.00721858786375
4_16949550	9_784218	2	0.952662721893	0.917159763314	169	0.0138300479675	0.0558236969402
4_16949550	8_24296049	2	0.967741935484	0.849462365591	93	-9	-9
4_16949550	13_4045510	2	0.948051948052	0.577922077922	154	0.0040479001518	0.00136394312168
4_16949550	4_20697451	3	0.948717948718	0.282051282051	156	-0.0111768573307	0.0126798876799
4_16949550	4_7308351	2	0.952941176471	0.941176470588	170	-0.00276816608997	0.00308641975309
4_16949550	12_22395517	1	0.952941176471	0.811764705882	170	-0.00885813148789	0.0114510645912
4_16949550	13_386106	1	0.956140350877	0.517543859649	114	0.00515543244075	0.00253827341994
4_16949550	2_17547862	1	0.951807228916	0.668674698795	166	0.00812890114676	0.00650224447693
4_16949550	8_1063103	2	0.952941176471	0.970588235294	170	0.0103806228374	0.0841750841751
4_16949550	10_19039088	2	0.957055214724	0.552147239264	163	0.0175768753058	0.0303980519734
4_16949550	14_14884655	2	0.951515151515	0.824242424242	165	-0.00246097337006	0.00090619791734
4_16949550	6_2790600	2	0.95	0.8125	160	-0.009375	0.0121457489879
4_16949550	7_2160494	2	0.972972972973	0.855855855856	111	-0.00389578767957	0.0046783625731
4_16949550	6_2882806	2	0.95	0.7125	160	-0.001875	0.000361315187282
4_16949550	2_17192698	2	0.950920245399	0.613496932515	163	0.00557040159584	0.00280389144905
4_16949550	4_3212376	2	0.957055214724	0.846625766871	163	-0.0065866235086	0.00812894834634
4_16949550	4_18508678	2	0.952662721893	0.92899408284	169	0.00255593291551	0.00219608405533
4_16949550	5_8850367	2	0.938596491228	0.982456140351	114	-0.00107725453986	0.00116822429907
4_16949550	6_14475709	2	0.951807228916	0.897590361446	166	0.00711278850341	0.0119985807593
4_16949550	3_17465875	2	0.96178343949	0.821656050955	157	-0.000446265568583	3.69751062805e-05
4_16949550	12_4194199	2	0.962121212121	0.431818181818	132	-0.00637052341598	0.00453874844592
4_16949550	11_14488717	2	0.938144329897	0.742268041237	97	-9	-9
4_16949550	3_15325245	2	0.955974842767	0.710691823899	159	-0.00644752976544	0.0048039370261
4_16949550	10_16651283	3	0.951807228916	0.903614457831	166	-0.00464508636957	0.00540084388186
4_16949550	3_9121344	2	0.950310559006	0.422360248447	161	0.00856448439489	0.00636696803959
4_16949550	12_21343912	2	0.951219512195	0.274390243902	164	0.00728732897085	0.00574828221887
4_16949550	8_6961967	2	0.950617283951	0.0617283950617	162	0.00304831580552	0.00341763499658
4_16949550	14_725703	2	0.95625	0.8	160	-0.00875	0.0114379084967
4_16949550	14_9757317	3	0.950617283951	0.895061728395	162	0.00716354214297	0.0116382603198
4_16949550	3_9784501	2	0.948717948718	0.538461538462	156	0.00838264299803	0.00581161518662
4_16949550	2_17423662	3	0.949685534591	0.610062893082	159	0.0118270638029	0.0123058613786
4_16949550	8_14224033	1	0.952095808383	0.838323353293	167	-0.00175696511169	0.000499359422315
4_16949550	12_22034553	2	0.955696202532	0.683544303797	158	-0.00769107514821	0.00645853043204
4_16949550	13_1151307	2	0.948717948718	0.435897435897	78	-9	-9
4_16949550	12_25134235	2	0.952095808383	0.688622754491	167	0.00304779662232	0.000949838034539
4_16949550	6_15794827	3	0.95	0.5	140	-0.0107142857143	0.00966702470462
4_16949550	13_14174492	2	0.949367088608	0.784810126582	158	-0.0108956897933	0.014623655914
4_16949550	2_15613541	3	0.949367088608	0.259493670886	158	0.00680980612081	0.00502049892294
4_16949550	4_5179873	2	0.958620689655	0.737931034483	145	-0.0108442330559	0.015329792241
4_16949550	4_19779945	2	0.949367088608	0.537974683544	158	0.00192276878705	0.000309427880741
4_16949550	6_2736245	3	0.952095808383	0.586826347305	167	-0.00182867797339	0.000302397415078
4_16949550	14_8166409	2	0.972602739726	0.972602739726	73	-9	-9
4_16949550	4_3025539	2	0.951219512195	0.823170731707	164	0.0218619869126	0.0707633362806
4_16949550	6_18112679	2	0.966386554622	0.773109243697	119	-0.00762658004378	0.0102079395085
4_16949550	4_19618015	2	0.950310559006	0.335403726708	161	-0.00817869680954	0.0063549591984
4_16949550	12_25595574	2	0.953757225434	0.965317919075	173	-0.0016037956497	0.00174197060425
4_16949550	11_4231578	2	0.951219512195	0.957317073171	164	-0.00208209399167	0.00228646088519
4_16949550	2_4907736	2	0.957055214724	0.723926380368	163	0.000414016334826	2.08673937487e-05
4_16949550	4_15073044	4	0.949044585987	0.133757961783	157	-0.00592316118301	0.00626139717632
4_16949550	12_24102569	2	0.949044585987	0.847133757962	157	-0.00778936265163	0.0096886511581
4_16949550	1_3085491	2	0.958333333333	0.510416666667	96	-9	-9
4_16949550	6_2241445	2	0.950920245399	0.78527607362	163	0.00173134103655	0.00038090437788
4_16949550	4_1451035	3	0.951807228916	0.343373493976	166	0.00449992742053	0.00195792000033
4_16949550	13_17659960	2	0.945578231293	0.0884353741497	147	0.00481280947753	0.00558359282723
4_16949550	14_21880064	3	0.964601769912	0.893805309735	113	-0.00375910408019	0.00436006903443
4_16949550	14_16054780	2	0.951807228916	0.89156626506	166	-0.00522572216577	0.00615805679097
4_16949550	4_808915	2	0.963636363636	0.945454545455	110	-0.00198347107438	0.0021770682148
4_16949550	4_17399119	3	0.950617283951	0.641975308642	162	0.000838286846517	6.51288366806e-05
4_16949550	9_1877358	2	0.951515151515	0.890909090909	165	-0.00528925619835	0.00623943845054
4_16949550	3_18594850	2	0.950920245399	0.312883435583	163	0.00308630358689	0.000949331345441
4_16949550	10_3225830	2	0.951515151515	0.70303030303	165	0.00984389348026	0.010060646266
4_16949550	2_3335560	3	0.948387096774	0.722580645161	155	0.0179396462019	0.0327990103849
3_18149570	14_6357866	2	0.88	0.133333333333	150	0.00266666666667	0.000582750582751
3_18149570	2_1228995	3	0.862068965517	0.758620689655	145	-0.0195005945303	0.0174649350649
3_18149570	14_22365182	2	0.850931677019	0.149068322981	161	-0.0150457158289	0.014069076669
3_18149570	1_3014273	3	0.859756097561	0.591463414634	164	0.00977840571089	0.00328184458939
3_18149570	10_2593923	2	0.853801169591	0.900584795322	171	-0.00283848021613	0.000720930962671
3_18149570	12_5990818	1	0.868421052632	0.572368421053	152	-0.00363573407202	0.000472630817458
3_18149570	13_15238111	2	0.860465116279	0.686046511628	172	-0.0147376960519	0.00839893565882
3_18149570	4_2256485	2	0.864406779661	0.954802259887	177	-0.000478789619841	4.53213829911e-05
3_18149570	9_14533662	3	0.858895705521	0.61963190184	163	-0.0291316948323	0.0297107069954
3_18149570	11_13990619	2	0.857142857143	0.416149068323	161	-0.00887311446318	0.00264634275431
3_18149570	10_937670	1	0.858974358974	0.839743589744	156	0.0094510190664	0.00547919666069
3_18149570	4_4309063	2	0.852071005917	0.526627218935	169	0.0128146773572	0.00522612359551
3_18149570	1_7692976	3	0.867549668874	0.635761589404	151	-0.00188588219815	0.000133660074023
3_18149570	9_14728916	2	0.858895705521	0.846625766871	163	0.0151680529941	0.0146195877217
3_18149570	13_369725	2	0.860465116279	0.674418604651	172	-0.0221741481882	0.0186504238228
3_18149570	6_5375443	2	0.869158878505	0.607476635514	107	0.0234081579177	0.0202067261975
3_18149570	12_15234316	2	0.862857142857	0.88	175	-0.00502857142857	0.00202354672553
3_18149570	11_626101	2	0.859649122807	0.315789473684	171	-0.00831024930748	0.00264913657771
3_18149570	5_1154003	2	0.85119047619	0.583333333333	168	-0.00248015873016	0.0001998001998
3_18149570	5_676167	2	0.854545454545	0.363636363636	165	-0.00771349862259	0.00206855791962
3_18149570	13_17403542	2	0.859649122807	0.970760233918	171	-0.00410382681851	0.00491762970248
3_18149570	1_5520238	2	0.866279069767	0.71511627907	172	0.0200446187128	0.0170252732464
3_18149570	8_661236	2	0.859550561798	0.955056179775	178	-0.00631233430122	0.0076893502499
3_18149570	6_2007921	2	0.854545454545	0.533333333333	165	0.0169696969697	0.0093085106383
3_18149570	8_20600822	3	0.862857142857	0.828571428571	175	-0.00065306122449	2.53736266525e-05
3_18149570	5_16649995	2	0.864705882353	0.970588235294	170	-0.00397923875433	0.00474129045558
3_18149570	4_17545237	3	0.85549132948	0.745664739884	173	0.0210498179024	0.0188989200617
3_18149570	8_18924003	2	0.854545454545	0.684848484848	165	0.00870523415978	0.00282477948525
3_18149570	6_18899113	2	0.847222222222	0.444444444444	144	0.0192901234568	0.0116430700447
3_18149570	10_17235317	3	0.862857142857	0.908571428571	175	-0.0125387755102	0.0159940022492
3_18149570	4_2083626	2	0.88188976378	0.913385826772	127	-0.00235600471201	0.000673608001194
3_18149570	8_9822623	2	0.887218045113	0.353383458647	133	0.00978008932105	0.00418333487086
3_18149570	14_2419262	2	0.861271676301	0.520231213873	173	-0.00297370443383	0.000296525400633
3_18149570	8_7117951	2	0.852348993289	0.630872483221	149	0.00590063510653	0.00118802518245
3_18149570	8_8384023	3	0.858823529412	0.282352941176	170	0.0163321799308	0.0108572248422
3_18149570	6_2662915	2	0.854651162791	0.947674418605	172	-0.00179150892374	0.000521031861961
3_18149570	13_16159156	2	0.865168539326	0.865168539326	178	-0.00694356773135	0.00354308390023
3_18149570	12_843244	2	0.849397590361	0.385542168675	166	-0.00217738423574	0.000156445556946
3_18149570	4_20788806	2	0.861878453039	0.961325966851	181	0.000183144592656	7.57862826828e-06
3_18149570	8_18347794	3	0.865030674847	0.693251533742	163	0.0138130904438	0.00768496488135
3_18149570	9_14351966	2	0.861271676301	0.913294797688	173	0.0168732667313	0.0300910193602
3_18149570	12_7606938	2	0.915966386555	0.848739495798	119	-0.0127109667396	0.0163502588791
3_18149570	2_16587041	2	0.858108108108	0.452702702703	148	0.0169375456538	0.00950965982762
3_18149570	7_9846433	2	0.859649122807	0.789473684211	114	0.00554016620499	0.0015306122449
3_18149570	2_17316276	2	0.860465116279	0.540697674419	172	0.00567874526771	0.00108152251884
3_18149570	14_16098599	2	0.865030674847	0.920245398773	163	0.00764048326998	0.00681264362115
3_18149570	14_24409596	7	0.875816993464	0.496732026144	153	0.0159340424623	0.0093380231626
3_18149570	13_18809087	2	0.859550561798	0.97191011236	178	-0.00394520893827	0.00472250557256
3_18149570	8_21412790	2	0.853658536585	0.725609756098	164	0.0086258179655	0.00299141878974
3_18149570	6_2574850	2	0.85549132948	0.606936416185	173	-0.00477797453974	0.000774055568173
3_18149570	8_17174425	2	0.869318181818	0.931818181818	176	-0.00322830578512	0.00144396158369
3_18149570	8_6933952	2	0.843971631206	0.851063829787	141	-0.0161460691112	0.0156185201353
3_18149570	12_24540273	2	0.85798816568	0.840236686391	169	0.000980357830608	5.87603954934e-05
3_18149570	10_2657611	4	0.864406779661	0.954802259887	177	-0.00612850713397	0.00742545538926
3_18149570	8_1831521	2	0.873493975904	0.867469879518	166	0.0133546233125	0.0140385795558
3_18149570	6_3443731	3	0.845679012346	0.530864197531	162	0.0201950922116	0.0125481331916
3_18149570	5_791784	2	0.860606060606	0.50303030303	165	0.00951331496786	0.00301780659297
3_18149570	11_3389002	2	0.854545454545	0.70303030303	165	0.0234710743802	0.0212284014853
3_18149570	14_25674307	2	0.861635220126	0.836477987421	159	0.00253154542937	0.000392999240483
3_18149570	12_4691163	3	0.872549019608	0.421568627451	102	0.0243175701653	0.0218065627844
3_18149570	14_19161047	1	0.853801169591	0.456140350877	171	0.00820765363702	0.00217546483565
3_18149570	11_2888167	2	0.865771812081	0.865771812081	149	0.0155398405477	0.0178812871823
3_18149570	5_16082628	1	0.851351351351	0.5	148	0.0202702702703	0.012987012987
3_18149570	8_3339126	2	0.863095238095	0.488095238095	168	0.00134637188209	6.13986823945e-05
3_18149570	6_17273011	2	0.857142857143	0.88	175	0.00571428571429	0.00252525252525
3_18149570	3_17538419	3	0.863636363636	0.738636363636	176	-0.00154958677686	0.00010561520859
3_18149570	14_8438223	2	0.875	0.285714285714	168	-0.0178571428571	0.0142857142857
3_18149570	4_1736189	2	0.857954545455	0.846590909091	176	-0.010427427686	0.00686970449715
3_18149570	14_23233029	2	0.862068965517	0.890804597701	174	0.0136741973841	0.0161663837012
3_18149570	4_4370207	2	0.862857142857	0.777142857143	175	-0.0191346938776	0.0178650208598
3_18149570	5_23938842	2	0.867469879518	0.921686746988	166	-0.00435476847148	0.00228529640294
3_18149570	4_19582519	2	0.857142857143	0.12	175	0.00571428571429	0.00252525252525
3_18149570	4_2298705	2	0.869318181818	0.948863636364	176	-0.00100077479339	0.000181695905338
3_18149570	4_18420852	3	0.845528455285	0.609756097561	123	0.0210192345826	0.0142155870445
3_18149570	10_18996438	2	0.862275449102	0.37125748503	167	-0.00276094517552	0.000274985715028
3_18149570	7_3812226	2	0.852112676056	0.957746478873	142	0.00783574687562	0.0120398021468
3_18149570	6_15678040	2	0.864705882353	0.429411764706	170	-0.012491349481	0.00544345502027
3_18149570	12_25413145	2	0.850299401198	0.185628742515	167	-0.0141274337552	0.0103720234118
3_18149570	6_623186	2	0.867088607595	0.841772151899	158	-0.00204294183624	0.000271899770281
3_18149570	9_13094349	2	0.866279069767	0.691860465116	172	0.0111208761493	0.00500789091782
3_18149570	11_1537017	2	0.850299401198	0.688622754491	167	0.00129083151063	6.10485656413e-05
3_18149570	3_14767961	2	0.857954545455	0.863636363636	176	-0.00800619834711	0.00446613221796
3_18149570	3_221226	4	0.862275449102	0.760479041916	167	0.00892825128187	0.00368506076686
3_18149570	4_17967211	2	0.862068965517	0.82183908046	174	-0.00733254062624	0.00308820212046
3_18149570	10_3259944	2	0.862275449102	0.580838323353	167	-0.00982466205314	0.00333842038235
3_18149570	7_3591510	2	0.865497076023	0.649122807018	171	0.0171334769673	0.0110716327373
3_18149570	7_3665459	3	0.857142857143	0.651785714286	112	0.0395408163265	0.0562580494087
3_18149570	3_15232999	2	0.862275449102	0.526946107784	167	-0.0112589192872	0.00428212365816
3_18149570	13_4145854	2	0.860465116279	0.726744186047	172	0.00838290968091	0.00294728771325
3_18149570	8_19161008	2	0.857954545455	0.659090909091	176	-0.0313791322314	0.0359588947248
3_18149570	12_20872569	2	0.860606060606	0.878787878788	165	0.00128558310376	0.000129336740081
3_18149570	9_11867835	1	0.851063829787	0.673758865248	141	-0.00603591368643	0.00130761686826
3_18149570	14_9579421	2	0.858823529412	0.6	170	0.00235294117647	0.000190258751903
3_18149570	13_6677454	2	0.857142857143	0.564935064935	154	0.0352504638219	0.0412878138045
3_18149570	1_4254878	1	0.863945578231	0.761904761905	147	-0.0119857466796	0.00673720472441
3_18149570	2_17602836	3	0.869863013699	0.883561643836	146	0.0464908988553	0.185588625527
3_18149570	2_10830690	2	0.847457627119	0.508474576271	118	0.00976730824476	0.0029527458493
3_18149570	12_23250457	2	0.854651162791	0.831395348837	172	-0.0012506760411	8.98280701236e-05
3_18149570	14_4534460	2	0.850877192982	0.675438596491	114	-0.0133117882425	0.00637058187089
3_18149570	11_2173706	1	0.867816091954	0.959770114943	174	0.00617650944643	0.00861318784011
3_18149570	10_322083	3	0.845238095238	0.797619047619	84	-9	-9
3_18149570	12_511362	1	0.872727272727	0.745454545455	165	-0.00209366391185	0.000207976144387
3_18149570	14_22295237	2	0.869822485207	0.319526627219	169	0.0179265431883	0.0130529389329
3_18149570	2_18997129	2	0.863095238095	0.309523809524	168	0.030470521542	0.0367654369102
3_18149570	3_13762611	2	0.867816091954	0.931034482759	174	0.00237812128419	0.000767828006527
3_18149570	11_18223321	2	0.859550561798	0.943820224719	178	0.0201994697639	0.0637410519763
3_18149570	11_3277342	3	0.879120879121	0.78021978022	91	-9	-9
3_18149570	13_14400263	2	0.86	0.57	100	0.0098	0.00325448559202
3_18149570	3_13381393	2	0.87610619469	0.902654867257	113	-0.00321090140183	0.00108096498471
3_18149570	6_19032411	4	0.861111111111	0.811111111111	180	0.0182098765432	0.0180967481999
3_18149570	5_17881827	2	0.858823529412	0.711764705882	170	0.00636678200692	0.00162963407938
3_18149570	14_8233335	3	0.868263473054	0.556886227545	167	0.00150597009574	8.03513595505e-05
3_18149570	9_11862668	2	0.863354037267	0.447204968944	161	-0.0196365880946	0.0132213432523
3_18149570	12_23488820	3	0.860927152318	0.430463576159	151	0.00688566290952	0.00161519458478
3_18149570	1_3455876	2	0.882352941176	0.632352941176	136	0.0155709342561	0.0100465116279
3_18149570	3_4049801	2	0.865030674847	0.638036809816	163	-0.00590914223343	0.00129500713255
3_18149570	10_109731	2	0.864516129032	0.477419354839	155	-0.0127367325702	0.0055513936111
3_18149570	12_194901	2	0.860759493671	0.696202531646	158	-0.023313571543	0.0214412676228
3_18149570	5_17900488	1	0.859649122807	0.485380116959	171	0.0213398994562	0.015110534904
3_18149570	7_6515384	2	0.839743589744	0.724358974359	156	-0.00571170282709	0.00121414735228
3_18149570	12_4301445	1	0.861445783133	0.397590361446	166	0.0249673392365	0.021805651529
3_18149570	4_14046888	2	0.854651162791	0.627906976744	172	0.00405624661979	0.000566893424036
3_18149570	5_841535	2	0.871165644172	0.527607361963	163	0.00662426135722	0.00156865890804
3_18149570	8_20678715	3	0.864705882353	0.758823529412	170	0.0144290657439	0.00972418857306
3_18149570	6_1415170	2	0.862857142857	0.96	175	0.0116571428571	0.0299048013245
3_18149570	8_19505963	2	0.858823529412	0.682352941176	170	0.0257439446367	0.025219125597
3_18149570	12_25517053	2	0.870967741935	0.883870967742	155	0.0108220603538	0.0101528941756
3_18149570	11_5304292	2	0.861111111111	0.988888888889	180	-0.00154320987654	0.00181225081551
3_18149570	2_8737184	2	0.862275449102	0.814371257485	167	0.0223385564201	0.0277961830478
3_18149570	8_16590316	2	0.860606060606	0.648484848485	165	-0.000514233241506	9.67003664154e-06
3_18149570	14_237015	2	0.857142857143	0.68	175	0.0171428571429	0.0110294117647
3_18149570	4_1382048	2	0.857954545455	0.528409090909	176	0.00687629132231	0.00155697346103
3_18149570	4_17774772	2	0.869318181818	0.931818181818	176	-0.00322830578512	0.00144396158369
3_18149570	13_20108981	2	0.848484848485	0.69696969697	165	-0.0216712580349	0.0172968944099
3_18149570	7_4943320	1	0.85632183908	0.879310344828	174	-0.0115933412604	0.0102938356551
3_18149570	3_14091527	2	0.863636363636	0.623376623377	154	-0.00590318772137	0.00126033474491
3_18149570	14_14929556	2	0.858757062147	0.966101694915	177	0.00651153882984	0.0106740535549
3_18149570	3_9725417	2	0.863095238095	0.892857142857	168	0.0031887755102	0.000899550224888
3_18149570	10_5684580	1	0.863095238095	0.589285714286	168	0.00329506802721	0.000379652071198
3_18149570	10_18340573	2	0.866666666667	0.8	165	0.00969696969697	0.00508582326764
3_18149570	2_14758895	2	0.85798816568	0.775147928994	169	0.00357130352579	0.000600573558139
3_18149570	10_18268428	2	0.873493975904	0.469879518072	166	0.0172739149369	0.0108405004957
3_18149570	8_272695	2	0.861878453039	0.950276243094	181	0.00970666341076	0.0167501490757
3_18149570	10_6584934	2	0.857142857143	0.807453416149	161	0.0408163265306	0.0875103391232
3_18149570	7_2865458	2	0.866666666667	0.966666666667	180	0.00111111111111	0.000331564986737
3_18149570	7_617563	2	0.869047619048	0.27380952381	84	-9	-9
3_18149570	10_6411305	3	0.863636363636	0.538961038961	154	0.00206611570248	0.000145876314747
3_18149570	3_15882098	4	0.85549132948	0.815028901734	173	0.00217180660897	0.000253078876749
3_18149570	13_6757798	2	0.858757062147	0.949152542373	177	-0.00153212678349	0.000401002506266
3_18149570	5_2732419	2	0.862068965517	0.82183908046	174	-0.00158541418946	0.000144371757275
3_18149570	10_3800078	2	0.861111111111	0.916666666667	180	-0.000462962962963	2.34604105572e-05
3_18149570	10_3082653	2	0.867052023121	0.901734104046	173	-0.00728390524241	0.00519422038604
3_18149570	12_23204948	4	0.863636363636	0.960227272727	176	-0.00542355371901	0.00654001868577
3_18149570	1_5613672	6	0.857142857143	0.453416149068	161	-0.00354924578527	0.000415110004151
3_18149570	11_1137440	2	0.867052023121	0.809248554913	173	0.0035417153931	0.000704937574503
3_18149570	1_2867636	2	0.854545454545	0.666666666667	165	0.0181818181818	0.0119680851064
3_18149570	5_4271856	2	0.860606060606	0.606060606061	165	-0.000367309458219	4.71053747232e-06
3_18149570	6_1512631	2	0.860335195531	0.977653631285	179	0.00246559096158	0.00231576994434
3_18149570	1_2787017	2	0.829268292683	0.943089430894	123	-0.00158635732699	0.000331166949538
3_18149570	14_9077428	2	0.869047619048	0.238095238095	168	-0.0283446712018	0.0389165628892
3_18149570	10_18835590	3	0.862275449102	0.604790419162	167	-0.000537846462763	1.0191236515e-05
3_18149570	11_23625967	2	0.85632183908	0.293103448276	174	0.00188267934998	0.000139042685334
3_18149570	14_1594631	2	0.861878453039	0.906077348066	181	0.00912670553402	0.00822214251554
3_18149570	12_290905	1	0.864197530864	0.154320987654	162	-0.0160798658741	0.0168816001517
3_18149570	10_1762002	2	0.850299401198	0.491017964072	167	0.0196134676754	0.0120924283145
3_18149570	6_19320826	2	0.882882882883	0.954954954955	111	0.0127424722019	0.0365051390658
3_18149570	10_1635409	3	0.861878453039	0.966850828729	181	-0.0045786148164	0.00549450549451
3_18149570	1_8660323	2	0.845070422535	0.887323943662	142	-0.0104146002777	0.00828598484848
3_18149570	10_17186046	3	0.838926174497	0.624161073826	149	-0.0135579478402	0.00579883512545
3_18149570	5_17155704	2	0.85632183908	0.649425287356	174	0.00710133439028	0.00180028956523
3_18149570	8_47417	2	0.854651162791	0.127906976744	172	0.00696322336398	0.00349915481344
3_18149570	3_15033899	2	0.858823529412	0.770588235294	170	0.00290657439446	0.00039414731457
3_18149570	14_7915227	3	0.861271676301	0.763005780347	173	-0.0097564235357	0.00440565418467
3_18149570	10_875826	2	0.861445783133	0.626506024096	166	-0.00958049063725	0.00328638887275
3_18149570	9_14969921	2	0.85549132948	0.809248554913	173	0.00133649637475	9.36000936001e-05
3_18149570	5_13299643	2	0.864285714286	0.221428571429	140	0.00147959183673	0.000108260201915
3_18149570	14_638344	2	0.864705882353	0.758823529412	170	0.00266435986159	0.000331560444017
3_18149570	10_15575617	2	0.860335195531	0.905027932961	179	0.00349552136325	0.00118307255562
3_18149570	14_20970655	3	0.857954545455	0.909090909091	176	0.0211776859504	0.0445298013245
3_18149570	9_2590205	5	0.865853658537	0.256097560976	164	-0.00223081499108	0.000224896322795
3_18149570	12_26511014	2	0.857142857143	0.801242236025	161	0.0275066548358	0.0388000645995
3_18149570	3_18154543	1	0.857142857143	0.959183673469	98	-9	-9
3_18149570	13_14775957	2	0.883211678832	0.503649635036	137	-0.0068730353242	0.00183196032635
3_18149570	10_4555642	2	0.857142857143	0.60119047619	168	-0.015306122449	0.00797990246786
3_18149570	1_4591752	2	0.863636363636	0.875	176	-0.0113636363636	0.0100250626566
3_18149570	9_11846067	2	0.870503597122	0.467625899281	139	-0.0185808187982	0.012302289575
3_18149570	7_8438119	2	0.863905325444	0.87573964497	169	-0.016911172578	0.0223528322843
3_18149570	8_17915905	2	0.85119047619	0.386904761905	168	-0.0138534580499	0.00638744078923
3_18149570	2_343832	2	0.863636363636	0.846590909091	176	0.00748966942149	0.0036675083184
3_18149570	12_6573240	3	0.867469879518	0.44578313253	83	-9	-9
3_18149570	1_407805	2	0.858823529412	0.464705882353	170	0.0126643598616	0.0053177704903
3_18149570	13_17221838	2	0.857142857143	0.696428571429	168	-0.0255102040816	0.0251382604324
3_18149570	8_7132485	5	0.861635220126	0.654088050314	159	0.00874174281081	0.00283299149424
3_18149570	1_7227720	2	0.860465116279	0.651162790698	172	-0.00797728501893	0.00233336014586
3_18149570	8_151822	2	0.859550561798	0.943820224719	178	-0.00789041787653	0.00972611266729
3_18149570	5_861105	3	0.85549132948	0.64161849711	173	0.017574927328	0.0108656345971
3_18149570	14_11854556	3	0.864705882353	0.658823529412	170	-0.0226297577855	0.0194744100253
3_18149570	6_19167898	2	0.872727272727	0.412121212121	165	0.0282093663912	0.029570591123
3_18149570	8_16731569	2	0.852173913043	0.695652173913	115	-0.00151228733459	8.57485851483e-05
3_18149570	4_19811937	2	0.85632183908	0.120689655172	174	-0.0113951644867	0.00994491756434
3_18149570	8_6084240	2	0.88	0.696	125	-0.00448	0.000898274945462
3_18149570	8_18570252	2	0.852071005917	0.597633136095	169	-0.0181016070866	0.0108105626739
3_18149570	14_14266263	2	0.865497076023	0.438596491228	171	-0.0170308812968	0.0101189776733
3_18149570	13_17272201	2	0.863095238095	0.5	168	0.0327380952381	0.0362818590705
3_18149570	9_13634151	3	0.870786516854	0.97191011236	178	0.0132243403611	0.0569314708672
3_18149570	1_229758	2	0.865497076023	0.947368421053	171	0.00461680517082	0.00367215041128
3_18149570	13_16421347	2	0.876543209877	0.925925925926	162	0.0155464106081	0.0325633802817
3_18149570	14_14507700	2	0.870588235294	0.641176470588	170	0.0300346020761	0.0348015607453
3_18149570	9_14579693	3	0.865497076023	0.625730994152	171	0.0198351629561	0.0144312079247
3_18149570	14_22701140	2	0.823008849558	0.522123893805	113	0.0304644059832	0.0255352719222
3_18149570	11_23884711	2	0.860465116279	0.825581395349	172	0.00473228772309	0.0012953093939
3_18149570	4_18712719	2	0.857142857143	0.971428571429	175	0.0187755102041	0.103725490196
3_18149570	12_6439243	2	0.851612903226	0.806451612903	155	-0.00936524453694	0.00444664031621
3_18149570	4_6196051	2	0.852071005917	0.96449704142	169	0.000665242813627	0.00010253351511
3_18149570	3_16424574	2	0.85628742515	0.730538922156	167	-0.00878482555846	0.00318575625953
3_18149570	4_5684399	2	0.859550561798	0.904494382022	178	0.00344022219417	0.00113487168098
3_18149570	1_2454704	2	0.858024691358	0.901234567901	162	-0.00784941319921	0.00568223205831
3_18149570	9_5905616	1	0.855421686747	0.55421686747	166	0.0319349687908	0.0333769164143
3_18149570	7_4607362	2	0.871794871795	0.557692307692	156	-0.0246548323471	0.0220477996296
3_18149570	13_3891188	2	0.840579710145	0.594202898551	138	0.0150178533921	0.0069799050823
3_18149570	8_8734493	2	0.896296296296	0.844444444444	135	-0.00131687242798	0.000142031584274
3_18149570	3_18012371	2	0.857142857143	0.464285714286	168	0.0187074829932	0.0114909781576
3_18149570	11_2598347	2	0.863636363636	0.926136363636	176	0.0183367768595	0.0417360058949
3_18149570	4_16750622	2	0.857954545455	0.880681818182	176	0.00577866735537	0.00260758283232
3_18149570	10_8979302	2	0.872832369942	0.739884393064	173	0.00738414247051	0.00255248051709
3_18149570	8_11313529	2	0.862068965517	0.114942528736	174	0.00435988902101	0.00157142857143
3_18149570	3_14984432	2	0.864705882353	0.929411764706	170	-0.00955017301038	0.0118832343064
3_18149570	10_17920545	2	0.864406779661	0.0564971751412	177	0.00201091640333	0.000647234941881
3_18149570	1_1137700	2	0.852348993289	0.557046979866	149	0.00171163461105	9.4344972785e-05
3_18149570	9_8646660	2	0.855421686747	0.656626506024	166	0.0346929888228	0.0431633202833
3_18149570	6_6848207	2	0.852941176471	0.3	170	0.0323529411765	0.03973727422
3_18149570	2_12814535	2	0.860335195531	0.988826815642	179	-0.0015605006086	0.00183432386822
3_18149570	6_17353856	2	0.868613138686	0.503649635036	137	-0.00681975598061	0.0016302059329
3_18149570	2_10733424	3	0.879746835443	0.316455696203	158	-0.00624899855792	0.00170642433422
3_18149570	2_17856256	2	0.861271676301	0.28901734104	173	0.00541281031775	0.00119332132919
3_18149570	8_18249594	2	0.865671641791	0.731343283582	134	0.00868790376476	0.00330362029869
3_18149570	10_8657606	3	0.853801169591	0.152046783626	171	-0.00116275093191	8.40085752698e-05
3_18149570	6_3046010	2	0.859756097561	0.682926829268	164	0.0104104699584	0.00415095234707
3_18149570	12_25485137	2	0.85798816568	0.260355029586	169	0.00147053674591	9.21630094044e-05
3_18149570	10_7418280	3	0.87898089172	0.777070063694	157	-0.00150107509432	0.000122276468077
3_18149570	2_2638679	4	0.861445783133	0.439759036145	166	-0.00533459137756	0.000967754027371
3_18149570	3_14112436	3	0.862275449102	0.892215568862	167	0.00311950948403	0.000852097720715
3_18149570	4_12960501	2	0.87074829932	0.700680272109	147	0.00893146374196	0.00337956766503
3_18149570	4_19353362	2	0.859756097561	0.310975609756	164	-0.0356558596074	0.0492086721415
3_18149570	9_14452353	3	0.852071005917	0.840236686391	169	-0.0177164665103	0.0185501072277
3_18149570	14_25961972	3	0.850299401198	0.520958083832	167	0.000143425723403	6.47563542172e-07
3_18149570	6_5106416	2	0.867816091954	0.741379310345	174	0.000297265160523	4.01770468531e-06
3_18149570	14_25081891	2	0.857142857143	0.920634920635	126	0.0204081632653	0.0465517241379
3_18149570	7_16683915	2	0.917808219178	0.753424657534	73	-9	-9
3_18149570	14_549805	2	0.85798816568	0.668639053254	169	0.0239487412906	0.021245477135
3_18149570	7_4262117	2	0.893617021277	0.964539007092	141	0.00331975252754	0.0033893557423
3_18149570	13_18260604	2	0.865853658537	0.603658536585	164	-0.0104848304581	0.00395583929515
3_18149570	9_11660693	4	0.860465116279	0.720930232558	86	-9	-9
3_18149570	10_1380788	2	0.857142857143	0.662857142857	175	0.00897959183673	0.00294661991038
3_18149570	14_3352069	3	0.863636363636	0.460227272727	176	0.00594008264463	0.00120606910388
3_18149570	14_19350801	2	0.852760736196	0.766871165644	163	-0.0220557792917	0.0216708317556
3_18149570	14_207026	3	0.867816091954	0.764367816092	174	-0.00815827718325	0.0032214665448
3_18149570	14_13973478	3	0.858064516129	0.890322580645	155	-0.0155671175858	0.0203770295303
3_18149570	6_18547084	5	0.858064516129	0.58064516129	155	0.0114464099896	0.00441809652336
3_18149570	10_18572722	3	0.863636363636	0.965909090909	176	-0.00464876033058	0.00557275541796
3_18149570	14_22342725	2	0.872727272727	0.315151515152	165	0.00980716253444	0.00401198174981
3_18149570	4_17150406	3	0.867924528302	0.251572327044	159	-0.00450931529607	0.000942115976826
3_18149570	8_15968927	1	0.863354037267	0.571428571429	161	0.0159716060337	0.00882930019621
3_18149570	14_25214892	4	0.873493975904	0.728915662651	166	-0.00417331978516	0.000797646565672
3_18149570	11_1408306	2	0.857954545455	0.829545454545	176	0.0155604338843	0.0140508633463
3_18149570	10_1400559	4	0.858823529412	0.358823529412	170	-0.00228373702422	0.00018696806812
3_18149570	3_16073888	2	0.870588235294	0.823529411765	170	0.0242214532872	0.0358312858313
3_18149570	14_22082351	2	0.860759493671	0.481012658228	158	0.0290017625381	0.0281117640194
3_18149570	5_2382620	2	0.881578947368	0.927631578947	152	0.0045879501385	0.00300346537247
3_18149570	7_15884873	1	0.85632183908	0.787356321839	174	0.00967763244814	0.00454659921274
3_18149570	6_710904	4	0.857954545455	0.948863636364	176	-0.00158186983471	0.000423171317409
3_18149570	8_18195793	3	0.862857142857	0.8	175	-0.0274285714286	0.0397350993377
3_18149570	2_13732850	2	0.871951219512	0.884146341463	164	0.0156528851874	0.0214233437464
3_18149570	4_20878435	2	0.848484848485	0.406060606061	165	-0.00514233241506	0.000852878464819
3_18149570	1_7850197	4	0.867469879518	0.584337349398	166	-0.0129191464654	0.00597714784178
3_18149570	13_20861938	2	0.852941176471	0.841176470588	170	0.0060553633218	0.00218810563638
3_18149570	14_20121458	1	0.866666666667	0.660606060606	165	0.00929292929293	0.00333324931949
3_18149570	12_19555496	2	0.840277777778	0.770833333333	144	-0.0227141203704	0.021761643393
3_18149570	1_3672045	2	0.861445783133	0.710843373494	166	-0.0159674843954	0.0103924569658
3_18149570	13_15070286	2	0.871951219512	0.743902439024	164	0.00379238548483	0.000676138849441
3_18149570	11_2515876	2	0.861538461538	0.784615384615	130	0.00863905325444	0.00370217531457
3_18149570	7_2337372	2	0.854545454545	0.369696969697	165	-0.000771349862259	2.0542110488e-05
3_18149570	12_6025395	2	0.853801169591	0.959064327485	171	-0.00598474744366	0.00730872034748
3_18149570	8_14905779	3	0.861842105263	0.546052631579	152	-0.0166637811634	0.00940813813946
3_18149570	6_11561773	2	0.85	0.64375	160	-0.0034375	0.000404113271948
3_18149570	6_4173574	3	0.870588235294	0.829411764706	170	0.00145328719723	0.000132494263089
3_18149570	7_15478878	2	0.870229007634	0.946564885496	131	-0.00693432783637	0.0084182229768
3_18149570	8_1465110	2	0.852713178295	0.666666666667	129	0.00516795865633	0.000956937799043
3_18149570	14_24561714	2	0.852071005917	0.769230769231	169	0.00136549840692	8.33333333333e-05
3_18149570	11_397089	1	0.868571428571	0.954285714286	175	0.00542040816327	0.00589981364502
3_18149570	10_17786854	2	0.863905325444	0.704142011834	169	-0.0225132173243	0.0206930395744
3_18149570	10_2855419	3	0.869047619048	0.958333333333	168	-0.00545634920635	0.00655151876117
3_18149570	13_6083946	1	0.861111111111	0.961111111111	180	-0.0054012345679	0.00652619802349
3_18149570	14_25406010	2	0.85628742515	0.688622754491	167	-0.00283265803722	0.00030409250727
3_18149570	3_17669289	3	0.853146853147	0.384615384615	143	0.000537923614847	9.75800156128e-06
3_18149570	6_1298040	2	0.859550561798	0.977528089888	178	0.00807978790557	0.0246172338667
3_18149570	12_21741579	1	0.861111111111	0.930555555556	144	-0.00270061728395	0.000943668753009
3_18149570	8_2410656	3	0.855072463768	0.746376811594	138	-0.00777147658055	0.00257457862197
3_18149570	13_15265925	3	0.858895705521	0.343558282209	163	-0.0128721442282	0.00606212009387
3_18149570	12_25020664	2	0.858895705521	0.325153374233	163	-0.0277390944334	0.0289341380523
3_18149570	12_20980088	2	0.854838709677	0.935483870968	124	-0.00130072840791	0.00022590905805
3_18149570	5_1290084	2	0.870588235294	0.770588235294	170	-0.0120415224913	0.00728011415034
3_18149570	11_23797975	2	0.865030674847	0.957055214724	163	-0.00579622868757	0.00700127295872
3_18149570	14_4713661	2	0.85549132948	0.705202312139	173	0.0267633399044	0.0278697646538
3_18149570	6_438021	2	0.861271676301	0.728323699422	173	0.0143339236192	0.00869057818758
3_18149570	6_1544655	2	0.858895705521	0.20245398773	163	0.0101622191276	0.00527733136429
3_18149570	10_17750313	2	0.873493975904	0.361445783133	166	0.00958049063725	0.00359884747653
3_18149570	11_13661842	2	0.88679245283	0.839622641509	106	-0.00872196511214	0.00562735254274
3_18149570	14_22908455	2	0.864406779661	0.949152542373	177	-0.00124485301159	0.000273952173462
3_18149570	2_2165515	3	0.834782608696	0.417391304348	115	-0.0179962192817	0.00965635092083
3_18149570	11_713955	2	0.857142857143	0.660714285714	168	0.0170068027211	0.0105368526421
3_18149570	12_25869330	3	0.845161290323	0.451612903226	155	-0.020395421436	0.0128349049543
3_18149570	5_9703912	2	0.865030674847	0.693251533742	163	0.00154315179344	9.5912999321e-05
3_18149570	6_12651321	2	0.849056603774	0.968553459119	159	0.00154266049602	0.000609668109668
3_18149570	3_16441552	4	0.82	0.91	100	-0.0062	0.00317989748884
3_18149570	2_17073864	2	0.863636363636	0.9375	176	-0.00852272727273	0.0105263157895
3_18149570	11_1546083	4	0.85798816568	0.449704142012	169	-0.00714260705157	0.0016919384111
3_18149570	11_3403105	2	0.860294117647	0.823529411765	136	0.0121107266436	0.00839706102864
3_18149570	6_16287063	2	0.870503597122	0.496402877698	139	0.0139226748098	0.00687859205646
3_18149570	4_17017620	2	0.858757062147	0.90395480226	177	0.0259823167034	0.0641056501548
3_18149570	6_2222716	3	0.862275449102	0.802395209581	167	-0.00326293520743	0.000565423322562
3_18149570	8_16991252	2	0.85625	0.9375	160	0.003515625	0.00171374166931
3_18149570	3_18100100	2	0.867052023121	0.745664739884	173	0.018209763106	0.0151681118567
3_18149570	12_3950379	1	0.869047619048	0.577380952381	168	0.00418083900227	0.000629445879679
3_18149570	10_4153174	2	0.857142857143	0.391304347826	161	0.00621118012422	0.00132275132275
3_18149570	12_11533934	1	0.870967741935	0.895161290323	124	-0.0135275754422	0.0173506840174
3_18149570	14_8838292	2	0.861635220126	0.62893081761	159	-0.00102844033068	3.80146885157e-05
3_18149570	6_6001320	2	0.883211678832	0.868613138686	137	-0.00804518088337	0.00549830813868
3_18149570	10_18392654	2	0.875	0.897727272727	176	0.00994318181818	0.0098452883263
3_18149570	11_13650613	2	0.860927152318	0.364238410596	151	-0.00894697600982	0.00288711288711
3_18149570	14_25308603	3	0.85549132948	0.676300578035	173	0.00524574827091	0.00101677226677
3_18149570	10_8045890	2	0.870588235294	0.3	170	0.0211764705882	0.018954018954
3_18149570	4_17927143	2	0.849056603774	0.62893081761	159	0.00688263913611	0.00158380414313
3_18149570	3_15296151	1	0.85534591195	0.421383647799	159	0.00435109370674	0.000627561071547
3_18149570	6_6187458	3	0.849557522124	0.327433628319	113	0.0227112538178	0.018325697989
3_18149570	13_4117830	3	0.870503597122	0.690647482014	139	0.0102996739299	0.00440462144347
3_18149570	6_1192660	2	0.85549132948	0.965317919075	173	0.00654883223629	0.0103619787452
3_18149570	14_15179835	2	0.859756097561	0.756097560976	164	-0.00981558596074	0.00433290561308
3_18149570	1_3716768	2	0.866279069767	0.261627906977	172	-0.0115265008112	0.00593715543363
3_18149570	11_2624891	2	0.857142857143	0.304347826087	161	-0.00621118012422	0.0014880952381
3_18149570	4_14998831	1	0.869230769231	0.538461538462	130	-0.014201183432	0.00713913884138
3_18149570	4_7145886	2	0.88	0.752	125	0.02624	0.0349618352364
3_18149570	13_18454219	3	0.85798816568	0.757396449704	169	0.0128847029166	0.0074151948416
3_18149570	10_3266940	2	0.854545454545	0.642424242424	165	0.00253443526171	0.000224962407038
3_18149570	8_16271342	2	0.888888888889	0.868055555556	144	-0.000771604938272	5.26315789474e-05
3_18149570	14_24209168	2	0.862068965517	0.252873563218	174	-0.0225921521998	0.0227202797203
3_18149570	7_1529690	3	0.859649122807	0.269005847953	171	0.0085154406484	0.00305634427684
3_18149570	11_2793772	2	0.867816091954	0.218390804598	174	0.0058792442859	0.00176527640471
3_18149570	6_5931657	2	0.867469879518	0.379518072289	166	0.00812890114676	0.0024408050298
3_18149570	6_18609382	2	0.853503184713	0.87898089172	157	-0.0049900604487	0.00187216835928
3_18149570	5_16761961	2	0.861271676301	0.890173410405	173	0.00788532861105	0.00532294739289
3_18149570	6_6732296	3	0.85628742515	0.544910179641	167	-0.00552189035103	0.000999169521437
3_18149570	13_228602	2	0.860335195531	0.821229050279	179	-0.01379482538	0.0107873928792
3_18149570	7_3659762	2	0.862857142857	0.908571428571	175	-0.00111020408163	0.00012538700765
3_18149570	14_24278735	2	0.854961832061	0.671755725191	131	0.0287279296078	0.0301836034987
3_18149570	13_18646668	3	0.858895705521	0.601226993865	163	0.0112160788889	0.00432949481752
3_18149570	7_970549	2	0.854166666667	0.576388888889	144	0.00072337962963	1.72048220299e-05
3_18149570	9_8149764	2	0.809917355372	0.595041322314	121	-0.0191243767502	0.0098590160702
3_18149570	4_5328446	2	0.855421686747	0.566265060241	166	0.0156045870228	0.00801635561993
3_18149570	6_136786	2	0.858757062147	0.0564971751412	177	0.00797982699735	0.00984872360542
3_18149570	10_1152604	2	0.867052023121	0.913294797688	173	3.34124093688e-05	1.22301718339e-07
3_18149570	14_13627294	2	0.865168539326	0.376404494382	178	-0.0222825400833	0.0181334173871
3_18149570	2_17911390	2	0.862745098039	0.745098039216	153	-0.0219146482122	0.0213536463536
3_18149570	6_12163793	3	0.864	0.968	125	0.019648	0.106061731396
3_18149570	12_25531822	2	0.860606060606	0.806060606061	165	-0.00279155188246	0.000415536698452
3_18149570	12_23644653	2	0.858823529412	0.529411764706	170	-0.00173010380623	9.90930999493e-05
3_18149570	14_12165867	2	0.85798816568	0.85798816568	169	0.0271699170197	0.0497238736953
3_18149570	3_14852182	2	0.87573964497	0.751479289941	169	0.010538846679	0.00546511078007
3_18149570	9_3408344	2	0.859649122807	0.912280701754	171	-0.000615574022776	3.92464678179e-05
3_18149570	11_615330	2	0.865168539326	0.960674157303	178	-0.00530236081303	0.00637958532695
3_18149570	8_17204103	3	0.858823529412	0.623529411765	170	-0.0119723183391	0.00503619179159
3_18149570	6_1189341	2	0.869822485207	0.615384615385	169	-0.00864815657715	0.00279066171923
3_18149570	1_1717682	1	0.828125	0.5078125	128	-0.0299072265625	0.0251425723124
3_18149570	10_4315997	2	0.870786516854	0.955056179775	178	0.0110465850271	0.0252660671562
3_18149570	11_10406551	2	0.859154929577	0.697183098592	142	0.013687760365	0.007333726129
3_18149570	12_872236	4	0.857142857143	0.310559006211	161	-0.0239574090506	0.0218918918919
3_18149570	8_17706823	2	0.877419354839	0.806451612903	155	-0.0108220603538	0.00697626418989
3_18149570	6_2634426	2	0.869822485207	0.810650887574	169	-0.000980357830608	5.5297500553e-05
3_18149570	6_4764244	2	0.85549132948	0.0578034682081	173	-0.00898793812022	0.0119981760902
3_18149570	9_13168	2	0.861271676301	0.936416184971	173	0.0200808580307	0.0566818131602
3_18149570	8_24296957	2	0.852941176471	0.713235294118	136	-0.00540657439446	0.00113939857985
3_18149570	8_23752481	2	0.864406779661	0.954802259887	177	-0.000478789619841	4.53213829911e-05
3_18149570	13_6950191	2	0.833333333333	0.468253968254	126	-0.00925925925926	0.00247912977485
3_18149570	8_2858066	2	0.860465116279	0.511627906977	172	0.0132504056247	0.00585244335244
3_18149570	12_6181380	1	0.850931677019	0.732919254658	161	0.0222985224335	0.0200250405915
3_18149570	2_8711134	2	0.853658536585	0.768292682927	164	0.0148720999405	0.0099454986673
3_18149570	9_2258218	2	0.862745098039	0.392156862745	153	-0.0115340253749	0.00471302890658
3_18149570	12_24111788	2	0.866242038217	0.363057324841	157	0.0039758205201	0.000589955280358
3_18149570	9_1052865	2	0.855421686747	0.379518072289	166	-0.0234431702714	0.0188706854576
3_18149570	2_17620191	2	0.865030674847	0.711656441718	163	0.0347020964282	0.0502648280782
3_18149570	14_3663627	2	0.859649122807	0.976608187135	171	-0.00328306145481	0.00391054625443
3_18149570	11_354731	3	0.861635220126	0.446540880503	159	-0.0199754756537	0.0135424888718
3_18149570	14_1726973	2	0.853448275862	0.922413793103	116	-0.00274970273484	0.000844681621665
3_18149570	3_18461399	2	0.864705882353	0.788235294118	170	-0.0110034602076	0.0062001439122
3_18149570	9_10842421	2	0.8625	0.56875	160	-0.009296875	0.00297140372755
3_18149570	5_1495164	2	0.85628742515	0.395209580838	167	-0.0150597009574	0.00771056126592
3_18149570	8_14813365	2	0.873493975904	0.44578313253	166	-0.0038467121498	0.000542006988784
3_18149570	13_18681837	3	0.864406779661	0.966101694915	177	-0.00459638035047	0.00550395596835
3_18149570	10_18085894	2	0.860759493671	0.740506329114	158	0.0208299951931	0.0188397605901
3_18149570	14_24744647	2	0.85798816568	0.804733727811	169	-0.0158958019677	0.0131971336079
3_18149570	14_7698553	2	0.887218045113	0.947368421053	133	0.016620498615	0.0553672316384
3_18149570	2_3910593	2	0.85628742515	0.37125748503	167	-0.012513894367	0.00545158246771
3_18149570	14_17370141	2	0.85628742515	0.251497005988	167	0.000215138585105	1.998001998e-06
3_18149570	13_14298970	2	0.863905325444	0.970414201183	169	-0.00402646966143	0.0048028733712
3_18149570	4_353934	4	0.864406779661	0.949152542373	177	-0.00124485301159	0.000273952173462
3_18149570	7_773776	2	0.860465116279	0.78488372093	172	0.0339372633856	0.0568144721298
3_18149570	9_12437919	2	0.867052023121	0.745664739884	173	0.0124294162852	0.00706682599504
3_18149570	2_17834205	2	0.862857142857	0.902857142857	175	0.00953469387755	0.00875934244936
3_18149570	3_16259440	2	0.85628742515	0.77245508982	167	-0.0147369930797	0.0100406784158
3_18149570	8_15651498	2	0.849056603774	0.603773584906	159	0.00308532099205	0.000310479129924
3_18149570	14_432310	3	0.858823529412	0.847058823529	170	0.00782006920415	0.00389329167155
3_18149570	2_12116125	1	0.862275449102	0.796407185629	167	0.0138764387393	0.0100000240371
3_18149570	4_3350970	2	0.867052023121	0.936416184971	173	0.0031073540713	0.0014068218416
3_18149570	13_6934279	2	0.888888888889	0.972222222222	144	-0.00308641975309	0.00357142857143
3_18149570	10_7460797	2	0.847222222222	0.777777777778	144	0.0146604938272	0.00960719608261
3_18149570	6_17956970	2	0.85628742515	0.958083832335	167	-0.00602388038295	0.00734265734266
3_18149570	7_2029774	6	0.865497076023	0.947368421053	171	-0.00707910126193	0.00863363363363
3_18149570	8_715111	3	0.860465116279	0.843023255814	172	0.0013520822066	0.000115057586322
3_18149570	4_5777864	2	0.85534591195	0.220125786164	159	0.0129741703255	0.00792485297064
3_18149570	14_24215504	1	0.858757062147	0.632768361582	177	-0.0236202879122	0.0197946790052
3_18149570	6_8161585	2	0.847457627119	0.822033898305	118	-0.0186727951738	0.0184366988491
3_18149570	13_948408	2	0.863309352518	0.597122302158	139	0.0096785880648	0.00329975918712
3_18149570	13_17461079	2	0.867924528302	0.698113207547	159	-0.00213599145603	0.000188853449723
3_18149570	6_421405	2	0.879518072289	0.759036144578	166	-0.0230076934243	0.0273127310285
3_18149570	7_713924	2	0.867052023121	0.248554913295	173	0.00992348558255	0.00457385082056
3_18149570	14_25375661	2	0.861271676301	0.878612716763	173	-0.0110595075011	0.00959832817502
3_18149570	6_747358	2	0.860465116279	0.78488372093	172	-0.0183883180097	0.0166797428059
3_18149570	11_349225	2	0.852071005917	0.455621301775	169	-0.00360631630545	0.000416000062739
3_18149570	8_6167057	2	0.873015873016	0.619047619048	126	-0.000755857898715	2.18531468532e-05
3_18149570	14_22537701	2	0.863095238095	0.684523809524	168	0.00442885487528	0.000768688666331
3_18149570	12_22396415	3	0.858757062147	0.960451977401	177	6.38386159788e-05	8.84564352057e-07
3_18149570	2_5834246	2	0.859550561798	0.837078651685	178	0.0108256533266	0.00711823848571
3_18149570	7_9100117	2	0.867469879518	0.933734939759	166	0.00326607635361	0.00149960010664
3_18149570	12_21562924	2	0.864705882353	0.511764705882	170	-0.00723183391003	0.00178916361015
3_18149570	7_4349091	2	0.87037037037	0.672839506173	162	0.0131458619113	0.00695820813382
3_18149570	1_5534113	6	0.889763779528	0.503937007874	127	0.0161820323641	0.010679576034
3_18149570	2_17480615	2	0.864705882353	0.476470588235	170	0.0174048442907	0.0103804402701
3_18149570	6_14576424	2	0.85	0.52	100	0.018	0.0101809954751
3_18149570	14_15155983	2	0.830508474576	0.754237288136	118	-0.00775639184142	0.00230570337395
3_18149570	13_18859873	3	0.84756097561	0.512195121951	164	0.011005353956	0.00375196985269
3_18149570	13_19135441	2	0.876623376623	0.61038961039	154	-0.0220947883286	0.0189799952995
3_18149570	14_22071004	2	0.894308943089	0.439024390244	123	0.0138806266111	0.00827674740718
3_18149570	3_13231804	2	0.868571428571	0.96	175	-0.00525714285714	0.0063048245614
3_18149570	8_18401154	3	0.858895705521	0.760736196319	163	0.0153186043886	0.0106376734532
3_18149570	3_12644388	2	0.866666666667	0.727272727273	165	0.0181818181818	0.0144230769231
3_18149570	14_664698	3	0.860465116279	0.872093023256	172	0.00540832882639	0.002184002184
3_18149570	12_625460	2	0.852941176471	0.705882352941	170	-0.0138408304498	0.00735632183908
3_18149570	14_22825748	2	0.864197530864	0.401234567901	162	0.0112787684804	0.00451177688291
3_18149570	4_21077567	2	0.869047619048	0.589285714286	168	-0.0240221088435	0.0209507495771
3_18149570	4_666673	2	0.865497076023	0.87134502924	171	-0.00560856331863	0.00241040042616
3_18149570	1_7381507	1	0.876712328767	0.527397260274	146	0.0170763745543	0.010823817889
3_18149570	13_21014944	3	0.861271676301	0.820809248555	173	0.00404290153363	0.000930086182099
3_18149570	14_13550274	2	0.870588235294	0.911764705882	170	-0.00553633217993	0.00338168080104
3_18149570	1_11587559	2	0.878260869565	0.965217391304	115	-0.00423440453686	0.004995094104
3_18149570	3_17415737	2	0.85632183908	0.655172413793	174	0.00792707094729	0.00226068527022
3_18149570	2_6619091	4	0.864516129032	0.703225806452	155	-0.00149843912591	9.18536838855e-05
3_18149570	4_6485789	2	0.881656804734	0.171597633136	169	-0.0033612268478	0.000761728435878
3_18149570	12_6103297	3	0.875	0.74375	160	-0.00703125	0.00237168037947
3_18149570	2_18297928	2	0.857142857143	0.702857142857	175	0.0318367346939	0.0396341463415
[truncated: 14,592,677 more chars]
