# Supplementary material for: Predicting evolutionary change at the DNA level in a natural Mimulus population
Source: PLoS Genet. 2021 Jan 13;17(1):e1008945. doi: 10.1371/journal.pgen.1008945 (PMC7837469; doi:10.1371/journal.pgen.1008945)
Supplement: S9 Table — The best SNPs per gene evaluated by strength of evidence from two tests for selection: (A) male selection (pA/pM) in 2013 versus male selection in 2014, (B) male selection in 2013 versus viability selection in 2014, and (C) male selection in 2014 versus viability in 2014. (XLSX) [file pgen.1008945.s009.xlsx]

## Sheet: A qa_qm2014.qa_qm2013
			qa_qm2014	qa_qm2013	qa_qm2014	qa_qm2013	total
Gene	pos	combined pval	pval	pval	delta q	delta q	delta q
N02984	24409596	0	0.0586625	0	0.07226	0.228365	0.300625
C00829	15881734	0	0	2.02552e-07	0.275495	0.168855	0.44435
N03181	25308890	2.22045e-16	2.42607e-11	2.72924e-07	-0.22607	-0.18995	-0.41602
A00904	5534113	2.55351e-15	0.15032	4.44089e-16	0.06317	0.254525	0.317695
A00914	5613672	7.88258e-15	0.273402	7.77156e-16	0.05426	0.317605	0.371865
H00963.H00964	7132485	8.65974e-15	0.0114159	2.05391e-14	-0.08141	-0.21204	-0.29345
G00324	2029774	1.89848e-14	0.473585	1.11022e-15	-0.04284	-0.427915	-0.470755
N01904	16054719	2.56462e-14	5.85372e-10	1.21861e-06	0.136645	0.052095	0.18874
I01068	14452353	9.88098e-14	1.69712e-07	1.68829e-08	0.184935	0.194425	0.37936
K01092	16738303	1.28009e-13	0.00631201	5.92748e-13	0.125805	0.236375	0.36218
I00214	2590205	3.26184e-13	0.246787	3.9746e-14	0.025475	-0.12084	-0.095365
C00004	221226	1.00286e-12	0.0059592	5.24336e-12	-0.12078	-0.24837	-0.36915
F01443	12163793	1.09313e-12	3.86207e-05	8.84259e-10	0.090195	0.09658	0.186775
F01984	18547084	4.20464e-12	0.442574	3.10307e-13	0.03549	0.36717	0.40266
J01546	17235317	4.92895e-12	0.000301766	5.36374e-10	-0.06753	-0.208005	-0.275535
K00613	3277199	5.06417e-12	0.000106705	1.55992e-09	-0.22106	-0.31866	-0.53972
B00940	6617221	7.08877e-12	0.0638131	3.69349e-12	-0.06892	0.288565	0.219645
F02057	19032411	2.51446e-11	0.00998708	8.75251e-11	0.121475	0.228695	0.35017
J00500	2657611	4.40697e-11	0.181243	8.62732e-12	-0.0497	-0.30236	-0.35206
L01794.L01795	25413145	5.2896e-11	5.94131e-07	3.18028e-06	0.25309	0.204685	0.457775
K00999	14488001	7.61722e-11	5.49263e-07	5.02168e-06	0.350735	0.29697	0.647705
B01766	18298897	8.49043e-11	3.42942e-07	9.00154e-06	-0.103445	-0.119015	-0.22246
N03158	25214707	1.02412e-10	0.297671	1.2598e-11	-0.0449	0.253645	0.208745
C00933	16441552	1.10752e-10	0.0708507	5.74107e-11	-0.12476	-0.47921	-0.60397
L00123	871449	1.13764e-10	0.0264188	1.58314e-10	-0.096505	-0.23643	-0.332935
L01156	21991680	1.14571e-10	5.5643e-07	7.57202e-06	0.124	0.079155	0.203155
C00058	1771208	1.2551e-10	0.0639137	7.24679e-11	0.06428	0.200995	0.265275
J00540	2855419	1.58165e-10	0.000234305	2.51337e-08	-0.21745	-0.332185	-0.549635
J00071	322233	1.69557e-10	0.00196987	3.21347e-09	-0.19096	-0.398805	-0.589765
N00689	3663627	1.82941e-10	1.85039e-05	3.70192e-07	-0.240535	-0.22826	-0.468795
B00274	1228995	1.94748e-10	0.000686148	1.06535e-08	0.140065	0.233885	0.37395
G00994	9846433	2.03343e-10	1.30158e-05	5.8739e-07	0.193005	0.16507	0.358075
F00157	710904	3.2054e-10	0.269047	4.56055e-11	-0.040205	-0.286375	-0.32658
N02131	19160184	4.57384e-10	1.86396e-06	9.52795e-06	0.19945	0.156345	0.355795
A00634	3455876	4.59793e-10	2.36322e-05	7.55622e-07	0.17209	0.19105	0.36314
D01759	15073044	4.81809e-10	0.569691	3.29081e-11	0.02344	0.36487	0.38831
I00605	11660693	6.28541e-10	0.120501	2.05169e-10	0.13408	0.41269	0.54677
I00504	10709612	6.73004e-10	0.830176	3.19766e-11	0.011095	-0.406685	-0.39559
D00076.D00077.D00078	353934	7.28628e-10	0.869962	3.31444e-11	-0.00755	0.20502	0.19747
L01410	23488820	7.3104e-10	0.00464787	6.22517e-09	0.08913	0.18165	0.27078
J00309	1400363	7.3871e-10	0.146665	1.99433e-10	-0.07139	-0.279195	-0.350585
B00550	2638679	8.34349e-10	0.881028	3.76872e-11	0.00513	0.199405	0.204535
D01834.D01835	15835884	9.35734e-10	7.63506e-07	4.90055e-05	0.160925	0.13139	0.292315
C00090	3201252	9.74471e-10	0.000786849	4.9604e-08	0.176115	0.29049	0.466605
L01374	23204948	9.91427e-10	0.322891	1.23071e-10	-0.024795	-0.43089	-0.455685
M01978.M01979	21014944	1.07244e-09	0.0169302	2.54737e-09	0.103695	0.215045	0.31874
L01899	25869330	1.1144e-09	0.091283	4.91734e-10	0.08694	-0.305945	-0.219005
B00456.B00457	2165515	1.24945e-09	0.0100309	5.04134e-09	0.106275	0.277435	0.38371
H02111	20600822	1.52736e-09	0.0188843	3.30146e-09	-0.080695	-0.216195	-0.29689
A01049	7850197	1.66371e-09	0.65231	1.04489e-10	0.023385	-0.271585	-0.2482
D01309	7483323	1.70206e-09	1.54309e-07	0.000452328	0.209605	0.166935	0.37654
K01460.K01461.K01462	24050331	1.81928e-09	0.0104074	7.18896e-09	-0.08859	-0.17737	-0.26596
N03338	25961972	2.53746e-09	0.357573	2.96065e-10	0.038925	0.30479	0.343715
K00334	1546083	2.69913e-09	0.923587	1.22256e-10	-0.002905	0.201185	0.19828
N03126	25078763	2.82405e-09	0.000262226	4.51416e-07	-0.115205	-0.165855	-0.28106
F01627	16101334	3.01002e-09	0.0744171	1.70017e-09	-0.070555	-0.42034	-0.490895
M01497.M01498	18681837	3.10084e-09	0.12047	1.08333e-09	-0.061325	-0.260775	-0.3221
J01132	8657606	3.14061e-09	0.0297479	4.44593e-09	0.06632	0.21505	0.28137
N01593	13973478	3.33506e-09	0.0716155	1.9663e-09	0.04527	0.114025	0.159295
B00857	5281054	3.3356e-09	0.00111509	1.26305e-07	0.190665	0.20966	0.400325
D02495	20697451	3.62768e-09	0.0118231	1.30036e-08	0.08192	0.222825	0.304745
L00463	6103297	3.65156e-09	0.247989	6.24223e-10	-0.029125	-0.157375	-0.1865
I00920	13634151	3.83729e-09	0.00459023	3.55171e-08	-0.19374	-0.42681	-0.62055
I00096	784218	3.91458e-09	4.05643e-05	4.10368e-06	-0.19374	-0.234635	-0.428375
H00108	509536	4.03306e-09	0.0352175	4.87623e-09	-0.065085	0.215135	0.15005
B00664.B00665	3335732	4.4885e-09	0.070035	2.74199e-09	-0.07077	-0.24716	-0.31793
D00320.D00321	1451035	4.53847e-09	0.114441	1.69755e-09	-0.061205	-0.19782	-0.259025
N00642	3352069	4.70136e-09	0.358882	5.61631e-10	0.03688	0.22823	0.26511
C00579	13762611	4.8754e-09	0.000865795	2.41815e-07	-0.15441	-0.279845	-0.434255
M00790	15265925	5.24036e-09	0.21111	1.06942e-09	-0.04378	-0.26021	-0.30399
F01268	6732499	5.32317e-09	0.0492562	4.65921e-09	-0.062605	-0.175765	-0.23837
H00961	7117951	5.6774e-09	0.00567534	4.32537e-08	0.13918	0.190525	0.329705
N01417	11854556	5.96643e-09	0.0597612	4.3265e-09	0.074675	0.23779	0.312465
B01597	17423662	6.22334e-09	0.0488122	5.53562e-09	0.075925	0.18843	0.264355
B00635	3150024	6.41533e-09	3.49066e-10	0.799064	0.183465	0.006435	0.1899
C01119	17538419	7.6971e-09	0.777297	4.34133e-10	0.01319	0.327435	0.340625
N01101	7915227	8.63738e-09	0.014749	2.58108e-08	-0.096605	-0.188845	-0.28545
D01960	17150406	8.65728e-09	0.0602751	6.33102e-09	0.06779	0.19885	0.26664
K00073.K00074.K00075	354731	8.79152e-09	0.22639	1.71295e-09	-0.061505	-0.247915	-0.30942
H00995	7449864	9.12365e-09	7.17704e-07	0.000561701	0.200005	0.134445	0.33445
N02348	20970655	9.46301e-09	0.0335596	1.24804e-08	-0.089455	-0.205815	-0.29527
B01346	15613541	9.49897e-09	0.0161048	2.61104e-08	-0.067275	-0.119165	-0.18644
E00155	862270	1.0132e-08	0.121755	3.69488e-09	0.033575	0.11646	0.150035
J00395	1762002	1.05492e-08	0.0010481	4.47735e-07	-0.10741	-0.13679	-0.2442
D02019	17545237	1.08557e-08	0.22415	2.15727e-09	-0.03994	-0.18187	-0.22181
G00164	970549	1.0888e-08	0.0026541	1.82758e-07	-0.08885	0.12061	0.03176
E01519	17884265	1.13703e-08	0.0600212	8.4565e-09	0.083675	0.255235	0.33891
H01853	18348181	1.2079e-08	0.0356118	1.51841e-08	0.093365	-0.240035	-0.14667
J01018	6411305	1.25159e-08	0.370914	1.5131e-09	-0.04869	-0.397335	-0.446025
N00509	2504829	1.3121e-08	4.68291e-07	0.0012592	-0.17079	-0.10636	-0.27715
G00663	4606366	1.36019e-08	0.00127002	4.82135e-07	-0.197665	-0.262975	-0.46064
H02116	20680122	1.36873e-08	0.0327385	1.88263e-08	0.04592	0.10962	0.15554
D00306	1382220	1.44042e-08	0.000528364	1.23058e-06	0.111105	0.12703	0.238135
N00098.N00099	432310	1.47607e-08	0.0309056	2.15836e-08	-0.09427	-0.27703	-0.3713
D01302	7306701	1.50019e-08	0.000150495	4.50828e-06	0.149935	0.20677	0.356705
N00048	207026	1.51527e-08	0.359626	1.90648e-09	-0.038325	-0.28421	-0.322535
F01955	18349936	1.61103e-08	0.000155319	4.7069e-06	0.075235	0.07348	0.148715
H00246	1363304	1.78462e-08	0.0447722	1.81766e-08	0.089135	0.212155	0.30129
M00404	6519445	1.80129e-08	1.88679e-06	0.00043554	0.16951	0.143765	0.313275
N02544	22071004	1.84044e-08	0.0038092	2.20649e-07	-0.10453	-0.195455	-0.299985
F00587	2736245	1.88005e-08	0.11799	7.28421e-09	-0.06246	-0.18768	-0.25014
A00568	3014273	1.99824e-08	0.37404	2.44939e-09	0.033	0.268965	0.301965
H02446	24294034	2.11449e-08	0.00108981	8.91995e-07	-0.093055	-0.13807	-0.231125
H00146	715111	2.40109e-08	0.492619	2.25463e-09	-0.02234	-0.212245	-0.234585
J00366	1635409	2.44174e-08	0.0798771	1.41517e-08	-0.061075	-0.208575	-0.26965
F00653	3046010	2.50263e-08	0.00404033	2.87099e-07	0.074785	0.129745	0.20453
E01331	16649995	2.52841e-08	0.012788	9.16879e-08	-0.067845	-0.143395	-0.21124
H00392	2410656	2.58122e-08	0.169699	7.06075e-09	-0.06613	-0.320005	-0.386135
M00431	6755776	2.75143e-08	0.00346054	3.7023e-07	-0.090515	-0.17451	-0.265025
A01036	7692976	2.98258e-08	0.937239	1.48769e-09	0.003155	0.203025	0.20618
M00038.M00039	228602	3.06924e-08	0.00314462	4.56925e-07	0.05431	0.09268	0.14699
J01641	17924565	3.11587e-08	0.00160972	9.06847e-07	-0.18056	-0.240745	-0.421305
H00137	660098	3.37227e-08	0.00110011	1.44172e-06	0.12019	0.157665	0.277855
J01804	18835590	3.45993e-08	0.132857	1.22639e-08	0.04924	0.16497	0.21421
F00864.F00865	4172129	3.57119e-08	0.0399549	4.2157e-08	0.057455	0.101575	0.15903
D01931	16949617	3.60975e-08	0.000769497	2.21374e-06	-0.143095	-0.253645	-0.39674
C01141	17669289	3.73063e-08	0.312424	5.64422e-09	0.05311	-0.34025	-0.28714
M01137.M01138	17119454	3.86022e-08	2.98278e-06	0.000612763	0.181145	0.10399	0.285135
I01089	14579693	3.87629e-08	0.0975591	1.88166e-08	0.112865	0.336425	0.44929
D02344	19630725	4.01782e-08	2.32186e-05	8.2096e-05	0.1107	0.1543	0.265
H02447	24296957	4.37477e-08	0.000490879	4.24613e-06	-0.12589	-0.20689	-0.33278
H01261.H01262	14905779	4.69457e-08	0.244162	9.19316e-09	0.041455	0.19035	0.231805
J00446	2080123	4.72993e-08	9.1047e-09	0.248485	0.305855	-0.104225	0.20163
M01447	18454219	4.74541e-08	0.934279	2.42985e-09	-0.00283	0.19361	0.19078
N03073	24827514	4.82981e-08	0.530413	4.35997e-09	-0.024575	0.320825	0.29625
C00398	9725419	5.15673e-08	0.0199507	1.2417e-07	-0.096155	-0.199335	-0.29549
A00901	5520238	5.87575e-08	0.0505536	5.6206e-08	-0.09919	-0.31634	-0.41553
D02177.D02178.D02179.D02180	18420852	6.41197e-08	0.105777	2.94443e-08	0.04433	0.20544	0.24977
B01546	17073864	6.44617e-08	0.00133507	2.34595e-06	-0.082485	-0.24632	-0.328805
L00438	5913765	6.64814e-08	0.107812	3.00081e-08	0.07482	0.1655	0.24032
L01043	20872569	6.78727e-08	0.000581964	5.68153e-06	0.108555	0.13318	0.241735
L00157	1103958	6.82701e-08	0.00567723	5.8599e-07	0.09241	0.14457	0.23698
D00564.D00565	2669535	7.05428e-08	0.109253	3.15171e-08	-0.05438	-0.168205	-0.222585
G00959	9100135	7.6451e-08	0.0530545	7.06288e-08	0.09592	0.20241	0.29833
N01147	8233335	7.73604e-08	0.702582	5.40018e-09	0.01177	-0.170365	-0.158595
C00618	14112436	7.92818e-08	0.178917	2.176e-08	-0.06694	-0.302595	-0.369535
F00480	2222716	8.00078e-08	0.487337	8.06573e-09	-0.021535	-0.197045	-0.21858
B01629.B01630	17602836	8.08069e-08	0.133063	2.98507e-08	-0.06395	-0.25339	-0.31734
E00486.E00487	2731849	8.36297e-08	0.0393429	1.04672e-07	0.043435	0.098235	0.14167
L00353	4691163	8.72859e-08	0.222216	1.93851e-08	0.045775	0.368435	0.41421
D02150	18202323	8.74235e-08	0.000134091	3.21784e-05	0.15527	0.156205	0.311475
I00857	13206402	9.80921e-08	0.0552011	8.82317e-08	-0.133365	-0.365795	-0.49916
G00549	3665459	9.84698e-08	0.81392	6.00824e-09	-0.01235	-0.28598	-0.29833
M01534	18860296	1.00349e-07	0.802742	6.21429e-09	0.011845	-0.22734	-0.215495
F00727.F00728	3443731	1.01393e-07	0.381333	1.32249e-08	-0.058505	-0.417795	-0.4763
B00725	4028924	1.02896e-07	0.00028383	1.80454e-05	-0.191415	-0.246475	-0.43789
H01824	18195793	1.17819e-07	0.425527	1.38805e-08	-0.045575	-0.290725	-0.3363
D01150	5777864	1.20419e-07	0.0153277	3.94306e-07	-0.07006	-0.134205	-0.204265
N01176	8438223	1.20867e-07	0.0764782	7.93365e-08	0.048595	0.139055	0.18765
M00661	14300725	1.29529e-07	0.02067	3.15734e-07	-0.06064	-0.104325	-0.164965
F00333	1575381	1.29799e-07	0.91647	7.13667e-09	0.00294	-0.258195	-0.255255
J01084	7418280	1.34985e-07	0.240067	2.83923e-08	-0.033165	0.152645	0.11948
F01902.F01903	18111605	1.39299e-07	0.0397014	1.77467e-07	0.107025	0.21806	0.325085
N02512	21880064	1.39827e-07	0.246717	2.86717e-08	0.077005	0.29582	0.372825
H01653	17204103	1.43031e-07	0.395423	1.83213e-08	0.038755	-0.236385	-0.19763
D02309	19353362	1.44639e-07	0.00469222	1.56225e-06	-0.104185	-0.161835	-0.26602
B01686.B01687.B01688	17911390	1.4619e-07	0.0150074	4.93976e-07	0.10569	0.189985	0.295675
I01080	14533662	1.55686e-07	0.257342	3.07819e-08	0.055625	0.20463	0.260255
L00022	194901	1.57687e-07	0.0101499	7.91019e-07	0.074705	0.125465	0.20017
F01522	14475965	1.61855e-07	0.00880184	9.37591e-07	0.070385	0.131855	0.20224
H01899	18571010	1.62747e-07	0.0107838	7.69714e-07	0.11992	0.265235	0.385155
B01042	10733424	1.66788e-07	0.242707	3.50949e-08	-0.063675	-0.238095	-0.30177
K00482	2409547	1.69615e-07	0.401777	2.15792e-08	-0.034935	-0.200295	-0.23523
H01095	9822623	1.73051e-07	0.158299	5.59398e-08	0.0488	0.21695	0.26575
F00913	4386695	1.96773e-07	0.0393522	2.57657e-07	0.0693	0.188045	0.257345
B00341.B00342.B00343.B00344	1587705	1.97686e-07	0.000217792	4.67831e-05	0.099265	0.10604	0.205305
G00266	1529690	1.98491e-07	0.313232	3.26683e-08	-0.03512	0.19467	0.15955
B01053	10830690	2.03602e-07	0.0353912	2.96987e-07	-0.11661	-0.29344	-0.41005
L01762	25271799	2.13178e-07	0.00021821	5.05599e-05	-0.144435	-0.17652	-0.320955
F00994	4764244	2.14239e-07	0.0217459	5.10007e-07	0.154655	0.3065	0.461155
B01670	17834205	2.14489e-07	0.0873362	1.27144e-07	-0.0466	-0.12867	-0.17527
J00465.J00466	2248317	2.16557e-07	0.000636664	1.76187e-05	-0.159725	-0.183	-0.342725
H01150	11313529	2.18918e-07	0.183754	6.17466e-08	0.032465	0.122675	0.15514
J00609.J00610	3403673	2.27089e-07	4.41844e-05	0.000266911	0.164815	0.14963	0.314445
J01504	16654045	2.32016e-07	0.000370458	3.25634e-05	0.21927	0.287525	0.506795
J01541	17186046	2.32414e-07	0.658133	1.83629e-08	0.029465	0.35096	0.380425
N00144.N00145	664698	2.38415e-07	0.885874	1.4014e-08	0.00958	0.366455	0.376035
E01628	19298835	2.47604e-07	2.30508e-05	0.000560496	0.123465	0.11142	0.234885
F00298.F00299.F00300	1415170	2.48626e-07	0.0661926	1.96037e-07	-0.036425	-0.132735	-0.16916
D00886	4309063	2.53881e-07	0.144818	9.16027e-08	0.066945	0.30521	0.372155
H00826.H00827	6156807	2.56391e-07	1.33726e-05	0.00100236	0.16529	0.13977	0.30506
H01049	8384023	2.57368e-07	0.637823	2.11e-08	0.012315	0.14562	0.157935
F01211	6187458	2.58054e-07	0.397987	3.39105e-08	-0.02606	-0.191815	-0.217875
B00827	4907736	2.60868e-07	0.0162391	8.40641e-07	0.05763	0.102035	0.159665
N02803.N02804	23461546	2.63406e-07	0.000310329	4.44414e-05	-0.32107	-0.33894	-0.66001
F01594	15794827	2.67809e-07	0.397855	3.52763e-08	-0.037405	0.30022	0.262815
E01048	12890332	2.76644e-07	0.42509	3.41666e-08	-0.02516	-0.189905	-0.215065
N01675	14507530	2.77085e-07	0.0568219	2.56035e-07	0.068795	-0.168865	-0.10007
A00531	2787017	2.78047e-07	0.00812007	1.79822e-06	-0.115515	-0.18311	-0.298625
B00029	148515	2.97206e-07	1.51418e-05	0.0010346	0.165905	0.16281	0.328715
L02028	26511014	3.02061e-07	0.0139679	1.1409e-06	0.1233	0.12517	0.24847
C01241	18149570	3.07747e-07	0.562147	2.8912e-08	-0.021485	-0.19301	-0.214495
C00402	9784501	3.15812e-07	0.0568971	2.93563e-07	0.094565	0.19473	0.289295
M01491	18646668	3.15819e-07	0.715751	2.33366e-08	0.01636	0.292265	0.308625
J01756.J01757.J01758	18572722	3.20525e-07	0.41173	4.1207e-08	-0.00692	-0.06159	-0.06851
A00089	410758	3.21482e-07	0.18183	9.36018e-08	0.065915	0.24485	0.310765
D01485	9086405	3.42462e-07	0.0185908	9.78689e-07	-0.11219	-0.277085	-0.389275
D02517	20788806	3.42943e-07	0.196044	9.29466e-08	-0.046505	-0.34649	-0.392995
F01346	8161585	3.50765e-07	0.31143	5.99197e-08	0.053355	0.335105	0.38846
C00926	16424574	3.5407e-07	0.104099	1.81046e-07	-0.06486	-0.219345	-0.284205
F00322.F00323	1512631	3.66533e-07	0.180999	1.08001e-07	-0.10495	-0.38765	-0.4926
G01277	16683915	3.95879e-07	0.0224341	9.45218e-07	-0.12168	-0.144355	-0.266035
M01576	19135441	4.02108e-07	0.138154	1.56042e-07	-0.09497	-0.268725	-0.363695
B01639.B01640	17649876	4.04381e-07	0.102513	2.11549e-07	-0.052555	-0.198805	-0.25136
A00468	2450112	4.08772e-07	0.0708335	3.09677e-07	-0.030975	0.064825	0.03385
K00499	2515654	4.10669e-07	0.114557	1.9242e-07	-0.045335	-0.134675	-0.18001
C00686	14767506	4.10836e-07	0.0357456	6.16932e-07	-0.07288	-0.20295	-0.27583
F00135	623186	4.12054e-07	0.0232946	9.49646e-07	-0.08393	-0.21458	-0.29851
N01362.N01363	9757317	4.14335e-07	0.658951	3.37674e-08	-0.015605	-0.298375	-0.31398
C01223	18100147	4.21363e-07	0.00987671	2.29329e-06	-0.17909	-0.22958	-0.40867
H00201	1063103	4.21384e-07	0.306847	7.38198e-08	0.016985	0.062275	0.07926
A00239	1137700	4.30509e-07	0.437208	5.29955e-08	-0.03507	0.299995	0.264925
M00238	4117684	4.3452e-07	0.70336	3.32664e-08	0.01434	-0.197305	-0.182965
H00269	1465110	4.37564e-07	0.270068	8.72801e-08	0.046255	-0.266785	-0.22053
C01181	17874710	4.38936e-07	4.45281e-07	0.0531117	-0.17644	-0.06109	-0.23753
C01102	17423661	4.41608e-07	0.765708	3.10848e-08	-0.019825	-0.289525	-0.30935
H01862	18401154	4.50062e-07	0.925261	2.62453e-08	0.002445	0.175935	0.17838
M01172	17272201	4.55588e-07	0.065976	3.72848e-07	-0.066695	0.202985	0.13629
F00482	2241445	4.65277e-07	0.0368701	6.82188e-07	-0.089065	-0.207675	-0.29674
A01012	7227720	4.673e-07	0.00392368	6.43988e-06	0.13234	0.21088	0.34322
J00005	30025	4.69668e-07	0.00161147	1.57641e-05	-0.1361	-0.238615	-0.374715
L01225	22396415	4.74795e-07	0.764686	3.36042e-08	-0.00619	-0.142905	-0.149095
M01256	17659960	4.74873e-07	0.374524	6.86235e-08	-0.04186	-0.153455	-0.195315
G00447	2865458	4.98073e-07	0.299909	9.01292e-08	-0.024385	-0.14264	-0.167025
H01950	18923541	5.03577e-07	0.543222	5.03412e-08	-0.01949	-0.14757	-0.16706
N02944.N02945	24215504	5.0415e-07	0.00279819	9.7847e-06	-0.146905	-0.341775	-0.48868
M00236	4045510	5.05515e-07	0.0609774	4.50295e-07	0.054725	-0.15468	-0.099955
L00510	6573240	5.26814e-07	0.944765	3.03596e-08	0.00439	0.31312	0.31751
L01714	25020664	5.40518e-07	0.0450758	6.5384e-07	-0.07342	-0.173445	-0.246865
F00084	421429	5.425e-07	0.625509	4.73001e-08	-0.01998	0.318745	0.298765
D01992	17399119	5.45104e-07	0.83648	3.55501e-08	0.007425	-0.20791	-0.200485
E01771	23937504	5.45123e-07	0.146301	2.03266e-07	0.06345	-0.15739	-0.09394
M00418	6677454	5.5343e-07	0.019575	1.54368e-06	-0.11133	-0.175745	-0.287075
D02574	21077646	5.73337e-07	0.00301098	1.0418e-05	-0.101455	-0.182285	-0.28374
M00819	15454842	5.86197e-07	0.000649315	4.94573e-05	0.080965	0.0772	0.158165
J01702	18268428	5.95461e-07	0.619479	5.27064e-08	-0.02282	-0.227625	-0.250445
K00515	2621359	5.96036e-07	0.338106	9.66677e-08	0.047945	-0.265805	-0.21786
E00907	9703912	6.36898e-07	0.00757794	4.62652e-06	-0.1066	-0.212245	-0.318845
J01286	13947377	6.6255e-07	0.0168167	2.17376e-06	0.15676	0.32165	0.47841
C00507	12850756	6.64135e-07	1.74952e-05	0.00209475	0.09934	0.04489	0.14423
K00632	3403105	6.70789e-07	0.0338196	1.09513e-06	-0.11047	-0.240605	-0.351075
G00637	4262117	6.74079e-07	0.0820712	4.53621e-07	0.085925	0.224875	0.3108
F00032	171748	6.79286e-07	0.0108654	3.45442e-06	-0.10641	-0.20223	-0.30864
B01253	14731208	7.0157e-07	8.1026e-05	0.000479332	0.120075	0.10391	0.223985
F01528	14576424	7.03192e-07	0.0710671	5.4784e-07	0.088795	0.328135	0.41693
I00196	2258218	7.06399e-07	0.0106992	3.65647e-06	0.0938	0.156525	0.250325
K00513	2598130	7.28341e-07	0.542786	7.44474e-08	0.01192	-0.13473	-0.12281
N02673	22825205	7.5895e-07	0.460121	9.17352e-08	-0.02859	0.18671	0.15812
J01833	19039022	7.61245e-07	0.123244	3.43582e-07	-0.085395	-0.33035	-0.415745
J01666	18085894	7.67635e-07	0.691376	6.17913e-08	0.01808	-0.25962	-0.24154
E00145	791784	7.69383e-07	0.0691198	6.19562e-07	-0.075065	-0.18668	-0.261745
B00719	3910651	7.94455e-07	0.0366285	1.20953e-06	-0.068725	0.16166	0.092935
K01131	18223321	7.97336e-07	0.227568	1.95429e-07	-0.03026	-0.16517	-0.19543
N01743	14929556	8.18536e-07	0.0870661	5.25197e-07	-0.044945	-0.158175	-0.20312
N02594	22365182	8.39692e-07	0.671717	6.99395e-08	0.010175	0.14522	0.155395
F01869	17956970	8.55207e-07	0.675881	7.08699e-08	-0.017825	-0.31962	-0.337445
L01656	24786955	8.56802e-07	2.14946e-06	0.0223286	0.21842	0.122935	0.341355
M01212	17461079	8.7419e-07	0.0862824	5.68212e-07	-0.060335	-0.174085	-0.23442
E00224	1154003	8.82175e-07	0.0457113	1.08291e-06	0.079065	0.214885	0.29395
A01164	11587559	9.18392e-07	0.429787	1.20192e-07	0.028415	0.21478	0.243195
J00582	3266970	9.22306e-07	0.656015	7.90993e-08	0.01825	0.203655	0.221905
J00988	6134632	9.23786e-07	0.000849884	6.11596e-05	0.09159	0.0739	0.16549
L01839.L01840	25595574	9.26536e-07	0.34305	1.51997e-07	-0.043995	-0.31156	-0.355555
M00942.M00943.M00944	16159156	9.31778e-07	0.910625	5.76035e-08	0.00349	-0.172475	-0.168985
C00752	15232999	9.36678e-07	0.0244278	2.15933e-06	0.117405	0.457405	0.57481
J00721	4273254	9.40275e-07	0.100853	5.25142e-07	-0.050535	-0.181375	-0.23191
E00565	3264655	9.61605e-07	0.0215247	2.51972e-06	0.059485	0.103865	0.16335
J01826	18996438	9.65693e-07	0.715957	7.6095e-08	-0.030685	0.373435	0.34275
C00541	13381393	9.70195e-07	0.139978	3.91132e-07	0.056475	-0.2152	-0.158725
M00778	15204661	9.94619e-07	1.8278e-05	0.00307538	-0.245955	-0.163765	-0.40972
D01318	7649067	1.00726e-06	0.00110931	5.13556e-05	0.064635	0.09776	0.162395
I00140	1299036	1.01825e-06	6.54998e-05	0.000879821	-0.167655	-0.139925	-0.30758
F00433	2007921	1.03084e-06	0.0150142	3.88858e-06	-0.087945	-0.182455	-0.2704
F01108.F01109	5375309	1.04046e-06	0.136004	4.33531e-07	-0.03937	0.129245	0.089875
L01600	24540497	1.05863e-06	0.029115	2.06264e-06	0.0798	0.17482	0.25462
J00576	3225830	1.05981e-06	0.0585003	1.02777e-06	-0.07598	-0.217585	-0.293565
G01173.G01174	15481715	1.07371e-06	0.0132247	4.60965e-06	-0.067675	-0.103925	-0.1716
K00861.K00862	10406551	1.11184e-06	0.285864	2.2129e-07	-0.036975	-0.19037	-0.227345
N02450	21552653	1.11204e-06	8.63433e-06	0.00732783	-0.21948	0.1607	-0.05878
B01633	17620191	1.13112e-06	0.048987	1.3151e-06	0.054685	0.13587	0.190555
H01833	18249594	1.1622e-06	0.0146989	4.51064e-06	-0.07029	-0.136375	-0.206665
N00795	4713661	1.1824e-06	0.72431	9.32254e-08	0.007525	0.11047	0.117995
G00542	3591510	1.199e-06	0.0403716	1.69749e-06	-0.06376	-0.126495	-0.190255
H01791	18029045	1.20175e-06	1.35889e-06	0.0505536	0.27759	-0.13202	0.14557
B00888	5834246	1.20773e-06	0.454019	1.52107e-07	-0.032805	-0.243325	-0.27613
J01244	13119379	1.21303e-06	0.0141639	4.89842e-06	-0.084415	-0.160405	-0.24482
I00748.I00749	12573741	1.21818e-06	6.47498e-05	0.00107635	-0.13966	-0.09743	-0.23709
J01618	17750313	1.21886e-06	0.0132008	5.28258e-06	0.074505	0.15289	0.227395
E00207	1093994	1.23232e-06	0.000520207	0.000135622	0.140285	0.17434	0.314625
H00896	6717128	1.23685e-06	0.00345484	2.05007e-05	0.13062	0.201405	0.332025
L00340	4446417	1.25623e-06	1.5326e-07	0.46982	0.19165	-0.03229	0.15936
H00216	1198964	1.25821e-06	0.0036129	1.99632e-05	-0.07674	-0.10501	-0.18175
F00065.F00066.F00067	361030	1.26058e-06	0.000176562	0.000409311	0.105505	0.095095	0.2006
I00121.I00122	1052865	1.2633e-06	0.0378311	1.91469e-06	-0.07812	-0.175595	-0.253715
C01101	17417420	1.26831e-06	0.0172437	4.2183e-06	-0.081685	-0.13101	-0.212695
J01709	18296868	1.27442e-06	0.00138685	5.27173e-05	-0.063275	-0.082765	-0.14604
I00615.I00616	11760384	1.29451e-06	7.77431e-05	0.000956156	0.1064	0.07502	0.18142
N02652	22701121	1.36267e-06	0.126772	6.19176e-07	-0.0765	0.34897	0.27247
L01116	21595800	1.36693e-06	0.000242305	0.00032502	0.09237	0.06386	0.15623
J00024	131572	1.37428e-06	0.63965	1.23824e-07	-0.017755	-0.23082	-0.248575
D01116	5530096	1.38265e-06	0.00770152	1.03506e-05	-0.078585	-0.12935	-0.207935
K00651	4231578	1.39993e-06	0.0371003	2.17716e-06	-0.057065	-0.14872	-0.205785
C01109	17465875	1.41355e-06	0.25283	3.22777e-07	0.045095	-0.240405	-0.19531
N02282	20468106	1.42322e-06	3.16407e-06	0.0259792	-0.137955	0.06007	-0.077885
I00699	12257499	1.43497e-06	6.68124e-06	0.0124109	-0.21506	-0.1512	-0.36626
A00913	5601937	1.44306e-06	0.00466793	1.78701e-05	0.11761	0.14117	0.25878
L01171	22100172	1.44896e-06	1.55093e-07	0.540183	0.260335	0.035065	0.2954
N02591	22342725	1.45564e-06	0.201013	4.18822e-07	-0.041595	0.21999	0.178395
F01677.F01678	16616304	1.45569e-06	0.535045	1.57355e-07	-0.030885	0.28351	0.252625
D01231	6484541	1.47131e-06	0.0178542	4.76923e-06	0.087935	0.287505	0.37544
C00614	14091527	1.48995e-06	0.0229432	3.7613e-06	0.05551	0.097515	0.153025
C00779	15454868	1.51296e-06	0.00436012	2.01168e-05	0.12276	0.168565	0.291325
B01006	8737184	1.51621e-06	0.263973	3.33034e-07	-0.0544	-0.241285	-0.295685
M01197.M01198	17403542	1.53596e-06	0.800894	1.11286e-07	-0.006305	-0.139125	-0.14543
L00961	19554074	1.53864e-06	0.350237	2.5495e-07	0.026295	0.144185	0.17048
D00181.D00182	808915	1.55162e-06	0.154994	5.81267e-07	0.03176	-0.154235	-0.122475
E00748	4813432	1.55757e-06	1.02873e-06	0.0879337	-0.242215	-0.09337	-0.335585
A00620	3334465	1.56292e-06	0.0793873	1.14363e-06	0.050395	0.129505	0.1799
H00828	6167057	1.60334e-06	0.032548	2.86606e-06	0.05993	0.121495	0.181425
F00566	2634426	1.61092e-06	0.593962	1.57844e-07	0.01389	0.121415	0.135305
M01525	18809087	1.61695e-06	0.886426	1.06186e-07	-0.002835	-0.13023	-0.133065
D02364	19779945	1.62152e-06	0.0430255	2.19423e-06	-0.106945	-0.206375	-0.31332
D02062	17774772	1.62347e-06	0.380217	2.48617e-07	-0.01972	-0.287615	-0.307335
A00082	369668	1.66358e-06	1.45609e-05	0.00666241	-0.18209	-0.180895	-0.362985
A00669.A00670	3717422	1.66875e-06	0.237899	4.09126e-07	0.038515	-0.153045	-0.11453
N01734	14884655	1.70127e-06	0.0609553	1.62982e-06	-0.052585	-0.126025	-0.17861
G01305	17191155	1.76271e-06	0.000577543	0.000178621	0.15996	0.260065	0.420025
C01219	18091425	1.76931e-06	0.00177344	5.84013e-05	-0.155705	-0.182595	-0.3383
F00251	1189341	1.83634e-06	0.0639833	1.68394e-06	0.082605	0.18924	0.271845
C00174	4049806	1.85987e-06	0.178388	6.12214e-07	0.09237	0.33166	0.42403
M00708	14775957	1.88004e-06	0.601593	1.8363e-07	-0.01444	-0.1355	-0.14994
H00469.H00470	2857944	1.8851e-06	0.0775174	1.42918e-06	0.078535	0.185495	0.26403
M01773.M01774	20102097	1.92478e-06	0.00344007	3.29254e-05	-0.0922	-0.120985	-0.213185
H01556	16701432	1.94694e-06	0.0165922	6.90997e-06	0.06893	0.10197	0.1709
G01210	15884873	1.96491e-06	0.0130612	8.86412e-06	0.08809	0.136835	0.224925
I01144	14827168	2.00913e-06	0.06128	1.93452e-06	-0.058255	-0.154635	-0.21289
H01753.H01754	17712215	2.01846e-06	0.0094879	1.25562e-05	-0.101335	-0.165765	-0.2671
N03266	25676043	2.02411e-06	0.498748	2.39573e-07	0.026885	0.18954	0.216425
F00024	136786	2.04051e-06	0.517837	2.32729e-07	-0.037525	0.29156	0.254035
H01255.H01256	14815861	2.04813e-06	0.0193058	6.26724e-06	0.057535	0.096185	0.15372
N00260	1211994	2.06723e-06	0.655529	1.86405e-07	0.01029	-0.111225	-0.100935
N02775	23277324	2.10637e-06	0.000967162	0.000128886	-0.10867	-0.14461	-0.25328
B01799	18458893	2.11236e-06	0.00598903	2.08767e-05	-0.105245	-0.22267	-0.327915
K01104	17145818	2.12716e-06	0.0120113	1.0487e-05	0.06515	0.106315	0.171465
K00701	5304292	2.14683e-06	0.61012	2.08485e-07	0.01303	-0.299385	-0.286355
C00864	16073888	2.26998e-06	0.95632	1.41136e-07	-0.00324	0.26754	0.2643
C00003	200866	2.2715e-06	0.00154648	8.73389e-05	-0.162835	-0.23167	-0.394505
M01210	17454231	2.30282e-06	7.13989e-07	0.191948	0.24149	0.052155	0.293645
B01257	14758895	2.31714e-06	0.128991	1.06949e-06	-0.10063	-0.40666	-0.50729
D00149.D00150	665361	2.32357e-06	0.129641	1.06727e-06	0.038455	0.10141	0.139865
L01092	21343912	2.32935e-06	0.473498	2.92986e-07	-0.03552	-0.2286	-0.26412
M00069.M00070	369725	2.35141e-06	0.247069	5.67152e-07	-0.03325	-0.144505	-0.177755
N03017.N03018	24561714	2.36166e-06	0.672579	2.09306e-07	0.009215	0.071495	0.08071
E00180	972488	2.40212e-06	1.03322e-05	0.0138733	0.17669	0.099065	0.275755
J01523	16849535	2.45307e-06	0.000278311	0.000526666	0.148265	0.161035	0.3093
D01971	17216051	2.46505e-06	1.68466e-05	0.00874587	0.1305	0.125695	0.256195
J00956.J00957	5713226	2.48313e-06	0.00298372	4.97661e-05	-0.11301	-0.14989	-0.2629
F00252	1192660	2.48637e-06	0.677459	2.19488e-07	-0.01369	-0.334575	-0.348265
D01215	6296944	2.51581e-06	0.00377374	3.98987e-05	-0.186265	-0.290855	-0.47712
C01368.C01369	18702386	2.51891e-06	0.000271014	0.0005563	-0.19619	-0.2303	-0.42649
A00392	2023028	2.53816e-06	0.208415	7.29268e-07	-0.03561	-0.197925	-0.233535
M00781	15238111	2.55632e-06	0.299415	5.1149e-07	0.041215	0.188135	0.22935
H01616	17008200	2.63248e-06	1.17627e-05	0.0134328	-0.184635	-0.114915	-0.29955
L01510.L01511.L01512.L01513	24111788	2.65804e-06	0.931448	1.71388e-07	0.0026	0.195295	0.197895
L01509	24102569	2.67933e-06	0.828009	1.94441e-07	-0.008145	0.21258	0.204435
N02467	21649903	2.68846e-06	0.00223692	7.22345e-05	0.09972	0.161095	0.260815
K00975	13991549	2.68851e-06	0.109612	1.47416e-06	0.05081	0.16086	0.21167
J01049	6584934	2.7491e-06	0.0262968	6.29218e-06	-0.11201	-0.24785	-0.35986
L00091	625460	2.81486e-06	0.676231	2.50918e-07	0.01048	-0.15749	-0.14701
A01170	11790825	2.81588e-06	7.85531e-05	0.00216088	0.129785	0.106725	0.23651
H01612	16991252	2.86066e-06	0.798761	2.16107e-07	0.00683	-0.14581	-0.13898
G00106	713924	2.86125e-06	0.308847	5.59033e-07	0.08758	0.394715	0.482295
C00661	14576259	2.93405e-06	0.000507474	0.000349447	0.09853	0.076195	0.174725
D00491	2298396	2.95005e-06	0.0184111	9.68787e-06	-0.07573	-0.08295	-0.15868
N00939	6371514	2.97193e-06	0.12754	1.40955e-06	-0.047585	-0.20541	-0.252995
K00510.K00511	2583200	3.00067e-06	8.17541e-06	0.0222159	-0.15831	-0.07882	-0.23713
M00757.M00758.M00759	15070286	3.01306e-06	0.048177	3.7865e-06	0.06718	0.137375	0.204555
H01516	16484064	3.0323e-06	7.30408e-05	0.00251452	0.07402	0.052895	0.126915
N02028	17591103	3.04225e-06	0.332638	5.54069e-07	-0.03029	0.15265	0.12236
D01662	13727456	3.04502e-06	0.000498465	0.000370102	0.228115	0.220395	0.44851
M01411.M01412	18260604	3.05876e-06	0.81392	2.27749e-07	0.01098	0.241795	0.252775
L00430	5808137	3.07146e-06	0.0015576	0.000119536	0.13897	0.15895	0.29792
H01020	7859148	3.0809e-06	0.0155594	1.20055e-05	-0.12276	-0.203235	-0.325995
K00305	1408306	3.09545e-06	0.0557939	3.36483e-06	-0.08099	-0.182505	-0.263495
F00272	1298040	3.11148e-06	0.0367146	5.14161e-06	-0.11327	-0.345425	-0.458695
N00188	871190	3.11449e-06	1.89092e-06	0.0999338	-0.21094	-0.072305	-0.283245
N02237	20117532	3.14737e-06	0.00212651	8.98615e-05	0.088035	0.08624	0.174275
M00143	948838	3.1584e-06	0.0505597	3.79362e-06	-0.076085	-0.15967	-0.235755
G00376	2337372	3.17873e-06	0.216142	8.93478e-07	0.05247	0.222465	0.274935
H01347	15651498	3.22341e-06	0.131917	1.48586e-06	-0.05737	-0.19846	-0.25583
B01860	18735584	3.26197e-06	0.0261996	7.57677e-06	-0.117535	-0.20063	-0.318165
H01467	16202081	3.28415e-06	0.0143921	1.38927e-05	-0.065365	-0.09608	-0.161445
J00019.J00020.J00021	115260	3.44033e-06	0.0206227	1.01872e-05	0.0601	0.09947	0.15957
J01598	17597220	3.45988e-06	4.8722e-05	0.00433806	0.13099	0.092145	0.223135
L00204	1543496	3.46427e-06	1.92348e-05	0.0110032	0.13953	0.082515	0.222045
I01121.I01122	14728916	3.46909e-06	0.682254	3.10673e-07	-0.01194	-0.19455	-0.20649
K01401	23797975	3.51625e-06	0.206841	1.03958e-06	0.02754	-0.202725	-0.175185
G00913.G00914	8438119	3.52786e-06	0.0708507	3.04562e-06	0.0381	0.09121	0.12931
K00137	615330	3.57683e-06	0.0955555	2.29162e-06	0.052865	-0.13553	-0.082665
D00444	2083626	3.58719e-06	0.050403	4.35792e-06	0.07451	0.16802	0.24253
G00788	6518434	3.64061e-06	0.273922	8.14606e-07	0.04486	-0.218085	-0.173225
D02341	19618520	3.64343e-06	0.0518749	4.30503e-06	-0.06995	0.178175	0.108225
J00771	4555260	3.68231e-06	0.618204	3.65352e-07	-0.02633	-0.360645	-0.386975
N02943	24209168	3.70999e-06	0.273402	8.32736e-07	-0.046065	-0.188425	-0.23449
M00457	6934279	3.74237e-06	0.387047	5.93699e-07	-0.02067	0.10904	0.08837
D00687	3350970	3.75614e-06	0.0527759	4.37113e-06	0.05038	0.075105	0.125485
I01045	14351966	3.76872e-06	0.272245	8.50387e-07	-0.02612	-0.117995	-0.144115
H00879	6642005	3.76912e-06	0.00356045	6.50309e-05	-0.125595	-0.166735	-0.29233
H01142	11211008	3.85446e-06	5.77609e-06	0.0410536	-0.133025	-0.05001	-0.183035
G00548	3661051	3.86466e-06	0.112268	2.11813e-06	-0.02316	-0.10584	-0.129
N00337	1594631	3.86994e-06	0.524007	4.54469e-07	0.01454	-0.289025	-0.274485
A00233.A00234	1095959	3.88612e-06	0.0130199	1.83723e-05	0.08158	0.155695	0.237275
C00262	5748341	3.88995e-06	0.980458	2.4423e-07	0.00089	-0.197055	-0.196165
I00418	8646695	3.91175e-06	0.354467	6.79574e-07	-0.0312	-0.17549	-0.20669
E00422	2304682	3.91884e-06	0.000102722	0.00234956	-0.24168	-0.1835	-0.42518
C01198	18011794	3.91972e-06	0.273722	8.81955e-07	-0.06011	0.24976	0.18965
N01060	7698553	3.95621e-06	0.747787	3.26036e-07	0.010945	-0.16433	-0.153385
D01075.D01076	5328446	3.98878e-06	0.113284	2.17105e-06	-0.04883	-0.142845	-0.191675
E00683.E00684	4271856	4.05972e-06	0.929624	2.69582e-07	-0.00307	-0.194575	-0.197645
N00781	4534460	4.13831e-06	0.21187	1.20727e-06	-0.05548	0.247465	0.191985
H01537.H01538	16590316	4.18415e-06	0.521159	4.96595e-07	-0.030025	-0.219905	-0.24993
J01755	18564756	4.19452e-06	0.000207823	0.00124861	0.059035	0.05601	0.115045
K00539.K00540	2793772	4.22766e-06	0.554113	4.7224e-07	-0.018665	0.16305	0.144385
D01289	7145886	4.24843e-06	0.127065	2.07017e-06	-0.090375	-0.246985	-0.33736
F00175.F00176.F00177	778889	4.2647e-06	0.000101726	0.00259638	-0.120835	-0.086565	-0.2074
L00452	6024980	4.35512e-06	0.275088	9.81845e-07	-0.074555	-0.30102	-0.375575
N00053	237015	4.39172e-06	0.521361	5.22697e-07	0.02513	0.150165	0.175295
C00731	15033899	4.40224e-06	0.16652	1.64071e-06	0.02647	0.0844	0.11087
E00829	6551005	4.40616e-06	6.13991e-05	0.00445396	0.101315	0.05835	0.159665
M01822	20287295	4.61071e-06	0.00467773	6.13602e-05	-0.065265	-0.077415	-0.14268
A00327	1646351	4.6965e-06	0.00444415	6.58677e-05	-0.049945	0.0649	0.014955
D02099	17967211	4.69695e-06	0.37404	7.82687e-07	-0.05308	0.356975	0.303895
D00901	4370207	4.75349e-06	0.624062	4.75138e-07	0.04054	0.47264	0.51318
J01306	14386065	4.76153e-06	0.0131591	2.25738e-05	0.126115	-0.209645	-0.08353
D00053	250359	4.76839e-06	6.60628e-05	0.00450339	0.0942	0.05869	0.15289
N00890	5660407	4.78809e-06	0.00101139	0.000295453	-0.14749	-0.1933	-0.34079
M01161	17223154	4.85415e-06	0.0430001	7.05155e-06	-0.089245	-0.19347	-0.282715
F00261	1244022	4.92588e-06	0.0167555	1.83819e-05	0.105855	0.10583	0.211685
N00993	7121694	4.92663e-06	0.000201762	0.00152679	-0.21411	-0.181915	-0.396025
J01542	17190896	4.94841e-06	0.875871	3.53365e-07	0.004155	0.14081	0.144965
L00119	843244	4.97682e-06	0.660431	4.71506e-07	0.01704	0.25728	0.27432
G00338	2148160	4.99378e-06	0.00138145	0.000226234	0.100535	0.10459	0.205125
F00087	438021	5.00973e-06	0.310817	1.00894e-06	-0.04395	-0.22908	-0.27303
H02363	23752481	5.01883e-06	0.548284	5.73065e-07	-0.01219	-0.15244	-0.16463
N02151	19350801	5.06124e-06	0.194765	1.62779e-06	-0.048355	-0.174575	-0.22293
E01770	23926099	5.0765e-06	0.00192637	0.000165106	-0.14787	-0.206275	-0.354145
B00685	3546340	5.119e-06	0.00479017	6.69908e-05	-0.19353	-0.23477	-0.4283
L01822	25519375	5.14023e-06	0.212811	1.51457e-06	0.074355	0.23703	0.311385
I00628	11846132	5.22194e-06	0.00726764	4.51022e-05	0.086795	0.12357	0.210365
J01144	8979302	5.23389e-06	0.812606	4.04362e-07	-0.005115	0.107805	0.10269
D02061	17770636	5.26021e-06	0.0274418	1.20383e-05	-0.07296	-0.13383	-0.20679
N02763.N02764	23233029	5.29383e-06	0.140909	2.36041e-06	-0.04441	-0.15608	-0.20049
N01465	12165867	5.3142e-06	0.813262	4.10655e-07	0.006615	-0.176185	-0.16957
J00703	4153174	5.36487e-06	0.935251	3.60726e-07	0.00198	-0.097245	-0.095265
L01137	21742151	5.41206e-06	0.018796	1.81175e-05	0.07763	-0.134675	-0.057045
F01419	11561773	5.42791e-06	0.295058	1.15774e-06	-0.06278	0.28678	0.224
E00317	1717478	5.47437e-06	0.0119694	2.88004e-05	-0.12195	0.23313	0.11118
I00102	849182	5.4871e-06	0.0303139	1.14e-05	-0.22276	-0.31121	-0.53397
E01517	17881827	5.53476e-06	0.296693	1.17557e-06	0.042995	0.226975	0.26997
A01081	8660322	5.57176e-06	0.00841667	4.17352e-05	0.09463	0.181355	0.275985
G00088	617563	5.5913e-06	0.866639	4.06843e-07	-0.00703	0.25162	0.24459
M00822	15466845	5.60153e-06	0.473929	7.45416e-07	0.029895	0.144685	0.17458
K00121.K00122.K00123	561515	5.60895e-06	0.00916699	3.85922e-05	-0.080015	0.098625	0.01861
H02138	20982750	5.619e-06	0.00853324	4.15377e-05	0.124095	0.170375	0.29447
K00140	626101	5.71295e-06	0.286372	1.25983e-06	0.03743	0.19181	0.22924
N00487	2419262	5.72316e-06	0.0953529	3.79085e-06	-0.09863	-0.32124	-0.41987
E00334.E00335	1827481	5.78917e-06	0.00743314	4.92283e-05	-0.16856	-0.205185	-0.373745
B00843	5006909	5.82458e-06	0.0119518	3.08162e-05	-0.08261	-0.120865	-0.203475
N01141	8164963	5.84855e-06	0.0412772	8.96206e-06	-0.044875	0.08352	0.038645
I00172	1877516	5.88244e-06	0.523598	7.10883e-07	0.02188	0.15436	0.17624
L00504	6439552	5.89091e-06	0.0730822	5.10096e-06	0.081145	0.17851	0.259655
B00828	4913220	5.89862e-06	0.000203077	0.00183827	0.11963	-0.07686	0.04277
I00396	8149764	6.15843e-06	0.597095	6.54655e-07	-0.014375	-0.105855	-0.12023
L00322	4226806	6.15942e-06	2.11526e-05	0.0184828	-0.149145	-0.14417	-0.293315
L00493	6325190	6.16158e-06	0.0517325	7.56015e-06	0.0863	0.23082	0.31712
M01145	17154351	6.17317e-06	0.064724	6.0548e-06	-0.060915	0.162365	0.10145
L01734	25134235	6.29916e-06	0.764432	5.23837e-07	-0.012865	-0.21888	-0.231745
F00867	4180538	6.38834e-06	0.00229104	0.000177428	-0.19291	-0.262255	-0.455165
J01728	18392654	6.51841e-06	0.293652	1.41439e-06	0.04504	-0.2863	-0.24126
H00897	6722987	6.59563e-06	1.31101e-06	0.32082	0.163065	0.03443	0.197495
H00572.H00573	3339126	6.60352e-06	0.95632	4.4037e-07	-0.0013	0.1087	0.1074
J00240	1152604	6.67847e-06	0.812934	5.24326e-07	0.00878	-0.28388	-0.2751
N03197	25375379	6.74514e-06	0.0465384	9.25663e-06	0.04409	0.062705	0.106795
N02903.N02904	24020232	6.8075e-06	0.000953887	0.000456075	-0.130855	-0.132235	-0.26309
D02067	17801747	6.81104e-06	9.32665e-06	0.0466713	-0.12615	-0.05385	-0.18
E00183.E00184	984529	6.84886e-06	0.172856	2.53314e-06	0.032005	0.07711	0.109115
A01019	7319141	7.11177e-06	0.000751075	0.000606931	-0.114585	-0.13735	-0.251935
A00882	5374613	7.11592e-06	5.14256e-07	0.88698	-0.262865	-0.00841	-0.271275
B01605	17480615	7.14833e-06	0.279771	1.63832e-06	0.04294	0.1476	0.19054
J00085.J00086	391764	7.14923e-06	0.00913112	5.02038e-05	0.062785	0.095955	0.15874
C00674	14666744	7.17873e-06	8.42075e-05	0.0054679	0.065745	0.041685	0.10743
L01054	20980088	7.17877e-06	0.642413	7.16736e-07	-0.021525	-0.296055	-0.31758
J01086	7460775	7.21539e-06	0.501103	9.23864e-07	-0.02246	0.16722	0.14476
J00647	3661349	7.33546e-06	0.00239962	0.00019636	-0.177125	0.255655	0.07853
N01544	13627050	7.33659e-06	0.198307	2.37645e-06	-0.045395	-0.197895	-0.24329
H00060	272695	7.37225e-06	0.106567	4.4452e-06	-0.059695	-0.194655	-0.25435
L00741	11533380	7.46502e-06	0.0397716	1.20711e-05	-0.111715	-0.22136	-0.333075
B01673.B01674	17856398	7.46971e-06	0.021816	2.2021e-05	-0.087055	-0.18598	-0.273035
F01209.F01210	6168034	7.5036e-06	0.000761828	0.00063366	-0.097995	-0.09708	-0.195075
N01325	9578518	7.52076e-06	0.0447457	1.08149e-05	-0.05928	-0.137955	-0.197235
E00251	1290084	7.57404e-06	0.0706437	6.90203e-06	0.04027	0.084815	0.125085
D01833	15821599	7.63883e-06	0.0150057	3.27905e-05	0.17536	0.19642	0.37178
L01465	23861910	7.68891e-06	0.000108519	0.00456597	-0.101385	-0.066435	-0.16782
F00028	147766	7.71935e-06	0.00246176	0.000202128	0.109155	0.14543	0.254585
J00301	1380788	7.75027e-06	0.338317	1.47708e-06	-0.039355	-0.182635	-0.22199
L01429	23644653	7.7604e-06	0.787588	6.35381e-07	0.01117	0.18727	0.19844
N01041	7532533	7.76054e-06	0.000742151	0.000674294	-0.139475	-0.1379	-0.277375
F01782	17383377	7.84645e-06	2.49676e-05	0.0202803	0.16672	0.083655	0.250375
B00905	6077745	7.91445e-06	0.0435738	1.17283e-05	0.10904	0.2276	0.33664
J01622	17786854	7.91486e-06	0.127605	4.00511e-06	0.07885	0.224095	0.302945
L00575	7606938	7.91793e-06	0.128098	3.99134e-06	0.033985	0.09646	0.130445
I00840	13093589	7.95091e-06	0.0912263	5.62954e-06	-0.067435	-0.168925	-0.23636
L00294	3952015	7.95612e-06	0.0091475	5.61817e-05	0.074195	-0.12779	-0.053595
B01564	17192698	7.96307e-06	0.552645	9.30799e-07	0.022975	-0.17089	-0.147915
A00580	3084556	8.14532e-06	0.10084	5.22606e-06	-0.051545	-0.258205	-0.30975
D01547	10081835	8.21839e-06	0.0152808	3.48185e-05	0.15835	0.286875	0.445225
F01863	17926110	8.29836e-06	0.0140791	3.81837e-05	0.13623	0.18381	0.32004
D02088	17927143	8.30912e-06	0.261348	2.05985e-06	-0.04543	0.243685	0.198255
B00071	343832	8.32802e-06	0.0872929	6.18202e-06	-0.04091	-0.42045	-0.46136
L00314	4194199	8.40603e-06	0.0833468	6.53959e-06	0.065035	0.145095	0.21013
M00994	16421347	8.42489e-06	0.247422	2.20821e-06	-0.032355	-0.198215	-0.23057
H01804	18088227	8.46496e-06	0.0247571	2.21812e-05	0.09758	0.17696	0.27454
A00662	3672045	8.58346e-06	0.0925068	6.02513e-06	-0.086155	-0.30891	-0.395065
N01638	14266263	8.58521e-06	0.435844	1.2791e-06	0.044775	0.353	0.397775
F00551	2574850	8.59799e-06	0.507122	1.10107e-06	0.02189	0.13854	0.16043
D00693	3392295	8.67789e-06	0.0428072	1.31736e-05	-0.0836	-0.18088	-0.26448
D02338	19582519	8.83899e-06	0.943628	6.09489e-07	0.003455	-0.305855	-0.3024
C00755	15295511	8.86528e-06	0.0502409	1.14839e-05	-0.06944	-0.161975	-0.231415
F00328	1544655	8.8877e-06	0.468463	1.23494e-06	0.0341	-0.15315	-0.11905
D01811	15646376	8.93705e-06	0.0356118	1.63417e-05	-0.056565	-0.11988	-0.176445
H00113	540164	8.9523e-06	2.05072e-05	0.02843	0.135405	0.07213	0.207535
F00572	2664478	8.97218e-06	0.204267	2.86099e-06	-0.14095	-0.42889	-0.56984
I00932	13693354	8.9818e-06	0.0161359	3.62591e-05	0.11341	0.153225	0.266635
N02587	22321840	9.10619e-06	2.52315e-05	0.023532	0.17203	0.085145	0.257175
G00326	2059011	9.14686e-06	0.000655136	0.000910627	-0.200705	-0.197835	-0.39854
J01014	6378978	9.16749e-06	0.0297306	2.01147e-05	-0.09123	-0.17113	-0.26236
N03170	25261529	9.25211e-06	0.000693495	0.000870852	0.064815	0.06251	0.127325
K01082	16521433	9.26755e-06	0.0544451	1.11123e-05	0.056835	0.10466	0.161495
C00761.C00762	15325245	9.31026e-06	0.686227	8.85994e-07	-0.010145	-0.118625	-0.12877
N02585	22295237	9.34089e-06	0.800282	7.62398e-07	0.01322	0.226375	0.239595
N00138.N00139	638344	9.34299e-06	0.333464	1.83012e-06	-0.024505	0.10345	0.078945
H00909	6779729	9.3711e-06	0.000206346	0.00296708	-0.08737	-0.08514	-0.17251
E00484	2705345	9.59791e-06	1.73181e-05	0.0362693	0.26171	0.09904	0.36075
E00538	3050321	9.59935e-06	0.0171731	3.65813e-05	0.082675	0.24093	0.323605
K00598.K00599.K00600	3155643	9.62249e-06	2.62517e-05	0.0239921	-0.17657	-0.09107	-0.26764
I01157	14888916	9.6308e-06	1.60293e-05	0.039329	0.155495	0.07658	0.232075
K01371	23625967	9.69542e-06	0.106178	5.97997e-06	0.04567	0.130785	0.176455
J00729	4327579	9.72956e-06	3.82764e-05	0.0166509	0.142875	0.08244	0.225315
C00561	13577142	9.8218e-06	0.0127779	5.03842e-05	0.07296	-0.26622	-0.19326
D01196	6131963	9.82341e-06	0.00689623	9.33724e-05	-0.066145	-0.095005	-0.16115							555	1
F00165.F00166	747358	9.83841e-06	0.438883	1.46957e-06	-0.02956	0.212475	0.182915							0
G00340.G00341	2160494	9.84317e-06	0.404807	1.5941e-06	-0.02685	-0.169075	-0.195925
J00953	5684580	9.86477e-06	0.0824466	7.84531e-06	-0.113135	0.26766	0.154525
D01677	14046888	9.90528e-06	0.765708	8.48446e-07	-0.0114	0.165005	0.153605
M00154	1151307	9.91684e-06	0.313756	2.07318e-06	0.021525	0.15937	0.180895
C00531	13231804	1.00381e-05	0.102759	6.41301e-06	-0.03779	-0.16035	-0.19814
F02122	19320826	1.00731e-05	0.245908	2.68982e-06	0.140295	0.363595	0.50389
N01789	15179835	1.00772e-05	0.652951	1.01345e-06	0.015565	-0.21219	-0.196625
N01603	14027776	1.01146e-05	0.00202603	0.000327916	-0.05457	-0.131915	-0.186485
L01016	20650268	1.01958e-05	0.029634	2.26118e-05	-0.050265	-0.081935	-0.1322
K00698	5276045	1.02092e-05	0.00223912	0.000299679	0.0873	0.122315	0.209615
E01406	17155704	1.0296e-05	0.823761	8.21997e-07	-0.01147	0.268735	0.257265
A01094	9396241	1.03127e-05	0.00140091	0.000484187	0.054985	0.06204	0.117025
I00606	11678327	1.03237e-05	0.0312059	2.17611e-05	0.093275	0.19017	0.283445
J00186	875826	1.03537e-05	0.0909544	7.48933e-06	0.051015	0.11636	0.167375
N03046.N03047	24718783	1.04271e-05	0.00166595	0.000411993	-0.061355	-0.06699	-0.128345
A00830	4909925	1.07515e-05	0.00172944	0.000410101	-0.21796	-0.253585	-0.471545
D02186.D02187.D02188	18463227	1.09407e-05	0.0115232	6.271e-05	-0.122845	0.15909	0.036245
N02495	21778900	1.0974e-05	2.1752e-05	0.033329	-0.252575	-0.153615	-0.40619
C00719	14984432	1.10095e-05	0.80555	9.03087e-07	-0.01721	-0.386225	-0.403435
K00502.K00503	2531275	1.10344e-05	6.78115e-06	0.10754	-0.10577	-0.03341	-0.13918
N02626	22537701	1.15268e-05	0.964329	7.92416e-07	0.001715	-0.23434	-0.232625
K00555	2889688	1.16664e-05	0.209917	3.68749e-06	-0.04172	0.147865	0.106145
B01745	18172189	1.16896e-05	0.894458	8.67241e-07	0.00453	0.17513	0.17966
H00349.H00350	2077667	1.18031e-05	0.00502005	0.00015613	-0.046265	-0.072575	-0.11884
F02083	19167898	1.18582e-05	0.29687	2.65335e-06	0.037405	0.17041	0.207815
D02368.D02369	19811937	1.18691e-05	0.151032	5.2206e-06	-0.02972	0.14364	0.11392
H01557	16707778	1.20738e-05	0.00383993	0.000209132	-0.107895	-0.12662	-0.234515
L01128.L01129	21685390	1.20798e-05	0.00142111	0.000565392	0.10907	0.09852	0.20759
E00920	10010795	1.20851e-05	0.021399	3.75653e-05	0.075165	0.12739	0.202555
L01829	25554402	1.21403e-05	0.00672346	0.000120146	0.29486	0.337585	0.632445
H01143	11234806	1.21865e-05	0.0232973	3.48148e-05	0.099465	-0.242255	-0.14279
J01109	8045890	1.22307e-05	0.111729	7.28768e-06	-0.101335	0.304305	0.20297
N02011	17370141	1.23756e-05	0.709277	1.16257e-06	-0.017875	-0.25693	-0.274805
A00307	1555829	1.24262e-05	0.769325	1.07652e-06	0.00848	-0.136815	-0.128335
G00435	2801739	1.25229e-05	0.0247513	3.37394e-05	-0.13666	-0.33972	-0.47638
D00623	3025539	1.26615e-05	0.176459	4.78869e-06	0.038225	0.1064	0.144625
L00857	15234316	1.27175e-05	0.337895	2.51264e-06	0.02072	-0.111375	-0.090655
J01717	18340573	1.27228e-05	0.167475	5.07175e-06	-0.105625	-0.432855	-0.53848
F02036	18899113	1.27347e-05	0.881028	9.6506e-07	0.003895	-0.115225	-0.11133
K00162	713955	1.28302e-05	0.844642	1.01472e-06	-0.00874	-0.26442	-0.27316
H00310.H00311	1831521	1.28327e-05	0.433736	1.97645e-06	-0.038295	-0.235265	-0.27356
E01521	17900488	1.29962e-05	0.101923	8.5257e-06	-0.07486	-0.200285	-0.275145
H00819	6084240	1.3045e-05	0.167364	5.21297e-06	-0.080395	-0.2977	-0.378095
M01982	21027663	1.30615e-05	0.000352298	0.00247985	-0.103035	-0.10232	-0.205355
E00434	2382620	1.31312e-05	0.29243	3.00463e-06	-0.038025	-0.21019	-0.248215
G00645	4343616	1.32372e-05	0.00590325	0.000150128	0.07654	0.116855	0.193395
J00685	3976113	1.32766e-05	0.0405864	2.19056e-05	-0.11133	-0.21789	-0.32922
M00655	14174492	1.33347e-05	0.363664	2.45623e-06	-0.027745	0.114795	0.08705
J01020.J01021	6416920	1.3396e-05	0.00965644	9.29581e-05	-0.093505	-0.13311	-0.226615
L01813	25485137	1.34294e-05	0.744977	1.20815e-06	-0.011135	0.174715	0.16358
N02255	20282806	1.3615e-05	0.00695637	0.000131302	0.078535	0.117215	0.19575
L02048.L02049.L02050	26602076	1.36312e-05	0.00286172	0.00031958	-0.123845	-0.12622	-0.250065
C01310.C01311.C01312	18461399	1.36331e-05	0.353347	2.58864e-06	-0.02071	-0.110655	-0.131365
N01785	15156719	1.3651e-05	0.103303	8.8669e-06	0.06349	0.158365	0.221855
E01796	24122563	1.3664e-05	0.0119586	7.66734e-05	-0.072085	-0.115775	-0.18786
D00372	1736189	1.38827e-05	0.158111	5.89868e-06	-0.035305	-0.188055	-0.22336
H01564.H01565	16731569	1.39727e-05	0.83054	1.13075e-06	0.010035	-0.236095	-0.22606
D02064.D02065	17788937	1.39826e-05	0.00239046	0.000393165	-0.084145	-0.104985	-0.18913
L02011	26455399	1.40076e-05	0.934279	1.00789e-06	0.002155	-0.13248	-0.130325
E00507	2847121	1.40156e-05	0.0354867	2.65515e-05	-0.09927	-0.28534	-0.38461
F00985	4720206	1.40516e-05	0.00243208	0.000388481	-0.19811	-0.158445	-0.356555
M00241	4145854	1.41354e-05	0.53889	1.76448e-06	-0.03016	0.240215	0.210055
F00810.F00811	3926008	1.42118e-05	0.0247085	3.87062e-05	-0.133835	-0.37159	-0.505425
H02408	24016002	1.42676e-05	0.675357	1.42206e-06	-0.017065	0.18888	0.171815
N00159.N00160.N00161	724781	1.43152e-05	0.288031	3.34628e-06	0.04084	-0.21037	-0.16953
K00958	13661842	1.4662e-05	0.302441	3.26971e-06	0.043195	0.158345	0.20154
G00320	2012513	1.47434e-05	0.0662167	1.50232e-05	-0.118895	-0.342	-0.460895
E01515	17865704	1.47507e-05	0.0472968	2.1044e-05	0.03803	-0.107865	-0.069835
J00727	4315997	1.47583e-05	0.334811	2.9744e-06	-0.025615	-0.16044	-0.186055
B01502	16774911	1.47757e-05	0.00212303	0.000469667	0.095175	0.09673	0.191905
E00118	675734	1.47806e-05	0.0707299	1.41026e-05	0.06101	0.125715	0.186725
G00118.G00119	773776	1.47996e-05	0.27809	3.59183e-06	-0.042175	-0.139445	-0.18162
L01162	22034553	1.48353e-05	0.176814	5.66375e-06	-0.04443	0.144095	0.099665
H02167	21412790	1.49091e-05	0.462184	2.1783e-06	-0.028005	-0.20556	-0.233565
N01458.N01459	12134225	1.50003e-05	0.020618	4.91504e-05	-0.076535	-0.12049	-0.197025
N02962	24315020	1.50812e-05	0.0171437	5.94529e-05	0.031305	0.05255	0.083855
M01087	16841847	1.53333e-05	0.00771786	0.000134433	0.07821	0.102595	0.180805
A01026	7463455	1.53984e-05	6.84941e-05	0.0152167	-0.107335	0.060955	-0.04638
M00676	14400263	1.54052e-05	0.279525	3.73043e-06	-0.04107	0.222565	0.181495
C01237	18140378	1.54619e-05	0.619479	1.68991e-06	0.01699	0.158195	0.175185
J00662	3800078	1.55239e-05	0.900603	1.16741e-06	-0.002995	-0.242085	-0.24508
B00538.B00539	2582615	1.55906e-05	0.000954299	0.0011068	-0.10508	-0.093015	-0.198095
M00144	957103	1.57042e-05	2.54717e-06	0.417905	0.149485	0.024635	0.17412
I01044	14348525	1.58438e-05	0.0281673	3.81516e-05	-0.07393	-0.13599	-0.20992
G01175	15484855	1.58854e-05	2.18557e-06	0.493079	-0.112845	0.01732	-0.095525
I00337	5905616	1.60206e-05	0.119505	9.10005e-06	-0.052215	0.13659	0.084375
K01415	23855006	1.60987e-05	0.000781527	0.00139878	-0.21441	0.19615	-0.01826
F01996	18609382	1.61708e-05	0.160299	6.85242e-06	-0.110405	-0.35724	-0.467645
N02417.N02418	21363799	1.62343e-05	0.000808943	0.00136359	0.106565	0.09684	0.203405
H01934	18792442	1.62619e-05	0.173203	6.38025e-06	0.050335	0.15601	0.206345
D00330.D00331.D00332.D00333	1495029	1.63668e-05	0.0893192	1.24579e-05	-0.02793	-0.05956	-0.08749
G00572	3812394	1.64437e-05	0.138855	8.05402e-06	0.08279	0.283345	0.366135
D01472	8815316	1.6459e-05	0.0104578	0.000107045	-0.05543	-0.07319	-0.12862
F01453	12651321	1.6545e-05	0.176293	6.38559e-06	-0.068245	-0.21472	-0.282965
B00638	3172415	1.66925e-05	0.214558	5.29694e-06	-0.05169	-0.263145	-0.314835
E01773	23946888	1.68134e-05	0.00922262	0.000124188	-0.1015	0.110965	0.009465
D00794	3818185	1.68571e-05	0.00767236	0.000149698	0.107975	0.151175	0.25915
N03054	24744647	1.686e-05	0.532826	2.15596e-06	-0.0353	0.272125	0.236825
E00287	1495164	1.68622e-05	0.200325	5.7352e-06	0.04631	-0.15615	-0.10984
A00799	4591752	1.68851e-05	0.679934	1.6922e-06	-0.02516	-0.30464	-0.3298
K00250	1137440	1.69203e-05	0.150913	7.64123e-06	-0.0576	0.14501	0.08741
L00149	1037106	1.69602e-05	5.0464e-05	0.0229089	0.096075	0.046285	0.14236
M00104	630016	1.69649e-05	0.00994791	0.000116248	-0.157065	-0.307245	-0.46431
M00459	6950191	1.71459e-05	0.180342	6.48581e-06	0.04656	0.164075	0.210635
A01157	11435412	1.73414e-05	0.0291726	4.05857e-05	0.028745	-0.06992	-0.041175
M00230	3891188	1.7351e-05	0.768805	1.54095e-06	0.018355	-0.310195	-0.29184
M01776	20108981	1.76338e-05	0.303717	3.96892e-06	-0.04136	-0.18887	-0.23023
F01183	5932418	1.78958e-05	0.814581	1.50343e-06	0.015485	0.48562	0.501105
N00624	3242161	1.79617e-05	0.0905933	1.35717e-05	0.04676	0.107905	0.154665
L01163	22036856	1.81003e-05	0.00961645	0.000128914	-0.095835	-0.122045	-0.21788
J00879	5276104	1.81122e-05	0.00464787	0.000266911	0.084285	0.08603	0.170315
J00090	414861	1.82066e-05	0.0109464	0.000113966	0.143085	-0.364025	-0.22094
H00003.H00004.H00005.H00006.H00007	47417	1.8226e-05	0.183333	6.81242e-06	0.03739	0.134885	0.172275
F01890	18066674	1.84232e-05	2.00136e-05	0.0631294	0.233235	0.112235	0.34547
I00003	13698	1.85445e-05	0.230236	5.5264e-06	-0.026265	-0.09336	-0.119625
J00463	2232280	1.87147e-05	2.88732e-05	0.0445023	-0.22545	-0.094615	-0.320065
G01163	15393514	1.87187e-05	2.82425e-06	0.455067	0.266915	0.03941	0.306325
B01275	14941266	1.87897e-05	0.000595369	0.00216749	-0.12843	0.11627	-0.01216
C00220	4649291	1.88063e-05	2.46597e-06	0.523802	0.121945	0.0148	0.136745
J00297.J00298	1368114	1.88399e-05	0.000131665	0.00982916	-0.308455	0.220915	-0.08754
H01481	16271342	1.88431e-05	0.483482	2.67724e-06	0.02108	0.105	0.12608
K01424	23884711	1.89378e-05	0.238405	5.4587e-06	-0.0614	-0.247835	-0.309235
L00447	5990818	1.89743e-05	0.146627	8.89385e-06	-0.07342	-0.23856	-0.31198
N01270	9077489	1.90133e-05	0.14296	9.14205e-06	0.081745	0.277425	0.35917
H01930	18770009	1.92518e-05	0.103628	1.27819e-05	0.06761	-0.175065	-0.107455
J00704	4158620	1.93435e-05	0.00194344	0.000685041	-0.15404	-0.1595	-0.31354
H00359	2135202	1.94157e-05	0.000686591	0.00194683	-0.16037	-0.320005	-0.480375
H01064	8734142	1.97359e-05	0.172856	7.86997e-06	0.06032	0.204215	0.264535
J00333	1500209	1.98307e-05	0.0373715	3.6589e-05	0.06392	-0.1717	-0.10778
A00979	6526915	1.99199e-05	0.0835425	1.64467e-05	0.023485	0.06235	0.085835
D02197	18508168	1.99963e-05	0.0297341	4.63999e-05	0.09802	0.192585	0.290605
J00200	938866	2.01257e-05	0.143446	9.68482e-06	0.100925	0.31677	0.417695
F01642	16287063	2.01442e-05	0.311761	4.46054e-06	0.045035	0.30081	0.345845
J01392	15521744	2.02143e-05	0.0796906	1.75155e-05	0.072815	0.14557	0.218385
H02531	24777160	2.02638e-05	0.0277618	5.04108e-05	0.061165	0.115685	0.17685
D01567	10523781	2.04215e-05	0.0133434	0.00010576	-0.107355	0.191115	0.08376
N00855	5333751	2.04371e-05	0.00519694	0.000271767	0.063545	0.072935	0.13648
J00127	562740	2.0688e-05	0.0508017	2.81682e-05	0.059455	0.131405	0.19086
N03285.N03286	25748968	2.07584e-05	0.0620322	2.31528e-05	0.104595	0.24224	0.346835
B00165.B00166	663581	2.07641e-05	0.070773	2.02993e-05	-0.064875	-0.155075	-0.21995
F01397	10887612	2.0838e-05	2.09866e-05	0.0687172	0.07707	0.034755	0.111825
A00147.A00148	699965	2.08439e-05	1.98503e-05	0.0726726	-0.1291	-0.088455	-0.217555
L01941	26156453	2.09402e-05	0.000479692	0.00302223	0.097635	0.068205	0.16584
J00418	1869776	2.11201e-05	0.0607203	2.40961e-05	-0.053965	-0.13133	-0.185295
D01942	17017620	2.13171e-05	0.591892	2.49673e-06	0.053715	-0.47677	-0.423055
I00631.I00632	11859817	2.13444e-05	0.100992	1.46528e-05	0.046985	0.121425	0.16841
F01788	17432139	2.13457e-05	6.41777e-05	0.0230597	0.317585	-0.21001	0.107575
M01486	18621968	2.13499e-05	0.00215499	0.000686886	-0.15144	0.191975	0.040535
J01417.J01418	15817196	2.13562e-05	2.60731e-06	0.567905	0.07517	0.01144	0.08661
N02523.N02524	21962830	2.14093e-05	0.180634	8.21915e-06	-0.0355	-0.134185	-0.169685
K01072.K01073	16301547	2.14627e-05	0.0038927	0.000382418	0.147375	0.22289	0.370265
J00495	2593923	2.14969e-05	0.196071	7.60535e-06	-0.059785	-0.232765	-0.29255
E01350	16761961	2.16532e-05	0.533564	2.81661e-06	0.017655	0.087935	0.10559
F00118	571713	2.17186e-05	7.31746e-06	0.206045	0.161115	0.045435	0.20655
N00178	820250	2.17582e-05	0.113514	1.33083e-05	-0.185155	-0.46678	-0.651935
H00131	626120	2.1759e-05	0.00833986	0.000181146	0.09342	-0.24622	-0.1528
B01800.B01801	18466159	2.19606e-05	0.0272327	5.60277e-05	-0.0623	-0.10739	-0.16969
D00957	4690358	2.20942e-05	0.0339862	4.51879e-05	-0.091235	-0.16681	-0.258045
H02224	22347236	2.20975e-05	7.52197e-05	0.0204203	-0.185065	0.13529	-0.049775
N00361	1726757	2.2122e-05	0.834974	1.84178e-06	0.006415	-0.17706	-0.170645
A00094.A00095	429403	2.21511e-05	0.0121984	0.000126247	-0.078505	-0.168885	-0.24739
I00788.I00789	12798176	2.21833e-05	0.684594	2.25304e-06	0.00729	-0.106395	-0.099105
N02546	22083314	2.22211e-05	0.0438689	3.52241e-05	-0.05502	-0.12339	-0.17841
E00120	680029	2.25322e-05	0.00279513	0.000561159	0.256465	0.2764	0.532865
E00622	3668343	2.25719e-05	0.0171613	9.1571e-05	0.099285	0.180665	0.27995
H02133	20899034	2.26184e-05	0.0450384	3.49691e-05	0.159275	0.25065	0.409925
N02821	23536098	2.26608e-05	0.061206	2.57839e-05	-0.10766	-0.22464	-0.3323
A00063.A00064	251330	2.30635e-05	0.0308121	5.2197e-05	-0.075085	-0.153195	-0.22828
A00393	2027304	2.33568e-05	0.0721067	2.26094e-05	0.068635	0.17202	0.240655
K00478	2398908	2.36063e-05	0.00741907	0.000222268	0.0943	0.14531	0.23961
F01276	6848207	2.36696e-05	0.440876	3.75112e-06	0.033725	-0.18492	-0.151195
H01914	18679033	2.36828e-05	0.136569	1.21167e-05	0.082325	0.24911	0.331435
B01004.B01005	8711134	2.37038e-05	0.53146	3.1166e-06	0.017095	-0.137525	-0.12043
K00901	10873555	2.38176e-05	4.40594e-06	0.377876	-0.20436	-0.043855	-0.248215
B01172	13732850	2.3859e-05	0.235755	7.07519e-06	-0.028885	-0.120585	-0.14947
M01947	20861938	2.38864e-05	0.251852	6.63114e-06	0.040765	0.139825	0.18059
D00657.D00658	3212376	2.41163e-05	0.810008	2.08314e-06	0.00833	-0.16508	-0.15675
D01938	17000842	2.42816e-05	0.0013448	0.00126398	0.12738	0.12297	0.25035
H01249.H01250	14754820	2.43224e-05	0.0737194	2.30993e-05	-0.0401	-0.08729	-0.12739
H01318.H01319.H01320	15456437	2.44554e-05	0.165746	1.03344e-05	0.041885	0.11395	0.155835
C01339	18594850	2.45465e-05	0.263552	6.52525e-06	0.059315	0.393735	0.45305
N03229.N03230.N03231	25525708	2.45831e-05	0.00026731	0.00644383	0.114855	0.06997	0.184825
E00153	841535	2.46176e-05	0.486436	3.54641e-06	0.027975	-0.17291	-0.144935
D00481	2257303	2.46338e-05	0.244789	7.05229e-06	-0.07491	-0.260435	-0.335345
I01005	14089821	2.49675e-05	0.0903346	1.93889e-05	0.18643	0.281785	0.468215
B00271	1215195	2.50205e-05	0.0031699	0.000553797	0.06128	0.067555	0.128835
G00754	5631801	2.51406e-05	0.00242518	0.000727594	0.08713	0.09115	0.17828
C00760	15321426	2.54153e-05	0.000232613	0.00767492	0.092365	0.060185	0.15255
K00350	1641083	2.54312e-05	8.14553e-06	0.219322	-0.14874	-0.039555	-0.188295
D02536	20878435	2.56073e-05	0.807447	2.22901e-06	0.00602	-0.10171	-0.09569
F01764	17236628	2.56889e-05	0.0248803	7.25866e-05	0.055715	0.079645	0.13536
E00210.E00211	1102906	2.6338e-05	0.000157028	0.0118138	0.10492	0.060645	0.165565
F01465	12838147	2.63473e-05	0.00298208	0.00062232	-0.147175	0.144675	-0.0025
H00087	421916	2.63704e-05	0.024456	7.59551e-05	0.076685	-0.13954	-0.062855
K00332	1537606	2.6794e-05	0.355931	5.30913e-06	-0.06396	-0.329005	-0.392965
F00618.F00619.F00620	2883714	2.68159e-05	0.496225	3.81147e-06	0.0215	0.13084	0.15234
E00462	2548318	2.68575e-05	0.16683	1.13559e-05	-0.04079	0.122945	0.082155
H00944	6961967	2.68632e-05	0.367589	5.15505e-06	0.0272	0.25337	0.28057
J01374	15276356	2.69895e-05	0.177528	1.0728e-05	-0.072505	-0.286145	-0.35865
B01581	17316276	2.7079e-05	0.759649	2.51605e-06	0.012835	0.18262	0.195455
A00350	1786856	2.7089e-05	0.0348482	5.48688e-05	-0.090305	-0.13686	-0.227165
L00174	1257331	2.71497e-05	0.000102875	0.0186312	0.150885	0.062865	0.21375
H00384	2348282	2.77417e-05	0.0100693	0.00019482	0.099565	0.170175	0.26974
D01887	16525714	2.79736e-05	0.00102392	0.0019331	0.06126	0.045655	0.106915
D00253.D00254	1153701	2.80881e-05	0.0148027	0.000134304	-0.08212	-0.11065	-0.19277
J01399	15575617	2.82363e-05	0.368534	5.42517e-06	-0.030235	-0.21415	-0.244385
H00292	1696420	2.85722e-05	0.00248066	0.0008163	0.06179	-0.07349	-0.0117
M00209	2468137	2.88012e-05	0.00460038	0.000443973	-0.123255	-0.137605	-0.26086
D00262.D00263.D00264	1203584	2.88632e-05	0.0547265	3.74074e-05	0.064235	0.10149	0.165725
H02108	20540898	2.89349e-05	0.0529087	3.8796e-05	0.06792	0.13429	0.20221
C00630.C00631	14231426	2.90535e-05	9.63456e-05	0.021399	0.10209	0.050665	0.152755
K00072	349225	2.91682e-05	0.38597	5.36431e-06	-0.03439	-0.18015	-0.21454
K00445	2173706	2.9169e-05	0.229106	9.03741e-06	-0.1263	-0.499995	-0.626295
B01753	18227247	2.92124e-05	0.0544843	3.80633e-05	-0.08877	0.14247	0.0537
M01448.M01449	18461087	2.94855e-05	0.000541859	0.0038658	0.06396	0.028245	0.092205
A00835	4953003	2.95121e-05	0.0891641	2.35157e-05	-0.12044	-0.26638	-0.38682
E01281	16082628	2.95227e-05	0.217196	9.65749e-06	-0.06333	-0.192015	-0.255345
H00193	1033225	2.97521e-05	0.0285325	7.41301e-05	-0.067395	-0.239095	-0.30649
H02023	19505963	2.9769e-05	0.309924	6.82882e-06	0.03502	0.127175	0.162195
F01777.F01778	17354083	2.98085e-05	0.828009	2.55967e-06	0.008985	-0.189345	-0.18036
M01143	17142710	2.98146e-05	0.132002	1.60596e-05	-0.07527	-0.31177	-0.38704
D00345	1575618	2.98651e-05	0.0270189	7.8603e-05	0.100475	0.20386	0.304335
N01531.N01532	13550274	2.98902e-05	0.285019	7.45806e-06	-0.029165	-0.141355	-0.17052
B00765	4495789	3.00171e-05	0.000114693	0.0186185	-0.08714	-0.068195	-0.155335
D00970	4747213	3.02188e-05	0.000689403	0.00311988	0.157425	0.11721	0.274635
D01974	17246454	3.0229e-05	0.000102483	0.0209951	0.24761	0.1859	0.43351
M00752	15040933	3.03527e-05	8.94345e-05	0.0241643	0.116735	0.05315	0.169885
E01068	13299643	3.0391e-05	0.350679	6.17105e-06	-0.024335	-0.09921	-0.123545
I00732	12437919	3.04054e-05	0.363548	5.95565e-06	-0.048565	-0.18215	-0.230715
D02448	20370092	3.0436e-05	0.000244745	0.00885619	-0.113925	-0.073835	-0.18776
E01093.E01094	13537307	3.06411e-05	0.000184471	0.0118351	0.151135	-0.105695	0.04544
C00352	9121344	3.06827e-05	0.75135	2.91e-06	-0.01485	-0.2296	-0.24445
H01314	15447957	3.11058e-05	0.00955838	0.000232143	0.064465	0.08348	0.147945
N03316	25868248	3.11419e-05	0.0059473	0.000373562	-0.11099	-0.11106	-0.22205
M00356	6083946	3.13416e-05	0.253375	8.82894e-06	-0.037745	-0.19045	-0.228195
G01067	12844244	3.13935e-05	0.00170683	0.00131297	0.08794	0.07435	0.16229
N01908	16098599	3.16169e-05	0.972366	2.32237e-06	-0.00142	0.196185	0.194765
N02216	19955866	3.17145e-05	0.200903	1.12776e-05	0.03925	0.140045	0.179295
D02231	18712719	3.17373e-05	0.338527	6.69802e-06	0.018855	-0.13201	-0.113155
I00206.I00207	2452343	3.17763e-05	0.00424764	0.000534524	0.0674	0.070755	0.138155
D01626	13166587	3.18174e-05	0.130832	1.73781e-05	-0.12289	-0.349715	-0.472605
B01322.B01323	15361142	3.20099e-05	0.187113	1.22302e-05	-0.03549	-0.123025	-0.158515
K00744	5859568	3.20732e-05	6.88473e-06	0.333102	-0.29669	0.064345	-0.232345
H00560	3292008	3.21407e-05	2.43533e-05	0.094382	-0.157515	0.089125	-0.06839
D01198.D01199	6174926	3.21965e-05	0.00192302	0.0011975	0.10488	0.118675	0.223555
F02069	19086393	3.22183e-05	0.514057	4.48294e-06	-0.015795	-0.214615	-0.23041
L01379.L01380.L01381	23249609	3.22808e-05	0.704728	3.27688e-06	0.012215	0.15197	0.164185
F01450	12595316	3.27127e-05	0.205535	1.13976e-05	0.042235	0.133965	0.1762
F00360	1685583	3.30114e-05	7.39656e-05	0.0319831	-0.18183	-0.14897	-0.3308
F00546	2560715	3.32008e-05	0.00720395	0.000330413	0.07931	-0.112135	-0.032825
I00370	7674853	3.32269e-05	0.105511	2.25786e-05	-0.10771	-0.27939	-0.3871
N01240	8838292	3.32878e-05	0.366881	6.50618e-06	0.047535	0.330885	0.37842
H02454.H02455	24364080	3.34613e-05	0.00558919	0.000429472	-0.090795	-0.10393	-0.194725
J01246	13166369	3.37241e-05	5.57336e-06	0.434336	0.212655	0.0364	0.249055
D00214	970994	3.39907e-05	0.379414	6.4345e-06	-0.029655	0.13265	0.102995
L00030	245484	3.41471e-05	0.146416	1.67567e-05	-0.06144	-0.212665	-0.274105
H00345	2052845	3.41641e-05	0.0204836	0.00011984	0.077335	0.18718	0.264515
J01292	14200161	3.4169e-05	0.0945116	2.59771e-05	-0.048425	-0.11656	-0.164985
H01204	14224033	3.42872e-05	0.290134	8.49365e-06	-0.034905	-0.14586	-0.180765
J00236	1129610	3.44061e-05	0.113011	2.18872e-05	-0.05088	-0.129365	-0.180245
I01163	14924284	3.44085e-05	1.16255e-05	0.212781	0.12918	0.03344	0.16262
N00123	549805	3.44462e-05	0.382329	6.47768e-06	0.024395	0.098255	0.12265
H02240	22505341	3.45027e-05	3.80633e-05	0.0651806	-0.189645	-0.08851	-0.278155
B00808.B00809	4803765	3.48052e-05	0.0652993	3.83531e-05	-0.04073	-0.098965	-0.139695
F00729	3445458	3.48552e-05	0.000916048	0.00273818	-0.14195	-0.16079	-0.30274
D01139	5684399	3.4966e-05	0.828728	3.03706e-06	0.004495	-0.090865	-0.08637
D00067	311108	3.53727e-05	0.040596	6.27763e-05	0.088905	-0.189525	-0.10062
D02038	17646439	3.53998e-05	1.36459e-05	0.186911	0.093365	0.02922	0.122585
B00508	2432926	3.54286e-05	5.40126e-05	0.047263	-0.103385	-0.043205	-0.14659
I00232	2840733	3.54348e-05	0.0789396	3.23448e-05	-0.10385	-0.170155	-0.274005
I00320	4699284	3.56996e-05	0.000613883	0.00419273	0.1582	0.123645	0.281845
B01096	12261045	3.57063e-05	0.02357	0.000109222	-0.07793	-0.14146	-0.21939
H01766	17859974	3.58969e-05	0.0365985	7.07457e-05	0.15039	-0.1785	-0.02811
L00036.L00037	290905	3.59816e-05	0.328146	7.91041e-06	-0.025155	0.117725	0.09257
F01859	17897829	3.60148e-05	0.076826	3.38212e-05	0.07722	0.152815	0.230035
N03007	24509437	3.61322e-05	0.00187648	0.00138956	-0.129735	-0.132885	-0.26262
C00498	12720787	3.63194e-05	0.0163225	0.00016064	0.117325	0.15932	0.276645
J01815	18909797	3.64592e-05	2.55035e-05	0.103238	-0.1062	-0.05408	-0.16028
C00276	6242437	3.6544e-05	0.00259014	0.00101907	0.12266	0.16969	0.29235
E00780.E00781	5332938	3.67361e-05	0.0794753	3.34001e-05	-0.03155	-0.09747	-0.12902
D00823	3991472	3.67585e-05	0.000105145	0.0252625	0.16934	0.08258	0.25192
B00855	5262314	3.67853e-05	0.0139489	0.000190575	0.07802	0.10091	0.17893
B00706	3780493	3.69034e-05	0.0052542	0.000507692	-0.138805	0.18724	0.048435
A00056.A00057.A00058	229758	3.69978e-05	0.4256	6.28495e-06	-0.02026	-0.14383	-0.16409
D01748	14998831	3.72646e-05	0.345586	7.80031e-06	-0.02534	-0.11119	-0.13653
N00261	1215283	3.72776e-05	0.104138	2.58953e-05	-0.12288	-0.30232	-0.4252
C00645	14394006	3.74934e-05	0.25225	1.07573e-05	-0.04339	-0.13715	-0.18054
N00684	3597417	3.75512e-05	0.00311339	0.000873015	-0.097805	-0.124945	-0.22275
F00922.F00923	4430979	3.75931e-05	0.000806767	0.00337309	0.09172	0.06398	0.1557
I00753.I00754	12591521	3.77634e-05	0.240784	1.13571e-05	-0.0297	-0.104295	-0.133995
J00560	3082653	3.80348e-05	0.627695	4.39033e-06	0.00973	0.047335	0.057065
D01040.D01041	5179873	3.80707e-05	0.649129	4.24967e-06	-0.018695	-0.21143	-0.230125
M00395	6427703	3.84694e-05	0.125283	2.22676e-05	-0.06974	0.13598	0.06624
K01128	18065137	3.8482e-05	0.0551151	5.06346e-05	-0.16993	-0.340285	-0.510215
H01089	9284806	3.86926e-05	0.0102231	0.000274594	-0.07751	-0.16257	-0.24008
K00914	11080489	3.86979e-05	0.0175652	0.00015984	0.18041	0.26142	0.44183
G00682	4744513	3.87312e-05	0.161727	1.73763e-05	-0.09175	0.28907	0.19732
C00523	13093993	3.87677e-05	0.159096	1.76817e-05	0.046685	-0.140795	-0.09411
F01057	5106414	3.88794e-05	0.872881	3.23276e-06	0.00539	-0.1978	-0.19241
L01826	25531822	3.8966e-05	0.543004	5.20917e-06	-0.074825	-0.4156	-0.490425
N01220	8721425	3.90066e-05	0.00718711	0.000394007	-0.144195	-0.20315	-0.347345
G00122	783544	3.9211e-05	0.528331	5.39015e-06	-0.02472	0.14455	0.11983
C00665	14612880	3.92966e-05	0.182888	1.56078e-05	-0.05082	-0.221135	-0.271955
G00363	2251274	3.93756e-05	0.000293598	0.0097435	0.13759	0.112335	0.249925
D01442	8184894	3.97949e-05	7.10079e-05	0.0407495	-0.19619	-0.13562	-0.33181
H00442	2673092	3.98659e-05	0.00164598	0.00176133	0.193225	-0.256815	-0.06359
M00953	16208085	4.00006e-05	0.127294	2.28579e-05	-0.071465	0.197655	0.12619
M01207.M01208	17442108	4.01091e-05	0.176246	1.65575e-05	-0.020345	0.061785	0.04144
H01496	16344982	4.02257e-05	0.0683669	4.28179e-05	0.05298	0.11042	0.1634
A00122.A00123	538432	4.02493e-05	0.457665	6.40029e-06	0.033305	0.35752	0.390825
B00339	1581435	4.03661e-05	0.000680414	0.00431848	0.0575	0.04368	0.10118
N00185.N00186	857779	4.03794e-05	0.00301892	0.000973658	-0.09398	-0.078445	-0.172425
H01680	17344154	4.04796e-05	0.0362437	8.1318e-05	0.07157	0.134725	0.206295
G00758	5732683	4.0528e-05	0.238777	1.23591e-05	-0.040435	-0.15705	-0.197485
F00871	4197137	4.05619e-05	0.0027939	0.00105721	-0.079625	-0.07449	-0.154115
B01912	18997129	4.05621e-05	0.737879	4.00302e-06	0.029515	-0.321375	-0.29186
H00790.H00791	5810896	4.06103e-05	0.0103724	0.000285135	-0.09949	-0.150925	-0.250415
D02319	19416984	4.07134e-05	4.29291e-06	0.690819	0.11304	0.009055	0.122095
G00915	8442374	4.07924e-05	0.0079062	0.000375887	0.048915	0.051715	0.10063
K00771	9485644	4.09233e-05	0.0228352	0.000130594	0.08756	0.12401	0.21157
J00449	2108037	4.0963e-05	0.0019247	0.00155102	-0.223285	-0.35643	-0.579715
I00267.I00268	3408085	4.09754e-05	0.36753	8.12511e-06	-0.026015	-0.145325	-0.17134
D01147	5765768	4.10152e-05	0.0242145	0.000123453	-0.08161	-0.12677	-0.20838
K00548	2826113	4.12734e-05	0.0756391	3.97896e-05	-0.03921	-0.081135	-0.120345
H02428.H02429	24173819	4.12799e-05	0.0150006	0.00020067	-0.066815	0.113875	0.04706
F01583	15678040	4.12985e-05	0.567194	5.30968e-06	-0.0229	-0.213165	-0.236065
M00307	5399401	4.14732e-05	0.0105156	0.000287703	-0.094395	-0.146735	-0.24113
A00390	2016317	4.18679e-05	0.0797593	3.83208e-05	-0.07139	0.2312	0.15981
I00980.I00981	13962622	4.19549e-05	0.00256057	0.00119633	-0.08378	-0.08617	-0.16995
E01352	16785694	4.22132e-05	0.360027	8.56504e-06	-0.0313	0.137835	0.106535
N03006	24504480	4.2307e-05	0.00352502	0.000876884	0.20448	0.220255	0.424735
L01112	21562869	4.24062e-05	0.546624	5.66908e-06	0.02654	0.273505	0.300045
N02316.N02317	20739506	4.27527e-05	0.026807	0.000116618	-0.07624	0.125235	0.048995
I01010.I01011	14127861	4.27897e-05	0.290091	1.07866e-05	0.036695	-0.14171	-0.105015
M01209	17449312	4.31612e-05	0.0546151	5.78306e-05	0.0528	0.09072	0.14352
D02144	18161944	4.31646e-05	0.0556735	5.6736e-05	-0.155945	-0.34628	-0.502225
M00375	6294324	4.31835e-05	0.00038736	0.00815826	-0.112115	-0.076205	-0.18832
N02689	22908455	4.32172e-05	0.60793	5.20264e-06	0.0184	-0.332485	-0.314085
E00998	11997188	4.32463e-05	0.0421543	7.50846e-05	0.063185	-0.163895	-0.10071
C00572	13686201	4.34397e-05	0.101323	3.1389e-05	0.065605	0.187805	0.25341
C01242	18154276	4.37105e-05	0.381768	8.3868e-06	-0.031305	-0.179095	-0.2104
M01034.M01035	16607025	4.38542e-05	0.310629	1.03441e-05	0.026625	-0.113825	-0.0872
N02956	24278735	4.38555e-05	0.712898	4.50734e-06	-0.01854	-0.22596	-0.2445
E00886	8850367	4.39733e-05	0.588942	5.47183e-06	-0.022295	0.149575	0.12728
N01736.N01737	14902746	4.42925e-05	0.177337	1.83145e-05	-0.048195	0.155955	0.10776
L00913	17070758	4.45026e-05	0.000638172	0.00511535	-0.22207	-0.153755	-0.375825
N02284	20481074	4.47867e-05	2.18092e-05	0.150715	-0.19612	0.07743	-0.11869
A00520	2713568	4.48038e-05	0.573537	5.73341e-06	0.01698	0.1244	0.14138
H00347	2064661	4.49845e-05	0.00755852	0.000436942	0.07182	0.103515	0.175335
C00336	8988592	4.5208e-05	0.010863	0.000305658	0.12735	0.21195	0.3393
F00792.F00793	3814752	4.53403e-05	5.29794e-05	0.0628703	0.197245	0.092405	0.28965
J00649.J00650	3668575	4.53437e-05	0.000447843	0.00743811	-0.13584	0.092635	-0.043205
J01428	15899618	4.53438e-05	0.283549	1.17479e-05	-0.040705	0.155625	0.11492
I00524	10842421	4.53869e-05	0.534621	6.23718e-06	-0.025175	0.193125	0.16795
D01300	7282133	4.58789e-05	0.0100693	0.000335035	0.073685	-0.09749	-0.023805
M00440	6815048	4.58796e-05	0.306661	1.10011e-05	0.02329	0.098205	0.121495
K00888	10623650	4.64159e-05	0.141001	2.42282e-05	0.058685	0.151285	0.20997
N00532.N00533	2635282	4.64338e-05	0.104007	3.28596e-05	-0.07487	-0.177795	-0.252665
H01973	19161008	4.64539e-05	0.684956	4.99188e-06	-0.01735	0.20081	0.18346
M01804	20215023	4.64622e-05	0.150261	2.27596e-05	0.058465	0.19666	0.255125
H00942	6933952	4.68338e-05	0.463429	7.44326e-06	0.050045	0.344665	0.39471
D00549	2593154	4.69036e-05	0.00877725	0.000393628	-0.191975	-0.30626	-0.498235
C01156	17741396	4.71165e-05	0.049592	7.00092e-05	-0.079735	0.205415	0.12568
L01810	25470699	4.72975e-05	0.247989	1.40583e-05	0.063435	0.289465	0.3529
L00906	16912661	4.73386e-05	0.0627184	5.56387e-05	0.17314	0.35852	0.53166
D00226.D00227	1007589	4.78976e-05	0.00475169	0.000743751	-0.097105	-0.12979	-0.226895
H00805	5928888	4.83062e-05	0.102166	3.49102e-05	0.05798	-0.133985	-0.076005
M01387	18172941	4.8433e-05	0.0186547	0.000191735	0.077465	0.10571	0.183175
A00798	4588015	4.84679e-05	0.0343701	0.000104147	0.032085	0.048385	0.08047
L00216	1651075	4.84865e-05	0.105392	3.39782e-05	-0.044525	0.10697	0.062445
H00515	3078356	4.85112e-05	0.00205181	0.00174626	0.07893	0.07199	0.15092
D01907.D01908	16750622	4.86453e-05	0.494926	7.26105e-06	0.02388	-0.157215	-0.133335
E01148	14422422	4.88136e-05	0.0749382	4.81345e-05	-0.073605	-0.1868	-0.260405
N02616	22497376	4.89095e-05	4.09552e-05	0.0882615	-0.115315	-0.04882	-0.164135
D00633.D00634	3087439	4.90325e-05	0.0122025	0.000297035	0.07656	0.108625	0.185185
N02588	22323744	4.90851e-05	0.00120452	0.00301264	-0.07398	0.048355	-0.025625
N00612	3166322	4.91634e-05	0.00253688	0.00143287	-0.079095	-0.0814	-0.160495
J01199	11465575	4.93656e-05	0.000207579	0.0175893	0.20146	0.14811	0.34957
D02066	17798070	4.98463e-05	3.16511e-05	0.116571	-0.11294	-0.036415	-0.149355
J00514	2711723	4.9924e-05	0.278991	1.3247e-05	0.078655	0.297615	0.37627
N03206	25406010	5.03522e-05	0.761399	4.89893e-06	0.01443	0.220675	0.235105
K00804	9791997	5.06623e-05	0.000968206	0.00387816	0.109195	-0.09472	0.014475
H00423	2582972	5.09781e-05	0.000927088	0.00407745	0.08412	0.068375	0.152495
I00949.I00950	13769799	5.10051e-05	5.70413e-06	0.663083	-0.13048	-0.012335	-0.142815
J00141	634505	5.10405e-05	0.0104719	0.000361456	-0.0735	-0.12011	-0.19361
H01770	17915905	5.11693e-05	0.763669	4.97004e-06	0.01105	0.16054	0.17159
H01649	17174425	5.12648e-05	0.960927	3.95775e-06	0.00099	-0.17164	-0.17065
D01850	15954099	5.13421e-05	0.00829616	0.000459165	-0.102585	-0.16694	-0.269525
A00340	1717682	5.14837e-05	0.421259	9.06962e-06	0.031725	-0.22557	-0.193845
J00862	5176523	5.15811e-05	0.104348	3.66894e-05	0.049065	0.120265	0.16933
F01271	6748373	5.16638e-05	0.00520327	0.000737055	-0.13699	0.16844	0.03145
B01469	16587041	5.17838e-05	0.75231	5.11056e-06	0.00923	0.13016	0.13939
E01251	15583312	5.18447e-05	0.19567	1.96739e-05	0.050915	0.14275	0.193665
L00197	1487054	5.20243e-05	0.0252479	0.000153043	-0.061855	-0.103725	-0.16558
N02918	24105590	5.23399e-05	0.111164	3.49875e-05	-0.04042	-0.108375	-0.148795
J00120	534356	5.23523e-05	0.0905707	4.29535e-05	0.107665	-0.299925	-0.19226
F01768	17273011	5.23557e-05	0.702388	5.53912e-06	0.01253	-0.154095	-0.141565
H01414	15968927	5.25329e-05	0.391912	9.96353e-06	-0.03802	-0.29483	-0.33285
C00697	14852182	5.2613e-05	0.599467	6.52457e-06	-0.024955	-0.211155	-0.23611
G00052	370526	5.26257e-05	0.0296478	0.000131959	0.093705	0.219695	0.3134
L01695.L01696	24952009	5.27967e-05	0.12188	3.22123e-05	-0.11425	-0.26648	-0.38073
E00304	1631597	5.29116e-05	2.1924e-05	0.179495	0.166885	0.065195	0.23208
L00262	3460692	5.36718e-05	0.194182	2.05806e-05	0.038965	0.10576	0.144725
D00089	410045	5.3707e-05	1.97485e-05	0.202507	0.11399	0.027105	0.141095
G00387.G00388	2424954	5.38044e-05	0.0177952	0.000225176	0.047325	-0.07153	-0.024205
I00190	2150848	5.38804e-05	9.89728e-05	0.0405481	0.09791	0.04771	0.14562
J00257.J00258.J00259	1219198	5.39472e-05	0.497905	8.07089e-06	0.03118	-0.27447	-0.24329
N00338	1600978	5.39539e-05	0.04482	8.96715e-05	-0.09323	-0.27556	-0.36879
B00405	1884264	5.3995e-05	0.138873	2.89644e-05	-0.05889	-0.18058	-0.23947
C00640	14317040	5.40103e-05	0.153998	2.61278e-05	0.065755	-0.21208	-0.146325
A01055	7971736	5.4126e-05	0.000202515	0.0199142	-0.15576	-0.096005	-0.251765
M00071	386106	5.42217e-05	0.415644	9.72139e-06	0.03166	0.199615	0.231275
A00550.A00551	2867636	5.44093e-05	0.645985	6.27838e-06	-0.0154	0.14291	0.12751
G00510	3318994	5.44428e-05	0.0514304	7.89112e-05	-0.089685	0.20072	0.111035
B01407.B01408.B01409	16153662	5.49213e-05	0.378552	1.08228e-05	-0.023125	0.112245	0.08912
B01627	17593312	5.50355e-05	0.000984124	0.00417245	-0.1341	-0.121575	-0.255675
E01103.E01104	13617848	5.50529e-05	0.282839	1.45228e-05	-0.04932	-0.252955	-0.302275
H00993.H00994	7431917	5.52587e-05	0.00947727	0.000435167	-0.167185	0.179985	0.0128
H01443	16108859	5.52614e-05	3.03847e-05	0.13574	0.124305	0.0176	0.141905
E00927	10217395	5.53631e-05	0.0427667	9.66318e-05	0.11105	0.260085	0.371135
L00328	4301445	5.57018e-05	0.476527	8.72972e-06	0.0223	0.124605	0.146905
G00512	3336346	5.5768e-05	0.0139378	0.000298848	-0.035525	-0.09601	-0.131535
F01196	6001320	5.58722e-05	0.884779	4.71723e-06	0.005845	-0.208985	-0.20314
F01533	14754976	5.62326e-05	0.109156	3.85029e-05	-0.056935	-0.163325	-0.22026
F00974	4686841	5.63835e-05	0.00250382	0.00168343	0.062955	0.057905	0.12086
G00873	7911812	5.64001e-05	0.056986	7.39891e-05	0.06701	-0.11285	-0.04584
F00339	1599691	5.64314e-05	0.108482	3.88902e-05	-0.07832	-0.24759	-0.32591
J00580.J00581	3259944	5.64932e-05	0.664586	6.35563e-06	-0.015035	0.130795	0.11576
C00400	9768132	5.66409e-05	0.0119222	0.000355287	0.32324	0.417455	0.740695
M01102	16915792	5.68845e-05	0.327944	1.29763e-05	0.021375	0.1159	0.137275
D01152	5795019	5.72726e-05	0.354467	1.20939e-05	-0.026645	-0.12175	-0.148395
F00260	1236864	5.76019e-05	0.100487	4.29264e-05	-0.052425	0.152245	0.09982
M00378.M00379	6312251	5.76056e-05	0.0220581	0.000195567	-0.12335	-0.21765	-0.341
N02963	24323361	5.76544e-05	4.20664e-05	0.102642	0.25554	0.087175	0.342715
J00263	1247114	5.76545e-05	0.00808477	0.000534065	0.09467	-0.1079	-0.01323
L01026	20709307	5.76721e-05	0.00098094	0.00440314	-0.14083	-0.10931	-0.25014
E00273	1428827	5.7857e-05	4.34087e-05	0.0998461	0.191135	0.08226	0.273395
A00628	3400250	5.80004e-05	0.377754	1.15043e-05	-0.04072	-0.21976	-0.26048
H00028	151822	5.80534e-05	0.868527	5.00859e-06	-0.004115	-0.15319	-0.157305
L00484	6239957	5.82442e-05	0.00457808	0.000953578	0.08702	0.103415	0.190435
C00758	15310416	5.85627e-05	0.0342456	0.000128232	-0.100365	-0.237215	-0.33758
I01026	14249197	5.86268e-05	0.00112089	0.00392239	-0.13201	-0.119235	-0.251245
H01323	15470288	5.8958e-05	0.178268	2.48133e-05	0.046455	0.14597	0.192425
H01386	15845799	5.93452e-05	0.0146573	0.000303933	-0.097205	-0.12583	-0.223035
A01023	7381507	5.94891e-05	0.488876	9.13631e-06	-0.028725	-0.15867	-0.187395
K00631	3389002	5.96255e-05	0.8981	4.98563e-06	0.00511	0.130775	0.135885
I00966	13853847	5.96785e-05	0.0471788	9.49981e-05	-0.078635	-0.26892	-0.347555
B01853	18693565	5.96896e-05	6.17829e-05	0.0725572	-0.1237	-0.06036	-0.18406
M00671	14368312	5.97618e-05	0.0358842	0.000125087	0.08675	-0.20823	-0.12148
K00777.K00778	9569962	5.98147e-05	5.10576e-06	0.879978	0.094075	-0.0027	0.091375
L00265	3482741	5.9887e-05	0.129959	3.46174e-05	0.033415	-0.1055	-0.072085
M00042	234026	6.01602e-05	0.264395	1.70995e-05	0.049235	0.20516	0.254395
K00501	2525674	6.12184e-05	0.0227251	0.000202731	0.06652	0.115465	0.181985
G00352	2217063	6.12394e-05	0.000320811	0.014366	0.14489	0.09642	0.24131
K00957	13650613	6.15687e-05	0.970153	4.7782e-06	0.001695	-0.218445	-0.21675
J00792.J00793	4723211	6.16778e-05	0.0454733	0.000102136	0.02053	-0.05846	-0.03793
I00129	1131345	6.19204e-05	0.0256064	0.000182151	-0.117345	0.158515	0.04117
M01727	19818858	6.21115e-05	0.00549158	0.000852178	0.09543	0.11163	0.20706
I01175	14969921	6.23106e-05	0.94142	4.98823e-06	-0.001445	0.0864	0.084955
D01144	5730398	6.23326e-05	0.00789737	0.000594858	0.081025	-0.09772	-0.016695
F02051	18999500	6.25251e-05	0.0187723	0.000251088	0.114205	-0.17683	-0.062625
E01092	13531960	6.33866e-05	0.330229	1.44863e-05	0.0349	-0.26998	-0.23508
G00799	6610776	6.36282e-05	0.121335	3.95888e-05	0.04669	-0.10768	-0.06099
F00058.F00059	331414	6.36831e-05	0.0147977	0.000324916	0.056315	0.085915	0.14223
E00312	1687681	6.38112e-05	0.232681	2.07085e-05	-0.05202	-0.18244	-0.23446
G00709	4941893	6.38922e-05	0.401443	1.20193e-05	-0.0122	-0.16692	-0.17912
L01583	24441506	6.41257e-05	0.0661043	7.32806e-05	0.119145	0.24502	0.364165
B00798	4719099	6.42302e-05	0.727306	6.67216e-06	-0.023255	-0.29462	-0.317875
B00663	3327845	6.43008e-05	0.000128395	0.03784	0.110605	0.08684	0.197445
H02157	21278917	6.49681e-05	0.00212976	0.00230685	0.160575	0.172285	0.33286
D01148.D01149	5770999	6.53013e-05	0.0389373	0.000126878	-0.06902	-0.148435	-0.217455
I00173	1883515	6.53249e-05	0.0933055	5.29683e-05	-0.0517	-0.095705	-0.147405
L00698	10235166	6.54963e-05	0.161835	3.06255e-05	0.083355	0.23224	0.315595
N01068	7744676	6.5583e-05	0.00425983	0.00116515	-0.15875	-0.3389	-0.49765
D01795.D01796	15458359	6.58094e-05	6.92511e-05	0.0719396	0.08875	0.041635	0.130385
F00973	4679094	6.60501e-05	0.00151605	0.0032991	0.1416	0.10756	0.24916
I00633	11867835	6.62018e-05	0.508962	9.85151e-06	-0.022325	-0.13369	-0.156015
H01370	15768041	6.6423e-05	0.265548	1.89501e-05	0.05402	-0.148345	-0.094325
C00493.C00494	12644388	6.6431e-05	0.744977	6.75568e-06	0.01813	-0.23261	-0.21448
A00894	5471024	6.73156e-05	0.153129	3.33404e-05	0.111335	0.284885	0.39622
L00620	8812830	6.74321e-05	3.79512e-05	0.134777	-0.08566	-0.030025	-0.115685
B00171	694204	6.74411e-05	0.278827	1.83472e-05	-0.049685	-0.193105	-0.24279
D01065	5294035	6.75008e-05	0.480821	1.06497e-05	-0.01863	-0.137625	-0.156255
C00382	9467742	6.75138e-05	3.94099e-05	0.129959	-0.159395	-0.066685	-0.22608
N02762	23230195	6.75678e-05	0.0600936	8.53017e-05	0.04422	0.06821	0.11243
I00520	10804728	6.78655e-05	0.000327321	0.0157354	-0.183095	0.13161	-0.051485
H01321	15460206	6.78935e-05	0.0663293	7.76856e-05	0.05094	-0.190455	-0.139515
E01218	15314559	6.8127e-05	0.103915	4.97713e-05	-0.062775	-0.15713	-0.219905
I00135	1258128	6.81559e-05	0.0587827	8.80256e-05	-0.09446	-0.20565	-0.30011
M00892	15893565	6.85286e-05	0.444359	1.17135e-05	0.03865	0.235325	0.273975
D01708	14546083	6.86359e-05	0.000320811	0.016252	0.152585	-0.094805	0.05778
N03242.N03243.N03244.N03245	25564856	6.90922e-05	0.0103015	0.000509765	-0.08967	-0.11149	-0.20116
D00013.D00014.D00015.D00016.D00017	93515	6.91114e-05	0.270186	1.94419e-05	-0.026805	-0.109375	-0.13618
H01428	16027650	6.95575e-05	0.0159716	0.000331191	0.074275	0.11322	0.187495
B00528.B00529	2538382	6.99829e-05	0.137653	3.86818e-05	-0.0693	-0.19034	-0.25964
M00410	6593618	7.01477e-05	0.0256865	0.000207823	0.07422	0.15937	0.23359
L00074	511362	7.03191e-05	0.609983	8.7746e-06	-0.01316	0.107365	0.094205
E01389	17046495	7.03916e-05	0.00226443	0.0023663	-0.160695	-0.18041	-0.341105
M01594.M01595	19233983	7.08084e-05	0.00170813	0.00315706	-0.046135	-0.066865	-0.113
D02502	20721373	7.08124e-05	0.00962184	0.000560496	-0.07124	-0.10385	-0.17509
F00949	4574712	7.09142e-05	2.57027e-05	0.210149	0.056895	0.018965	0.07586
N01255	8943266	7.11123e-05	3.34283e-05	0.162071	0.32734	-0.12255	0.20479
I00166	1849115	7.12306e-05	0.0995461	5.45224e-05	-0.07247	-0.19541	-0.26788
J00038.J00039	190246	7.13111e-05	0.00532152	0.00102116	-0.082105	-0.118165	-0.20027
I00194	2242135	7.13958e-05	1.15939e-05	0.46931	-0.11267	0.016055	-0.096615
D00308	1398863	7.14998e-05	0.301398	1.80814e-05	0.033805	0.12638	0.160185
F00334.F00335.F00336	1581335	7.18938e-05	0.272404	2.01253e-05	0.053435	0.28459	0.338025
E00358	1951230	7.25534e-05	0.391203	1.4153e-05	-0.03266	-0.14532	-0.17798
M01372.M01373	18113159	7.25903e-05	0.494001	1.1214e-05	-0.00987	0.107685	0.097815
J01798	18812395	7.27796e-05	0.00662104	0.000839049	0.052155	-0.05686	-0.004705
M01930.M01931	20798946	7.2915e-05	0.000604457	0.0092092	0.138745	0.101675	0.24042
A00714	3965353	7.30204e-05	0.070035	7.96071e-05	-0.134595	-0.43973	-0.574325
L01150.L01151	21946706	7.33662e-05	0.139597	4.01433e-05	0.045645	0.145345	0.19099
H01643.H01644	17152054	7.36897e-05	0.000282259	0.0199485	0.068655	0.04219	0.110845
N01126	8044202	7.39416e-05	7.34352e-06	0.769586	0.09642	0.00577	0.10219
J01506	16667840	7.41005e-05	3.80112e-05	0.149025	-0.189415	-0.06741	-0.256825
L00476	6181380	7.42235e-05	0.61511	9.22568e-06	0.01768	0.182755	0.200435
E01541	18035159	7.43258e-05	0.0175252	0.000324292	-0.09901	-0.129895	-0.228905
N02974	24361022	7.43544e-05	4.31169e-05	0.131866	-0.220425	-0.094525	-0.31495
E00314	1703614	7.4405e-05	0.0250967	0.000226716	0.136375	0.179825	0.3162
N02941.N02942	24206769	7.48737e-05	0.00351728	0.00162872	0.0977	0.10911	0.20681
N02797	23423453	7.4935e-05	0.00150523	0.0038092	-0.126255	-0.09648	-0.222735
B01616.B01617	17547728	7.4988e-05	0.104414	5.49557e-05	0.068995	0.21233	0.281325
L01224	22395517	7.52073e-05	0.728601	7.90049e-06	0.01788	-0.20316	-0.18528
B01088	12116125	7.52179e-05	0.612327	9.40213e-06	0.016955	-0.16112	-0.144165
D01488	9107890	7.52629e-05	0.176411	3.26561e-05	0.02971	0.07177	0.10148
M01146.M01147.M01148.M01149	17168466	7.5298e-05	0.010492	0.000549356	0.121385	0.13465	0.256035
H00931	6891954	7.55901e-05	0.133718	4.32854e-05	-0.062555	-0.211305	-0.27386
C00896	16259440	7.58586e-05	0.791628	7.33968e-06	0.00775	-0.151625	-0.143875
D02387	20044602	7.60294e-05	0.20071	2.90193e-05	-0.06348	-0.2208	-0.28428
D00079.D00080	359258	7.60963e-05	0.000696636	0.00836881	-0.17769	-0.124175	-0.301865
C01034	17021528	7.60997e-05	0.0100885	0.000577915	-0.180395	-0.25818	-0.438575
N02833	23636335	7.64293e-05	0.0132008	0.000443735	-0.09407	0.17257	0.0785
I00952	13776939	7.65736e-05	0.0369568	0.000158824	0.084425	0.17717	0.261595
D01200	6197707	7.69699e-05	0.824461	7.15928e-06	0.00957	0.259925	0.269495
F00599.F00600.F00601	2790600	7.70161e-05	0.892101	6.62075e-06	0.003135	0.084525	0.08766
N02819	23530815	7.72829e-05	0.222651	2.6627e-05	-0.024245	-0.10792	-0.132165
K00090	424602	7.75581e-05	0.156142	3.81154e-05	0.03657	-0.138215	-0.101645
N02026	17562058	7.85706e-05	0.0927722	6.50584e-05	-0.07599	-0.21556	-0.29155
E00249	1278851	7.86982e-05	0.0146191	0.000413584	0.121655	0.173905	0.29556
N01187	8520726	7.88697e-05	0.019985	0.000303252	0.07894	-0.10562	-0.02668
N01633	14252237	7.89461e-05	0.0086854	0.000698513	0.095335	-0.140085	-0.04475
L01972	26295988	7.95133e-05	0.00592754	0.00103147	0.132405	0.117885	0.25029
L00898	16690019	7.98489e-05	0.094229	6.51822e-05	0.078935	0.191145	0.27008
H01307	15421637	8.04945e-05	0.53251	1.16352e-05	0.024145	-0.155215	-0.13107
J00794	4725726	8.07632e-05	0.00197159	0.00315395	-0.166795	-0.16406	-0.330855
L01647.L01648.L01649	24750724	8.14833e-05	0.0575922	0.000109014	-0.086115	-0.16897	-0.255085
I01114.I01115	14689971	8.16078e-05	0.0378311	0.000166233	0.07126	0.130865	0.202125
E00298	1548619	8.16561e-05	0.0457928	0.000137419	-0.12516	-0.266565	-0.391725
F01127	5485151	8.22465e-05	0.00587255	0.00107996	0.11339	-0.126885	-0.013495
G00620.G00621	4114362	8.26677e-05	0.22415	2.84511e-05	0.03845	-0.137555	-0.099105
L01299.L01300	22802777	8.26942e-05	0.440569	1.44802e-05	0.02345	0.12773	0.15118
N00215	1007561	8.28462e-05	0.00574244	0.00111316	-0.13542	-0.14491	-0.28033
B01446	16403559	8.32591e-05	0.230885	2.78354e-05	0.0444	0.19552	0.23992
M01626.M01627.M01628	19377494	8.32761e-05	4.82158e-05	0.133321	-0.195095	-0.079705	-0.2748
H00466	2836969	8.33674e-05	0.0534818	0.000120337	0.18365	-0.3556	-0.17195
K01430	23920815	8.3536e-05	0.582382	1.10751e-05	-0.025865	0.20707	0.181205
M00415	6641039	8.35855e-05	0.026379	0.000244667	0.07145	0.115285	0.186735
D02301	19302756	8.41132e-05	0.104901	6.19463e-05	0.043595	0.08441	0.128005
D00667	3253962	8.43394e-05	2.53725e-05	0.25686	-0.18404	0.065685	-0.118355
B01245.B01246	14648379	8.43412e-05	0.0153748	0.000423897	0.057425	0.07578	0.133205
M01307	17855283	8.44398e-05	0.162695	4.01095e-05	-0.029045	-0.070735	-0.09978
N02614	22492061	8.46663e-05	0.393402	1.66358e-05	-0.030675	-0.14271	-0.173385
H00367.H00368	2215221	8.48128e-05	0.0189145	0.000346656	0.084285	0.12196	0.206245
A00504.A00505	2619977	8.50133e-05	0.29453	2.23191e-05	-0.027245	-0.099545	-0.12679
M01556.M01557.M01558	19020220	8.57117e-05	0.065912	0.000100622	0.065475	0.12536	0.190835
N01668	14469815	8.57225e-05	0.192786	3.44066e-05	-0.07349	0.33582	0.26233
E01129.E01130	13912458	8.6853e-05	0.040139	0.000167617	0.055145	0.092455	0.1476
F02071	19094360	8.69617e-05	0.00142868	0.00471561	0.08642	0.06413	0.15055
K01427	23910540	8.73585e-05	0.0758711	8.92359e-05	-0.06457	0.19448	0.12991
B00299.B00300	1374605	8.74237e-05	0.0312314	0.000216958	-0.081515	-0.12073	-0.202245
L00135	960516	8.75206e-05	0.140361	4.83329e-05	0.049185	0.077125	0.12631
N02238	20121458	8.75492e-05	0.748732	9.06393e-06	-0.009605	0.123875	0.11427
A00177	857506	8.7985e-05	3.25532e-05	0.209598	0.13926	0.026435	0.165695
B01614.B01615	17534585	8.80838e-05	0.00166107	0.00411264	-0.16927	-0.16337	-0.33264
L01399	23423237	8.8178e-05	0.189719	3.60497e-05	0.068195	-0.31938	-0.251185
J00875.J00876	5256534	8.82469e-05	0.361406	1.89402e-05	0.01464	0.072865	0.087505
A00753.A00754	4254878	8.82569e-05	0.843449	8.11661e-06	0.005725	-0.127655	-0.12193
A00704	3902198	8.83402e-05	0.0393661	0.000174083	-0.073615	0.150675	0.07706
D02109.D02110	18008430	8.87475e-05	0.0103444	0.00066579	0.052985	0.055905	0.10889
K00234	1074292	8.91464e-05	0.00125579	0.00551108	0.10869	0.101435	0.210125
H01802	18079076	8.91796e-05	0.0413015	0.000167635	0.142665	-0.314105	-0.17144
D01909	16756962	8.92487e-05	0.122599	5.65207e-05	0.03225	-0.090895	-0.058645
H00749.H00750	5135072	8.94632e-05	0.0326279	0.00021293	0.126855	0.223365	0.35022
J00007	52819	8.95221e-05	0.31347	2.21789e-05	0.048265	0.22299	0.271255
C00857	16040553	9.0051e-05	0.000514325	0.0136041	0.0716	-0.045965	0.025635
D00832	4026172	9.00868e-05	0.167141	4.18806e-05	-0.080385	-0.29129	-0.371675
N02133	19206548	9.02887e-05	0.00115524	0.00607406	-0.13534	-0.144645	-0.279985
J01707	18289367	9.0932e-05	0.0061038	0.00115849	-0.138435	-0.17988	-0.318315
E01802	24166757	9.17299e-05	0.0146158	0.000488411	-0.096575	-0.150835	-0.24741
E01373	16925245	9.22636e-05	0.0401485	0.000178925	-0.165	-0.271825	-0.436825
N01235	8811329	9.26178e-05	0.0583877	0.000123544	-0.08286	-0.180545	-0.263405
M01199.M01200	17407269	9.2845e-05	0.239116	3.02476e-05	-0.08075	0.26109	0.18034
L00137.L00138	982261	9.29677e-05	0.00021821	0.0331929	0.0856	0.05642	0.14202
H01519	16496753	9.33655e-05	5.21805e-05	0.139452	-0.22909	-0.07961	-0.3087
L01484.L01485	23963016	9.37336e-05	0.000431593	0.0169321	0.08965	0.091065	0.180715
H02050	19760121	9.4082e-05	0.000321498	0.022822	-0.20242	-0.128255	-0.330675
B00694	3645148	9.41562e-05	0.000495586	0.0148178	0.06695	0.03889	0.10584
H02554.H02555	24904295	9.45567e-05	0.000379605	0.0194344	-0.12863	-0.08808	-0.21671
N01660	14422452	9.46313e-05	0.0322229	0.000229145	0.141295	-0.20309	-0.061795
M00688	14530934	9.48559e-05	4.15815e-05	0.178029	0.1161	0.034	0.1501
D01544	10042111	9.52301e-05	0.456607	1.62818e-05	0.025315	0.167475	0.19279
H00475.H00476.H00477.H00478.H00479	2885948	9.52497e-05	0.0102819	0.000723222	0.09278	0.157795	0.250575
N00169	771585	9.53084e-05	0.50205	1.48213e-05	0.016155	0.086215	0.10237
D00653.D00654	3194248	9.55342e-05	0.00915673	0.000814718	0.069135	-0.08567	-0.016535
K00836	10227935	9.60196e-05	0.0581143	0.000129078	0.035875	0.05828	0.094155
C00739	15084463	9.60662e-05	0.0320728	0.000234006	-0.050295	0.080635	0.03034
E00032	182755	9.60723e-05	0.0163746	0.000458378	0.09932	0.12835	0.22767
N02492	21763273	9.60837e-05	0.427722	1.75504e-05	0.02796	0.13447	0.16243
K00084	403251	9.61928e-05	0.00125593	0.00598438	-0.09278	0.069735	-0.023045
J01171	9657073	9.62881e-05	0.291995	2.57677e-05	0.038265	-0.14873	-0.110465
C00912	16345204	9.64716e-05	0.426989	1.76576e-05	0.02099	0.095985	0.116975
A00139	647808	9.66032e-05	0.000218535	0.0345516	-0.1814	-0.09525	-0.27665
F01417	11539328	9.67493e-05	0.20093	3.76406e-05	-0.04581	0.128685	0.082875
M00331	5772340	9.72913e-05	0.16162	4.70801e-05	-0.04621	-0.127065	-0.173275
F01655	16400729	9.7494e-05	0.000421814	0.0180798	0.122975	-0.0634	0.059575
E01411	17195269	9.7593e-05	0.436525	1.74897e-05	-0.01819	-0.09718	-0.11537
K00383.K00384	1808225	9.78078e-05	0.456039	1.67813e-05	0.015985	0.071405	0.08739
B00549	2636042	9.85887e-05	4.44367e-05	0.173714	-0.126335	-0.03988	-0.166215
M01456	18500081	9.88663e-05	0.018506	0.000418395	-0.195555	-0.342925	-0.53848
G00036.G00037.G00038	297208	9.90277e-05	0.00187587	0.00413491	-0.15752	-0.18684	-0.34436
J01884	19267406	9.91632e-05	0.006298	0.00123342	-0.106885	0.150615	0.04373
I01129	14767392	9.94345e-05	0.267213	2.9157e-05	0.053605	-0.28332	-0.229715
F01234	6354527	9.96275e-05	0.244093	3.19859e-05	0.05579	0.2321	0.28789
L01192.L01193	22227504	9.98559e-05	0.000178925	0.0437444	0.07803	0.04364	0.12167
J00663	3808819	9.99525e-05	0.308287	2.54152e-05	-0.02385	-0.112355	-0.136205
K00372	1769239	0.000100228	0.0330575	0.000237726	0.14182	0.18147	0.32329
A00599	3216203	0.000100278	0.000580466	0.0135458	-0.143775	0.157955	0.01418
H02387	23905843	0.000100439	0.000718025	0.0109698	-0.14571	-0.115315	-0.261025
N00320	1527907	0.000101003	0.570528	1.38898e-05	0.01959	-0.15951	-0.13992
G00491	3182424	0.000101077	0.0561838	0.00014116	0.087945	0.16305	0.250995
I00020	176320	0.000101128	0.24845	3.19388e-05	0.01031	-0.184885	-0.174575
L01362.L01363	23151403	0.000101997	0.575601	1.39146e-05	0.01435	-0.12278	-0.10843
H01497	16353814	0.000102235	0.714524	1.12375e-05	-0.011225	0.139225	0.128
N00390.N00391	1857894	0.000102278	0.359282	2.2359e-05	-0.021875	-0.195515	-0.21739
J00254.J00255	1205184	0.000102457	3.44103e-05	0.233898	0.14707	0.03771	0.18478
N03116	25013801	0.000102509	0.111955	7.19296e-05	-0.06046	-0.135395	-0.195855
B01520.B01521	16900127	0.000102583	0.000134304	0.0600067	0.134005	0.083	0.217005
C00502.C00503	12798282	0.000102605	0.00247309	0.0032595	-0.17874	0.11705	-0.06169
I01134.I01135	14794411	0.000102964	0.331251	2.44277e-05	-0.01755	-0.073105	-0.090655
C01136.C01137	17637496	0.000103577	0.00962077	0.0008465	0.13012	0.162675	0.292795
F02089.F02090	19190674	0.000103579	0.0816877	9.96988e-05	-0.088305	-0.25232	-0.340625
M01725	19807097	0.000103999	0.563547	1.45152e-05	0.029425	0.240445	0.26987
D00339	1539651	0.000104223	0.0139442	0.000587996	0.125635	0.13989	0.265525
C01134	17619290	0.000105174	0.272603	3.03751e-05	0.034995	-0.134	-0.099005
M01362	18056687	0.000105361	0.345098	2.40405e-05	-0.051265	0.199415	0.14815
H02112	20611102	0.000105749	0.647238	1.28693e-05	0.01149	0.08752	0.09901
G00555	3709393	0.000105778	0.561102	1.48493e-05	-0.011005	-0.078475	-0.08948
C00835	15909421	0.000105904	0.0846333	9.85752e-05	-0.06403	-0.202395	-0.266425
F01850	17855507	0.000106012	0.00157872	0.00529039	0.11367	0.080175	0.193845
L01317.L01318	22933331	0.000106025	0.0153069	0.000545712	-0.04852	-0.074335	-0.122855
M00411	6605939	0.000106092	0.32463	2.57487e-05	-0.03958	-0.21931	-0.25889
F00341	1614601	0.000106099	0.331867	2.51891e-05	-0.03643	-0.19283	-0.22926
M00325	5583944	0.000106214	0.0169785	0.000492936	-0.1144	0.196475	0.082075
N01838	15548040	0.000106358	0.00438666	0.00191071	-0.19273	0.19673	0.004
E01814.E01815	24221969	0.000106453	0.578417	1.45045e-05	0.03591	-0.35143	-0.31552
D02200.D02201	18541579	0.00010651	0.175303	4.78864e-05	0.037725	-0.106035	-0.06831
J00145.J00146.J00147	662067	0.00010655	0.434637	1.93218e-05	-0.020235	-0.09414	-0.114375
H00514	3060645	0.00010656	0.00692392	0.00121302	-0.12364	0.243715	0.120075
F01303	7730132	0.000107012	0.293521	2.87459e-05	0.031845	0.088255	0.1201
B00966	7398791	0.000107197	0.00816191	0.00103572	-0.097995	-0.12087	-0.218865
H01636	17107067	0.000107353	0.0740719	0.000114304	-0.06161	0.149045	0.087435
J01464	16302388	0.000107362	0.134969	6.27365e-05	-0.04312	-0.21271	-0.25583
F00782	3757327	0.000107449	0.487067	1.74e-05	-0.03532	-0.234575	-0.269895
D00464.D00465	2188676	0.000107695	0.10888	7.80314e-05	-0.05087	-0.147015	-0.197885
H02131	20874834	0.000107772	0.0650937	0.000130621	0.11146	0.19907	0.31053
H01489.H01490	16322851	0.000108473	0.127294	6.72674e-05	-0.04265	-0.11183	-0.15448
I00862	13253149	0.000108486	0.00718711	0.00119155	0.063345	0.074875	0.13822
N00554	2765978	0.000108491	0.126365	6.7774e-05	-0.057345	0.0844	0.027055
E01781	24067283	0.000108853	0.0192133	0.000447363	-0.06467	-0.1067	-0.17137
L01665	24834154	0.000109045	0.0150963	0.000570454	-0.079895	-0.114025	-0.19392
B01545	17072404	0.000109049	0.58805	1.46452e-05	0.017965	0.123465	0.14143
K00269	1238727	0.000109278	0.000207028	0.0416936	0.134125	0.07043	0.204555
H02150	21166867	0.000109461	0.789598	1.09517e-05	-0.00702	-0.12242	-0.12944
N01354.N01355	9721150	0.000109471	0.22959	3.76684e-05	-0.045585	0.138995	0.09341
C00513	12924089	0.00011005	0.101654	8.55639e-05	0.04243	0.07303	0.11546
I00568	11345793	0.000110124	0.165636	5.25507e-05	-0.073285	-0.1746	-0.247885
H01633.H01634	17093904	0.000110752	0.758904	1.15406e-05	0.008055	-0.126245	-0.11819
C01260.C01261.C01262.C01263	18232847	0.000111572	0.0163615	0.000539596	0.039975	0.043875	0.08385
D00843	4103387	0.000111858	0.197226	4.48887e-05	0.060975	-0.20167	-0.140695
L01523	24162456	0.000112336	0.00178078	0.00499458	-0.08868	-0.0814	-0.17008
J00638	3605506	0.000112452	0.261424	3.40606e-05	0.027985	0.066	0.093985
L01689.L01690	24931817	0.000112539	0.000177296	0.0502649	0.106845	0.05209	0.158935
M00557	10277638	0.000112598	0.28893	3.08616e-05	-0.02213	-0.10348	-0.12561
E01010	12299905	0.000112816	0.0553537	0.000161427	-0.08413	-0.17696	-0.26109
J01588.J01589	17532924	0.000112934	0.0063113	0.00141741	-0.0966	-0.20133	-0.29793
C00874	16103911	0.000113651	0.00539152	0.00167067	0.06634	0.073365	0.139705
I00555	11155739	0.000114415	0.0091117	0.000995778	-0.08456	-0.163945	-0.248505
L01226	22398609	0.000114549	0.588942	1.54255e-05	0.017215	-0.120035	-0.10282
M00462	6978232	0.000114942	0.176009	5.18074e-05	-0.03319	-0.092985	-0.126175
A00452	2361404	0.000115056	0.0068389	0.00133478	-0.244245	-0.28625	-0.530495
M01082	16824934	0.000115131	0.0769487	0.000118714	-0.07127	-0.148385	-0.219655
L00193	1422174	0.000115282	0.145539	6.28559e-05	-0.09603	-0.265035	-0.361065
N00368	1767008	0.000115427	0.0496157	0.000184628	-0.06068	-0.096205	-0.156885
D01666	13835892	0.000115858	0.209396	4.39243e-05	0.052065	0.14351	0.195575
L00720	10839709	0.000116197	0.000987424	0.00934434	0.03015	-0.037225	-0.007075
H01599.H01600	16917911	0.000116417	0.896263	1.0316e-05	0.00519	-0.221115	-0.215925
M02031.M02032	21209874	0.000116637	0.324033	2.85921e-05	-0.034735	-0.170155	-0.20489
A00024	116623	0.000117055	0.010151	0.000916246	0.09212	0.113605	0.205725
M00400	6477461	0.000117193	0.0153539	0.000606539	-0.06816	-0.10983	-0.17799
K01375.K01376	23654224	0.000117213	0.0019445	0.00479017	0.062475	0.052745	0.11522
L01456	23806168	0.000117239	0.000436381	0.0213499	-0.10563	0.06413	-0.0415
H01276	15107776	0.000117396	0.247069	3.77637e-05	0.0786	0.23454	0.31314
E00501	2795674	0.000117413	0.422122	2.21067e-05	0.027585	0.135165	0.16275
A00840	4987577	0.000117788	8.58087e-05	0.109128	-0.18188	0.056855	-0.125025
J00022	122638	0.000117879	0.27153	3.45155e-05	-0.030085	-0.1218	-0.151885
F01681	16628636	0.000117956	0.0282786	0.000331651	0.041965	0.039485	0.08145
H01510	16445049	0.00011807	0.00715675	0.00131183	-0.14788	-0.19353	-0.34141
D01299	7272293	0.000118164	0.51604	1.82091e-05	0.018155	-0.099645	-0.08149
B01372	15927101	0.000118201	3.75535e-05	0.250305	-0.182605	0.06198	-0.120625
E00049.E00050	273932	0.000118597	0.0751403	0.000125553	0.022435	-0.08391	-0.061475
B00984	7878100	0.000118809	0.16192	5.83766e-05	-0.07477	-0.28682	-0.36159
B00295.B00296	1363686	0.000119008	0.000323323	0.0292881	0.135235	0.07444	0.209675
I00681	12138306	0.000119215	0.262486	3.61448e-05	-0.05057	-0.204905	-0.255475
D00500	2357856	0.000119276	0.000701979	0.0135228	-0.129455	-0.09962	-0.229075
A01082	8710613	0.000119419	0.154139	6.16656e-05	-0.05017	-0.12285	-0.17302
L01947	26194081	0.000119821	0.0567877	0.000167992	-0.073785	0.13319	0.059405
M01777.M01778	20114227	0.000119823	0.00177711	0.00536828	0.104575	0.09935	0.203925
D01726	14757608	0.000120394	1.97174e-05	0.486346	-0.212995	-0.04349	-0.256485
F00697	3279727	0.000121283	0.269557	3.58604e-05	-0.05308	-0.195125	-0.248205
F00148	673374	0.00012138	0.000643062	0.0150449	-0.10672	0.071325	-0.035395
H02233	22440222	0.000122042	0.000211169	0.0460873	-0.16659	0.10757	-0.05902
J01167	9633208	0.000122161	0.570887	1.70655e-05	-0.02985	-0.19663	-0.22648
M01728	19829960	0.000122256	0.0711973	0.000136953	0.059995	-0.203645	-0.14365
C00706.C00707	14914945	0.000122497	0.032586	0.000299871	-0.082435	0.121075	0.03864
C00388	9522733	0.000122554	0.00188016	0.00519982	0.05463	0.05772	0.11235
E01679	21464487	0.000122973	0.00914647	0.00107286	0.096045	0.09853	0.194575
L01618	24628556	0.000123672	0.00703034	0.00140441	0.041565	-0.073665	-0.0321
H01022	7919281	0.000123726	0.705317	1.40054e-05	-0.0126	0.140645	0.128045
J00225	1095043	0.000124087	0.000199796	0.0495979	0.082495	-0.041565	0.04093
H00203.H00204	1085595	0.000124316	0.0244334	0.000406386	-0.073545	-0.13	-0.203545
N00380.N00381	1826129	0.000124851	0.240442	4.14896e-05	0.032645	-0.146705	-0.11406
H01361	15721985	0.000125299	0.0211183	0.000474221	0.092085	0.122545	0.21463
B01019	9087765	0.000125474	0.36483	2.7492e-05	-0.060755	-0.370115	-0.43087
F00694.F00695	3270547	0.000125897	0.0363758	0.000276741	0.125925	0.208695	0.33462
E01234	15461262	0.000126004	0.00759147	0.00132728	0.10474	-0.09779	0.00695
M02029.M02030	21199292	0.000126149	0.0672213	0.00015008	0.066605	0.121305	0.18791
D01122	5577036	0.000126209	0.0106908	0.000944154	-0.08044	-0.108525	-0.188965
H02417	24102017	0.000126445	4.22931e-05	0.23915	-0.410155	-0.12383	-0.533985
L01721.L01722	25060779	0.00012662	0.000424988	0.023835	-0.104945	-0.06783	-0.172775
J00267	1264692	0.000126821	0.411869	2.46365e-05	-0.03368	-0.16076	-0.19444
L01996.L01997	26386651	0.000127246	0.588304	1.73108e-05	0.017345	-0.140055	-0.12271
N02533	22010111	0.000127569	1.39073e-05	0.7343	-0.10479	0.00713	-0.09766
L01060	21026424	0.000127734	0.120255	8.50403e-05	0.06082	0.13707	0.19789
I00533	10929209	0.000127837	0.660761	1.54904e-05	0.01484	-0.20701	-0.19217
L01246	22500229	0.000128308	0.100147	0.000102614	-0.046545	0.077195	0.03065
E00208.E00209	1097206	0.000128485	0.0772514	0.000133225	-0.049535	-0.2182	-0.267735
G00205	1191515	0.000128536	0.000476207	0.0216214	0.15724	0.094505	0.251745
D02525.D02526	20831829	0.000128886	0.0262208	0.000393839	-0.06577	-0.107295	-0.173065
D01001	4965965	0.000129188	0.014492	0.000714402	0.11327	-0.1467	-0.03343
J00645	3641393	0.000129196	0.0354161	0.000292347	-0.08142	-0.100945	-0.182365
N00490.N00491	2438244	0.000129201	0.0288055	0.000359452	0.101425	0.160055	0.26148
K01395	23768387	0.000129308	0.212752	4.87117e-05	-0.032765	-0.099605	-0.13237
H02213	22145199	0.000129695	0.00133088	0.00781232	0.14829	-0.13184	0.01645
F01221	6249170	0.000130075	0.00817286	0.00127622	-0.08492	-0.105095	-0.190015
C00673	14652420	0.000130977	0.0972423	0.000108071	-0.058725	0.136945	0.07822
D00774.D00775.D00776	3750360	0.000131731	0.0082003	0.00128957	0.07839	0.07779	0.15618
M01294	17807229	0.000132021	0.00124388	0.00852179	0.143955	0.11503	0.258985
D00713	3483156	0.000132595	0.064123	0.000166092	-0.06611	0.130325	0.064215
M00753.M00754	15048736	0.000133992	0.000321292	0.0335283	0.104195	0.05765	0.161845
H00737	4887952	0.000134107	0.453295	2.37866e-05	0.026445	0.21369	0.240135
F00541.F00542	2539999	0.000134387	0.00130715	0.00826747	0.10504	0.082685	0.187725
D01092	5400582	0.000134501	0.316441	3.41828e-05	0.034345	0.12569	0.160035
E01768	23861618	0.000134901	0.0192948	0.000562425	0.056125	0.07684	0.132965
G01022	10567950	0.000135302	0.463595	2.34836e-05	0.03853	0.192015	0.230545
B01284.B01285	15010499	0.000136202	0.0313298	0.000350008	0.06928	0.108615	0.177895
C00718	14981681	0.000136576	0.000158117	0.0695588	-0.36979	-0.17081	-0.5406
H00097	458302	0.000136644	0.020486	0.000537169	0.08908	-0.15041	-0.06133
E01242	15524615	0.000136664	0.000343521	0.0320392	-0.21545	-0.11563	-0.33108
L01862	25710211	0.000136708	0.00143598	0.00766722	0.17981	0.14895	0.32876
I01176.I01177	14973576	0.000137076	0.000132534	0.0833159	-0.062135	0.023155	-0.03898
A00217	1030529	0.000138335	0.014581	0.00076487	-0.084305	0.103085	0.01878
N01992	17069723	0.000138587	0.0717555	0.000155732	0.06092	-0.115695	-0.054775
N01966	16663821	0.000138922	0.00163884	0.00683662	0.070465	0.05978	0.130245
L00099.L00100	677381	0.000139145	0.000539017	0.0208224	-0.140715	-0.082295	-0.22301
H02136	20934057	0.000139156	0.0172201	0.000651833	-0.1074	-0.175035	-0.282435
A01144	11188914	0.000139276	0.000744232	0.0150963	-0.117365	-0.07078	-0.188145
I00060.I00061	522155	0.000139642	0.00604446	0.00186406	-0.07631	-0.08075	-0.15706
G00422	2743223	0.000140147	0.643031	1.7591e-05	0.02007	0.19326	0.21333
N02489.N02490	21757108	0.000140308	0.557644	2.031e-05	0.026975	-0.148825	-0.12185
G00267.G00268	1537482	0.000140444	0.181292	6.2538e-05	0.08449	0.3772	0.46169
K00461	2305789	0.000141822	0.161578	7.09179e-05	0.03098	0.06537	0.09635
B01706	18009111	0.000142071	0.290609	3.95055e-05	-0.046005	-0.2647	-0.310705
F02072	19102044	0.000142143	0.253375	4.53359e-05	-0.0278	-0.091035	-0.118835
J01441	16066685	0.000142499	0.00976758	0.00117923	0.081735	-0.08123	0.000505
H02053	19790165	0.000142572	2.51098e-05	0.458972	0.18016	-0.06106	0.1191
N02498	21788451	0.000142792	0.0105321	0.00109608	0.057125	-0.10103	-0.043905
N00842	5254143	0.000142857	0.00209201	0.00552086	-0.24629	-0.27399	-0.52028
M01227	17518060	0.000143165	0.0304873	0.000379727	0.06436	0.11264	0.177
N00947	6443259	0.000143589	0.050367	0.00023059	-0.057445	-0.112475	-0.16992
C01366.C01367	18696024	0.000143681	0.291171	3.99156e-05	-0.032865	0.12802	0.095155
G00563	3755388	0.00014439	0.143539	8.14041e-05	-0.026845	0.06806	0.041215
H01246	14726133	0.000144594	0.014987	0.000780853	-0.056745	-0.071965	-0.12871
K00326	1502057	0.000145164	0.000393291	0.0298832	0.13941	0.081915	0.221325
D00336	1519204	0.000145516	0.0184828	0.000637554	-0.086245	-0.110955	-0.1972
G00218	1266166	0.000145761	0.0310825	0.000379808	-0.087835	-0.13613	-0.223965
D00222.D00223.D00224.D00225	1000650	0.00014588	1.46221e-05	0.808084	-0.13365	-0.00649	-0.14014
M00402	6500970	0.000145976	0.216323	5.46607e-05	0.06761	0.26525	0.33286
J01529	17100792	0.00014603	0.0317675	0.000372365	-0.06771	0.0992	0.03149
L00177	1303712	0.000146105	0.197091	6.00523e-05	0.04385	-0.114675	-0.070825
D01597	12192879	0.000146183	0.0328688	0.000360299	-0.067	-0.11829	-0.18529
L00902	16840112	0.000146467	0.332793	3.56608e-05	-0.021165	0.06349	0.042325
I00465	10169667	0.000146469	0.000571067	0.0207818	0.227005	0.136505	0.36351
A00675.A00676	3740115	0.000146639	0.0108178	0.00109845	-0.04367	-0.06256	-0.10623
N02952	24261479	0.000146779	0.466019	2.5525e-05	0.018615	0.088155	0.10677
L00457	6069816	0.00014684	0.147511	8.06753e-05	-0.05066	-0.134285	-0.184945
K01307	23162798	0.000147314	0.0676886	0.000176431	-0.08844	-0.182965	-0.271405
E01397	17099408	0.000147485	0.304725	3.924e-05	-0.025865	-0.11582	-0.141685
D00364.D00365	1711996	0.000147663	0.0665552	0.000179898	-0.07636	-0.09526	-0.17162
E00642	3917482	0.000147694	0.0260093	0.000460446	-0.081135	-0.1481	-0.229235
N00536.N00537	2659415	0.000147877	0.0100795	0.00118975	-0.11074	0.122675	0.011935
F00529.F00530	2485058	0.000148805	0.0413796	0.000291786	-0.123875	0.24857	0.124695
M01360	18047843	0.000148821	0.10754	0.000112286	0.05486	0.11499	0.16985
M01702	19706324	0.000149047	0.00622704	0.00194239	-0.364895	-0.37858	-0.743475
K00857	10354121	0.000149693	0.353795	3.43487e-05	0.01667	0.074465	0.091135
N02409	21315963	0.000149877	0.005178	0.00235007	-0.106375	0.160925	0.05455
M01454	18491692	0.000150005	0.0325214	0.000374523	0.09187	0.121245	0.213115
N00878	5508941	0.000150234	0.334811	3.64391e-05	-0.036675	-0.154085	-0.19076
H01333.H01334	15513557	0.000150373	0.432463	2.82394e-05	-0.05432	-0.320625	-0.374945
H00072	318732	0.000150374	0.00610516	0.00200037	0.061655	0.066275	0.12793
E00290	1517077	0.00015102	0.0245465	0.000499857	0.070195	0.10877	0.178965
F01030	4941906	0.000151067	0.4148	2.95897e-05	0.04416	0.405895	0.450055
L00658	9383917	0.000151252	0.0108081	0.00113713	0.074595	0.080525	0.15512
A00110	482816	0.000151799	0.0101465	0.00121605	-0.076815	0.091515	0.0147
J01235	12888870	0.000152212	0.0991104	0.000124862	-0.048435	-0.140465	-0.1889
D00850.D00851	4144042	0.000152395	1.51497e-05	0.817923	-0.23078	-0.011305	-0.242085
E01118	13751276	0.000152591	2.2774e-05	0.544863	0.131445	0.01636	0.147805
E00570	3287862	0.000152798	0.0297652	0.0004175	-0.076035	-0.14246	-0.218495
C00796	15616512	0.000152849	2.84092e-05	0.437588	0.088555	0.02605	0.114605
L02042	26571944	0.000153121	0.22203	5.60987e-05	0.028115	0.084895	0.11301
B00495	2371722	0.000153366	8.56092e-05	0.145748	-0.12238	-0.05518	-0.17756
F00784	3766402	0.000153715	0.364538	3.43126e-05	-0.046555	-0.17234	-0.218895
N03263	25651344	0.000153925	0.000338599	0.0369959	-0.061565	-0.03269	-0.094255
M01878	20545315	0.00015397	0.658133	1.90399e-05	0.016165	0.170115	0.18628
N03345.N03346	25983821	0.000154073	0.427062	2.93633e-05	-0.03221	0.161235	0.129025
D01851.D01852	15961835	0.000154784	0.0118619	0.00106247	-0.08621	-0.1322	-0.21841
K00572	2978107	0.000155437	0.974773	1.29885e-05	0.000865	0.13852	0.139385
B00713	3858111	0.000155569	0.267641	4.7349e-05	-0.01858	0.10351	0.08493
H01939	18828358	0.000155788	0.197387	6.42999e-05	0.03327	0.09762	0.13089
I00273.I00274	3474979	0.00015649	0.016302	0.000782369	-0.10642	-0.15491	-0.26133
C00906	16298000	0.000156612	0.129674	9.84396e-05	0.059735	0.115065	0.1748
H00723	4559100	0.000157059	0.0836148	0.00015314	-0.06285	-0.152285	-0.215135
M00105.M00106	636951	0.000158365	0.00592031	0.00218244	0.074225	0.0553	0.129525
G00965	9297384	0.000158374	0.0213083	0.000606409	0.06687	0.059915	0.126785
F01066	5159076	0.000158823	0.766478	1.69104e-05	-0.01665	0.290945	0.274295
F00093	458401	0.000158988	0.000111456	0.116423	0.061255	-0.020215	0.04104
E00176.E00177.E00178	965063	0.000159938	0.700069	1.8656e-05	0.01069	0.089505	0.100195
N02920	24122322	0.000160158	0.00983136	0.00133045	-0.09856	-0.12728	-0.22584
A01158	11456299	0.000160195	0.311903	4.19468e-05	0.024145	0.09402	0.118165
N02256	20297647	0.000160286	0.0566106	0.000231254	0.115675	-0.206345	-0.09067
B00311.B00312	1436423	0.000161008	0.000199159	0.0660562	-0.1342	-0.05944	-0.19364
F00086	435464	0.000161067	0.238574	5.5165e-05	-0.11819	0.440895	0.322705
M01664.M01665	19543434	0.000161336	0.856717	1.539e-05	0.006085	-0.10736	-0.101275
D00059.D00060	276471	0.000161819	0.000718798	0.0184027	-0.109175	-0.090185	-0.19936
L01448.L01449	23735338	0.000161879	0.492252	2.6883e-05	0.018505	0.101955	0.12046
N00495.N00496	2456077	0.000162091	0.129708	0.000102169	-0.050595	-0.14959	-0.200185
B00699.B00700	3704819	0.000162287	0.0613837	0.000216174	0.051585	0.085645	0.13723
K00470	2366315	0.000162727	0.0263242	0.000505572	0.14055	0.12614	0.26669
E00062.E00063	324414	0.000162752	0.316827	4.20132e-05	-0.028235	0.09089	0.062655
K00013.K00014.K00015.K00016	138788	0.000162759	6.22743e-05	0.213757	0.10763	0.031885	0.139515
N01828	15438717	0.000163187	0.0288658	0.000462474	-0.1039	0.173455	0.069555
C00418	10253001	0.000164404	0.500725	2.68774e-05	-0.020855	0.143965	0.12311
D02349	19667831	0.000164828	0.0459235	0.000293881	-0.03027	-0.056875	-0.087145
D00369	1721560	0.000164846	0.002829	0.00477116	0.11429	-0.17568	-0.06139
N00920	6055734	0.000164874	0.000169823	0.0794948	0.14174	0.056265	0.198005
D01965	17171571	0.000165236	0.377999	3.58e-05	0.042095	-0.251715	-0.20962
C01397.C01398	18805862	0.000165311	0.91723	1.47608e-05	0.003535	-0.162195	-0.15866
K00459	2295515	0.000165373	0.201206	6.73172e-05	0.123585	-0.486975	-0.36339
M00578	10959379	0.000166746	0.00123583	0.0110591	0.079265	0.06246	0.141725
F01394	10792070	0.00016736	0.0310499	0.000441932	0.104315	0.19776	0.302075
K00355	1660551	0.000167388	0.278499	4.92802e-05	-0.033525	-0.14177	-0.175295
A00171.A00172	841260	0.00016828	0.0380273	0.000363006	0.05675	0.100985	0.157735
K00325	1497843	0.00016852	0.120609	0.000114632	-0.09539	-0.17179	-0.26718
I00262	3313254	0.00016937	0.00559663	0.00248392	0.06229	0.062405	0.124695
N01024	7401602	0.000169423	0.658951	2.11037e-05	-0.02187	-0.27455	-0.29642
N02342	20919129	0.000170793	0.0283806	0.000494312	-0.0796	-0.131065	-0.210665
H01220	14448655	0.00017097	0.241709	5.8106e-05	-0.02732	0.07834	0.05102
H02135	20931396	0.000171009	0.394313	3.5627e-05	0.01831	0.089975	0.108285
M01336	17985201	0.000171132	0.0830695	0.000169246	-0.147055	-0.27397	-0.421025
D01859	16019148	0.000171221	0.259018	5.43099e-05	0.03103	0.10992	0.14095
K01157	19794592	0.000171313	0.0214778	0.000655347	0.092915	0.11846	0.211375
C00577	13736099	0.000171394	0.0590311	0.000238563	0.058715	0.111095	0.16981
E01216	15291209	0.000171997	0.00145039	0.00974678	-0.10484	-0.095235	-0.200075
B00224.B00225	954903	0.000172526	0.339214	4.18144e-05	0.03573	0.147455	0.183185
B01532	16998759	0.000172665	0.00222427	0.00638253	-0.08484	-0.07944	-0.16428
G00292	1828125	0.000173463	0.307403	4.64146e-05	-0.036905	-0.167715	-0.20462
H00041.H00042.H00043.H00044.H00045	214370	0.000174202	0.00135901	0.0105475	0.084515	-0.062095	0.02242
M01799	20197711	0.000174277	0.153573	9.33823e-05	-0.08045	-0.353065	-0.433515
D01636	13343529	0.000174497	0.0852214	0.00016851	0.056495	0.123015	0.17951
B01379	15970792	0.000174634	0.00232024	0.00619462	-0.18591	-0.164685	-0.350595
E01516	17877260	0.000175153	0.16317	8.83711e-05	0.05029	-0.13473	-0.08444
N02239	20136254	0.000175302	0.821677	1.75652e-05	0.00726	0.129855	0.137115
B01115	12814662	0.000175507	0.118836	0.000121607	-0.075435	-0.43346	-0.508895
E01417	17236127	0.000176392	0.466691	3.11357e-05	-0.059735	0.26568	0.205945
N02231.N02232	20053424	0.000176567	0.000120362	0.120855	-0.07786	-0.03194	-0.1098
D00536.D00537	2530511	0.00017762	9.69906e-05	0.150952	-0.171875	-0.065035	-0.23691
N02419.N02420	21369997	0.000177686	0.260707	5.61817e-05	0.0335	-0.146685	-0.113185
M01680.M01681	19614226	0.000177832	4.32717e-05	0.338791	0.07165	-0.02105	0.0506
C01279.C01280	18289237	0.000178178	0.86758	1.69335e-05	0.00707	0.26662	0.27369
J00535	2812793	0.000178533	0.0404765	0.000363744	-0.05051	-0.07811	-0.12862
B01874	18789262	0.000178978	0.563313	2.62076e-05	0.016705	0.121495	0.1382
D02331.D02332	19532192	0.000179003	0.000894463	0.0165074	0.105365	0.064555	0.16992
K01306	23157749	0.000179218	0.0738096	0.000200307	-0.05169	0.09118	0.03949
H00787	5769865	0.000179958	0.756929	1.96203e-05	0.01803	0.220855	0.238885
B01663.B01664	17793309	0.00017998	0.025506	0.000582339	0.076725	0.11613	0.192855
G00331	2084692	0.000180451	0.000733809	0.020299	-0.07992	0.05488	-0.02504
I00155	1559726	0.000180487	0.00228704	0.00651442	0.11998	0.110185	0.230165
F01421	11601330	0.000180742	0.439802	3.39282e-05	-0.039375	-0.200715	-0.24009
F01567	15314194	0.000181047	0.0923802	0.000161822	-0.06565	-0.17063	-0.23628
D02484	20650163	0.000181181	0.04563	0.000327881	-0.09822	-0.259345	-0.357565
I00152	1518459	0.000181276	0.385087	3.88738e-05	-0.02916	0.16349	0.13433
A00502	2611541	0.000181349	0.0029567	0.00506523	0.043365	0.042235	0.0856
D00907	4396660	0.000181581	0.324481	4.62192e-05	0.03423	0.13428	0.16851
N02631	22557308	0.000182319	5.63896e-05	0.267135	-0.097465	-0.022905	-0.12037
D01695	14347556	0.000182935	0.000556539	0.0271665	0.08581	-0.06103	0.02478
M01421	18315386	0.000182961	0.140397	0.000107705	-0.08626	0.1948	0.10854
F00964.F00965	4652006	0.000183504	0.00117072	0.0129583	0.089185	0.065495	0.15468
A00053.A00054	225372	0.000184047	0.021345	0.000713019	-0.08439	-0.103075	-0.187465
L00736	11403601	0.000184168	0.0346407	0.000439666	0.063705	0.10442	0.168125
K01288	23055730	0.000184386	0.081066	0.000188118	0.067505	-0.156585	-0.08908
M01251	17635302	0.000184394	0.140983	0.000108174	-0.153185	-0.48781	-0.640995
J01143	8968847	0.000185133	0.237663	6.44495e-05	-0.054355	0.213155	0.1588
K00907	10961077	0.000185231	0.000284345	0.0538998	-0.118985	-0.06541	-0.184395
K01077.K01078	16396997	0.000185319	0.120485	0.000127269	-0.049605	-0.0955	-0.145105
K01356	23551638	0.000185479	0.445529	3.44501e-05	0.030975	0.150005	0.18098
M00669	14360084	0.000185595	0.0259642	0.000591544	0.06479	-0.107345	-0.042555
D01625	13121738	0.000185793	0.00606597	0.00253494	0.125625	0.12752	0.253145
N01394	10477374	0.00018585	0.0637668	0.000241223	0.139005	0.339625	0.47863
N00759	4264576	0.000186022	0.000362385	0.0424895	-0.120895	0.058185	-0.06271
I00823	12998823	0.000186364	0.239387	6.44495e-05	0.03083	0.11571	0.14654
A01080	8594354	0.000186878	0.000235607	0.0656805	0.060995	0.030345	0.09134
D01958	17140152	0.000187293	0.00221385	0.0070069	0.115365	0.216135	0.3315
H01552	16673861	0.000187386	0.143783	0.000107945	0.120735	0.312755	0.43349
N00502	2485735	0.000187574	0.00704445	0.00220566	-0.088095	0.08404	-0.004055
K01322	23252756	0.000187937	0.0211547	0.000736024	-0.08794	-0.139595	-0.227535
B01514.B01515.B01516.B01517	16875773	0.000188869	0.0491214	0.000318693	-0.05957	-0.10196	-0.16153
N03191.N03192	25353142	0.000188935	0.000277303	0.0564747	-0.187555	-0.116585	-0.30414
B00554	2674253	0.000188963	0.00656167	0.00238707	0.12817	0.109485	0.237655
I01124	14735438	0.000189345	0.196232	7.99954e-05	0.03462	-0.14747	-0.11285
J01753	18548556	0.000189433	0.0367621	0.000427224	-0.061715	-0.139065	-0.20078
C00663	14595434	0.000190166	0.00519694	0.00303485	-0.209075	0.190065	-0.01901
C00660	14568474	0.000190701	0.980458	1.61356e-05	0.001605	-0.41365	-0.412045
B01625	17587312	0.00019073	0.2516	6.28891e-05	0.026055	0.073915	0.09997
F01536	14851148	0.000191492	0.000648617	0.0245012	-0.10424	-0.077995	-0.182235
I00336	5897784	0.000191537	0.275451	5.77086e-05	-0.039595	0.154415	0.11482
J00453	2138352	0.000191595	0.0307942	0.00051637	-0.08893	-0.113465	-0.202395
H01658.H01659	17227985	0.000191826	0.00700378	0.00227335	0.116255	0.13348	0.249735
E00152	837648	0.000192627	0.010955	0.00146002	0.0692	0.086265	0.155465
M00441.M00442	6825274	0.000192986	0.00162819	0.00984351	0.044705	0.027385	0.07209
N03336	25953676	0.000194165	0.103732	0.000155534	0.127595	0.288275	0.41587
N00701	3734796	0.000196157	0.373858	4.36382e-05	0.023375	-0.07418	-0.050805
G00602	4020680	0.000196276	0.0439313	0.000371609	-0.094465	-0.17616	-0.270625
M00470	7028017	0.000196387	0.742433	2.20025e-05	0.010985	0.11799	0.128975
M01950.M01951.M01952	20879476	0.000196544	0.29243	5.59095e-05	0.019245	-0.08437	-0.065125
D01620	12962707	0.000196607	0.755704	2.16426e-05	0.00877	0.112185	0.120955
L00173	1245438	0.000196781	0.596177	2.74603e-05	0.01798	-0.173345	-0.155365
I00177.I00178	1986624	0.000197551	0.00039136	0.04201	-0.340215	0.22051	-0.119705
H00182	948115	0.000198562	0.108592	0.000152248	0.11708	-0.257335	-0.140255
K00138.K00139	619562	0.000198703	0.136941	0.000120823	0.017375	-0.059095	-0.04172
D01185.D01186	6035514	0.000198769	0.00151803	0.0109034	0.061385	0.050025	0.11141
D01182.D01183	6014866	0.000199063	0.000352524	0.0470276	-0.12381	-0.054685	-0.178495
A00643	3506738	0.000199249	0.363897	4.56044e-05	-0.04326	0.139145	0.095885
H00557	3279452	0.000199445	0.00536828	0.00309466	0.127595	0.13478	0.262375
G01051	11553277	0.000199511	0.0375652	0.000442406	0.06122	0.066915	0.128135
G00189.G00190	1121442	0.000199622	0.00502339	0.00331035	-0.0943	0.08245	-0.01185
D00295	1342159	0.000199899	0.923587	1.80322e-05	0.003315	-0.142935	-0.13962
I00127	1117553	0.000200608	4.31532e-05	0.387428	0.139885	0.029075	0.16896
D02194.D02195	18501989	0.00020061	0.276706	6.04213e-05	-0.03245	-0.12024	-0.15269
J00483	2433506	0.00020134	0.450895	3.72266e-05	-0.02862	-0.14581	-0.17443
N00054	242046	0.000201619	0.349245	4.81345e-05	0.043615	-0.21144	-0.167825
E01399	17114090	0.000201681	0.184052	9.13676e-05	-0.056565	0.231755	0.17519
B01036	10644317	0.000201739	0.343803	4.8928e-05	-0.04628	-0.220515	-0.266795
M01039	16636062	0.000202096	0.729252	2.31115e-05	-0.01323	0.165125	0.151895
H00991	7418890	0.000202909	0.682433	2.48054e-05	0.01637	0.16444	0.18081
C01334	18568472	0.000202973	0.00469067	0.00361012	-0.120065	0.12587	0.005805
B00303	1387951	0.000203134	0.590221	2.87157e-05	0.01567	0.1138	0.12947
J01764	18614230	0.000203485	0.0797299	0.000212975	-0.04574	-0.097615	-0.143355
C01051	17149471	0.000203576	0.8981	1.89163e-05	0.004305	-0.22518	-0.220875
D00257.D00258	1174801	0.000203594	0.0027158	0.00625616	0.079575	0.06957	0.149145
L00501	6387714	0.000203782	0.449941	3.77995e-05	0.024795	0.13397	0.158765
M00773	15165728	0.000204494	0.0780139	0.000218838	-0.21537	-0.428525	-0.643895
E00131	746665	0.000204518	0.849929	2.00894e-05	0.00391	-0.086815	-0.082905
G00631	4230591	0.000204699	0.278008	6.1477e-05	0.019335	0.060775	0.08011
M00989	16393042	0.000205241	5.74958e-05	0.298117	0.195245	0.050335	0.24558
B01443	16379983	0.000205804	0.697963	2.46314e-05	0.01611	0.227835	0.243945
K00854	10323818	0.000205924	0.794271	2.16585e-05	-0.010875	-0.244585	-0.25546
I00222	2701034	0.000206243	0.000341106	0.0505175	-0.088695	0.039775	-0.04892
I00582.I00583	11459266	0.000206243	0.725803	2.37417e-05	0.00393	-0.06198	-0.05805
A00579	3083256	0.000207276	0.0640531	0.000270494	-0.112905	-0.26789	-0.380795
E00344	1872594	0.000207476	0.842658	2.05827e-05	0.012325	-0.27751	-0.265185
H00107	507174	0.000208161	0.0893192	0.000194882	0.057445	0.109615	0.16706
J01882.J01883	19261532	0.000208201	0.0027823	0.00625755	-0.091585	0.075525	-0.01606
F01915	18165376	0.000208478	0.159939	0.000109014	0.09708	0.240055	0.337135
N00103	448324	0.000209145	0.584133	2.9953e-05	0.01972	-0.18229	-0.16257
M01641.M01642.M01643	19432123	0.000209196	0.50243	3.48331e-05	-0.03169	0.27646	0.24477
J00246	1172557	0.000209401	0.00243687	0.00718952	0.14323	0.13006	0.27329
M00813	15410713	0.000209508	0.909922	1.92651e-05	-0.003655	0.08313	0.079475
N02234	20082452	0.000209543	0.579157	3.0273e-05	0.021375	0.190715	0.21209
F00426	1983818	0.000209592	0.267096	6.56592e-05	0.03544	0.168105	0.203545
F02045	18938000	0.00020963	0.078081	0.000224649	-0.05251	-0.099275	-0.151785
C00909	16332322	0.000210038	0.0257817	0.000681806	0.0802	-0.094615	-0.014415
F00144.F00145	664803	0.000210358	0.938258	1.8766e-05	-0.001385	0.08797	0.086585
I00016	150354	0.000211049	2.73277e-05	0.646611	-0.21009	-0.027715	-0.237805
C00393	9579478	0.000211215	0.0123508	0.00143194	-0.133025	-0.133505	-0.26653
F01957	18373849	0.000211745	0.168841	0.000105034	-0.067615	-0.13967	-0.207285
F01512	14254273	0.00021232	0.000305364	0.0582473	-0.16397	-0.092955	-0.256925
A00090	413267	0.000212402	0.00645243	0.00275774	-0.157855	-0.208115	-0.36597
L01593	24497122	0.000212511	0.0231822	0.000768007	-0.067725	-0.07635	-0.144075
H01635	17101173	0.000212647	0.00761862	0.00233855	-0.06916	-0.073895	-0.143055
J01015.J01016	6382568	0.000213203	0.000990736	0.0180344	0.10022	0.068375	0.168595
N00724	3924992	0.000213293	0.0668792	0.000267281	-0.09001	-0.159145	-0.249155
J01802	18831103	0.000213467	0.171155	0.000104534	0.045935	0.158435	0.20437
N00330	1575418	0.000214345	0.00105094	0.0171008	0.1725	0.110555	0.283055
D01539	9919073	0.000214347	0.777297	2.31212e-05	0.01185	-0.14885	-0.137
L01372	23198036	0.00021511	0.0027505	0.00655948	-0.092015	-0.08048	-0.172495
B00891	5911838	0.000215221	0.116127	0.000155451	-0.07455	-0.151815	-0.226365
D02058.D02059.D02060	17759170	0.000215673	0.0379826	0.000476361	0.06312	0.107835	0.170955
E00320	1742084	0.000216072	0.000569047	0.0318603	-0.186645	-0.1333	-0.319945
C00605	14005777	0.000216347	0.514552	3.52835e-05	-0.0204	-0.169585	-0.189985
H00147.H00148.H00149	718948	0.000217474	0.0255769	0.000713864	0.06855	0.09506	0.16361
L01200	22265347	0.000218252	0.358768	5.10908e-05	0.02751	-0.12266	-0.09515
N00505	2494671	0.00021836	0.0101044	0.00181502	-0.10096	-0.141405	-0.242365
H00553.H00554	3267750	0.000218904	0.572691	3.21108e-05	0.017515	0.14293	0.160445
I00301	3935117	0.000219266	0.0100174	0.00183907	0.10474	0.165155	0.269895
H01418	15983525	0.000220046	0.626673	2.95119e-05	-0.02365	-0.1896	-0.21325
I00019	169364	0.000220986	0.00173019	0.010739	-0.159375	-0.153345	-0.31272
I00141	1303133	0.000221364	0.0339147	0.000548884	0.048315	-0.079315	-0.031
N02341	20909768	0.000222082	0.0588252	0.000317572	0.05032	-0.08446	-0.03414
I00044	377199	0.000222426	0.000917433	0.0203969	0.084505	0.043285	0.12779
M00851	15603867	0.000223216	0.0524236	0.000358339	-0.0903	-0.150725	-0.241025
G00092.G00093	652034	0.000223902	0.00171222	0.0110082	0.085855	0.06091	0.146765
N02621	22515055	0.000225077	0.135091	0.000140323	0.031855	-0.103735	-0.07188
L02004.L02005	26430324	0.000225346	0.802433	2.36545e-05	0.00724	0.13515	0.14239
A00149	708368	0.000225489	0.917998	2.06911e-05	0.003705	-0.264285	-0.26058
N02273	20389570	0.000225592	0.000617987	0.0307512	-0.151665	-0.10703	-0.258695
F00219	1027704	0.000225618	0.797854	2.38217e-05	0.00703	-0.1026	-0.09557
A00033.A00034	158688	0.000225692	4.44976e-05	0.427282	-0.18136	-0.00997	-0.19133
D01173	5957502	0.00022594	0.00140944	0.013506	0.07564	0.08159	0.15723
C00855	16024896	0.000225943	0.833854	2.28291e-05	-0.00697	0.149515	0.142545
D00615	2984369	0.000226643	0.0121792	0.0015683	0.120305	0.119465	0.23977
C00913.C00914	16358545	0.000226777	0.218743	8.73758e-05	0.02937	0.081625	0.110995
I00884	13374771	0.000227014	0.389597	4.91141e-05	-0.0212	-0.096975	-0.118175
F01135	5517454	0.000227354	0.564601	3.39461e-05	0.02713	-0.17391	-0.14678
A00210.A00211	1012951	0.000227516	0.00117579	0.0163132	0.10919	0.13388	0.24307
J01712	18314008	0.000228552	0.828728	2.32601e-05	-0.004475	0.08119	0.076715
K01158	19802797	0.000228709	0.0710584	0.000271477	0.072465	0.12952	0.201985
B01162	13540071	0.000228873	0.0986645	0.000195672	-0.061305	0.118725	0.05742
G01213	15915363	0.00022964	0.002898	0.00668616	0.10199	0.09091	0.1929
I00252	3078863	0.000230428	0.00117325	0.0165771	-0.25663	-0.17888	-0.43551
M01620.M01621	19340794	0.000231017	0.0184322	0.00105812	-0.060285	-0.08754	-0.147825
M01014	16507527	0.000231286	2.42894e-05	0.803985	-0.115005	0.005635	-0.10937
K01333	23360376	0.000231434	0.534092	3.6589e-05	0.013135	0.06812	0.081255
L00697	10164151	0.000232171	0.00462227	0.00424249	0.16462	0.144505	0.309125
F00828	4029679	0.000232746	0.0668224	0.000294257	0.03033	0.058965	0.089295
A00170	838198	0.000232866	0.000610988	0.0322003	0.07308	0.038805	0.111885
M01280.M01281	17758645	0.000233276	0.245944	8.01479e-05	0.02305	-0.06713	-0.04408
I00456	9912510	0.000233727	0.821677	2.40405e-05	0.011255	0.196945	0.2082
F00899	4322483	0.000233876	0.00416097	0.00475064	0.137735	0.12391	0.261645
B01453	16466053	0.000233977	0.055747	0.000354755	0.065325	0.1383	0.203625
F01999	18626335	0.000234195	0.00511648	0.0038692	-0.090785	-0.094235	-0.18502
J01382.J01383	15384380	0.000234201	0.231178	8.56364e-05	-0.06386	-0.177025	-0.240885
J00788	4672781	0.000234777	0.0394915	0.000502652	-0.07046	0.122835	0.052375
J01260	13502138	0.000234952	0.798458	2.48812e-05	0.01682	-0.22211	-0.20529
H02393	23944608	0.000235006	0.00726198	0.00273639	-0.109165	-0.111825	-0.22099
K00152.K00153	677438	0.000235321	0.00114491	0.0173819	-0.136415	-0.095795	-0.23221
K00467	2337552	0.000235935	0.000818414	0.0243856	-0.143295	-0.121475	-0.26477
L01195	22242718	0.000235963	0.420041	4.75191e-05	-0.027325	-0.15238	-0.179705
E01277	16054481	0.000236603	0.178893	0.000111906	0.040525	0.125895	0.16642
B00322	1490826	0.00023677	0.0119464	0.00167704	0.15216	0.378475	0.530635
D02183	18444170	0.000236857	0.000138327	0.144894	-0.14543	-0.063235	-0.208665
B01215	14337292	0.000237182	0.0197846	0.00101456	0.07666	0.08205	0.15871
J00790	4703429	0.000237662	0.00169003	0.0119034	0.105335	0.077365	0.1827
A00927	5739166	0.000237733	0.00143241	0.0140488	-0.09428	0.065515	-0.028765
A00791	4552618	0.000239177	0.718018	2.82127e-05	-0.011175	-0.14435	-0.155525
A00312	1578488	0.000239398	0.828368	2.44791e-05	0.00771	-0.21959	-0.21188
D00674.D00675	3283585	0.000240498	0.000564604	0.0360952	-0.164165	0.184835	0.02067
D01064	5288449	0.000241203	0.113212	0.000180588	0.02432	-0.06838	-0.04406
D02080	17885172	0.000241378	0.675881	3.0273e-05	0.01378	-0.135145	-0.121365
B00032	164993	0.00024148	0.0463949	0.000441223	0.059745	0.10354	0.163285
N00074	332958	0.00024149	0.0125363	0.00163297	-0.090355	-0.10342	-0.193775
F00026	141982	0.00024238	0.000280487	0.073279	0.09209	0.040565	0.132655
A00525	2750556	0.00024307	0.0135289	0.00152398	-0.050955	0.04913	-0.001825
A00582.A00583	3096493	0.000243194	0.040002	0.000515706	0.08724	-0.154585	-0.067345
B01476	16642086	0.000243257	0.645672	3.1959e-05	0.01551	0.11433	0.12984
H01329.H01330	15497339	0.000243458	0.000615866	0.0335361	0.1529	0.090145	0.243045
F01161	5676835	0.000243604	0.0372751	0.000554451	-0.075615	-0.189435	-0.26505
C00571	13681620	0.000243647	0.10788	0.000191612	0.09147	0.21411	0.30558
D01490	9135047	0.000243969	0.772477	2.67984e-05	-0.009925	-0.178675	-0.1886
H00119	571609	0.000244149	0.317843	6.51822e-05	-0.04957	-0.233815	-0.283385
L01330	23002853	0.000244236	0.00120922	0.0171398	0.087235	-0.05243	0.034805
I00101	836442	0.000244265	2.59607e-05	0.798458	0.238785	0.01194	0.250725
F01716	16947181	0.000245117	0.0152461	0.00136477	-0.06639	-0.07822	-0.14461
I00075	650356	0.000245321	0.0278456	0.000747927	0.066055	0.1253	0.191355
H02341	23554214	0.000245797	0.376897	5.5375e-05	0.054505	-0.297325	-0.24282
N01829	15448965	0.000246909	0.178388	0.000117574	-0.04084	-0.12875	-0.16959
F01631	16144724	0.000247486	0.88866	2.3662e-05	-0.00758	-0.27258	-0.28016
N00882	5584485	0.000247879	0.0351598	0.000599091	-0.06567	-0.105545	-0.171215
F00513	2422038	0.000248546	0.000911611	0.0231742	-0.11337	-0.07764	-0.19101
L01888	25812333	0.000249061	0.351732	6.01984e-05	-0.021665	-0.145385	-0.16705
M00253	4441029	0.000249227	0.00234905	0.00902032	-0.07467	0.057135	-0.017535
F00049.F00050	243993	0.000249274	0.435768	4.86347e-05	-0.018425	-0.091495	-0.10992
M01872	20530569	0.000249313	0.0234211	0.000905044	0.10148	0.155795	0.257275
A00473	2488302	0.000249612	0.00756864	0.00280432	0.127135	0.118695	0.24583
J01797	18809973	0.000249712	0.581261	3.65313e-05	-0.02582	0.209555	0.183735
E00340	1848585	0.000249994	0.00251809	0.00844306	0.06548	0.055865	0.121345
H01901	18581006	0.000250015	0.000102104	0.208243	0.163365	0.05718	0.220545
L00465	6117254	0.000250542	0.000865701	0.0246174	0.09194	0.037125	0.129065
B01660.B01661	17779706	0.000251476	0.0345031	0.000620183	-0.1023	0.12288	0.02058
H00202	1073571	0.000252886	0.0174853	0.00123128	-0.07815	-0.138395	-0.216545
N02283	20478008	0.000252976	2.66634e-05	0.807765	-0.23454	-0.012355	-0.246895
M00656	14208595	0.000253612	0.0216885	0.000995778	-0.08857	-0.191315	-0.279885
L01633	24703755	0.00025372	0.0364442	0.00059288	-0.102435	0.279075	0.17664
K00633	3418009	0.000253765	0.00511932	0.00422149	0.089925	0.10523	0.195155
H01843	18298575	0.000254745	0.0072442	0.00299584	-0.15095	-0.15501	-0.30596
A00040	176196	0.00025529	0.649921	3.34705e-05	0.014945	-0.13745	-0.122505
F00444	2060898	0.000256489	0.101145	0.000216174	0.115555	-0.27194	-0.156385
J00648	3665361	0.000256716	3.83369e-05	0.570887	0.1894	-0.03174	0.15766
K00432	2106812	0.000256886	0.100638	0.00021763	-0.069055	-0.205165	-0.27422
N00714	3830074	0.00025699	0.714116	3.06835e-05	0.01573	-0.173995	-0.158265
H01365	15749593	0.000257029	0.0246203	0.000890131	-0.108555	-0.184675	-0.29323
K01003	14601526	0.000257738	0.335487	6.55206e-05	-0.025	-0.10426	-0.12926
M01796	20181098	0.000258079	0.809685	2.71873e-05	0.007105	0.09709	0.104195
D00990	4874625	0.000258384	0.369841	5.95974e-05	-0.036535	-0.138555	-0.17509
B01362.B01363	15816580	0.000258386	0.113284	0.000194571	-0.06114	-0.17083	-0.23197
D01542	9997332	0.000258632	0.278581	7.92039e-05	-0.027905	-0.19084	-0.218745
B00771	4526859	0.000259621	0.539752	4.10503e-05	0.027985	-0.164765	-0.13678
N01732.N01733	14870092	0.000261046	0.00190967	0.0116722	-0.06945	-0.050755	-0.120205
H02269	22852769	0.000261074	0.660102	3.37714e-05	-0.012375	-0.121275	-0.13365
J01645	17944407	0.000261628	0.846249	2.6404e-05	-0.013215	0.30072	0.287505
E00735.E00736	4668788	0.00026173	0.0799263	0.00027968	0.08603	0.159345	0.245375
B00836	4967752	0.000262194	0.306153	7.31567e-05	0.04166	0.120885	0.162545
I01008	14110821	0.000262627	0.458972	4.88867e-05	0.02098	-0.17209	-0.15111
N00776	4424532	0.000262816	0.403591	5.56387e-05	-0.03898	-0.271385	-0.310365
B01273	14923185	0.000263259	0.00713129	0.00315464	0.102285	0.104055	0.20634
D00376	1760755	0.000263311	0.00467412	0.00481405	0.08447	0.082745	0.167215
D02157	18262182	0.000263463	0.0776031	0.00029014	-0.06321	-0.159985	-0.223195
N00232.N00233	1079623	0.000263534	0.0409713	0.00054971	-0.06125	0.078455	0.017205
K00142	636683	0.00026358	0.000421859	0.0533986	0.08788	0.05479	0.14267
N00638	3337561	0.000264733	0.0424041	0.000533778	0.1648	-0.212485	-0.047685
H01369	15766180	0.00026488	0.230853	9.81065e-05	-0.033795	0.09256	0.058765
N01139	8157722	0.000264956	0.00861379	0.00263011	0.062975	0.136985	0.19996
M00486	7210274	0.000265477	0.187215	0.000121272	-0.03435	-0.119565	-0.153915
J01438.J01439	16038317	0.000265496	7.82711e-05	0.290091	0.10741	-0.0246	0.08281
J00163	741701	0.000265499	0.469735	4.8338e-05	-0.04532	0.204115	0.158795
N00482	2393150	0.000266117	0.000768255	0.0296305	-0.09268	-0.05498	-0.14766
K00380	1799157	0.000266311	0.0277618	0.000820623	0.083185	0.268105	0.35129
D01673	14006266	0.00026648	0.278786	8.17752e-05	0.043525	-0.16077	-0.117245
N01902	16036781	0.000266526	0.000133225	0.171155	0.127135	0.044805	0.17194
J01209	11793068	0.000266597	0.00213325	0.010692	0.11668	0.116075	0.232755
D01649	13548978	0.000267951	0.640721	3.57962e-05	0.018925	-0.13708	-0.118155
M00452	6890724	0.000268371	0.171338	0.000134091	0.052625	0.125705	0.17833
J00739.J00740	4391546	0.000268876	0.188974	0.000121827	-0.05489	-0.25624	-0.31113
B00633	3138571	0.000268902	3.81878e-05	0.60293	0.092365	0.01003	0.102395
M01720	19791774	0.000269539	0.0188886	0.00122212	0.08941	0.11142	0.20083
M01358.M01359	18045548	0.0002707	0.933322	2.48498e-05	0.00177	-0.12703	-0.12526
G01254	16432174	0.000270744	0.226422	0.000102451	0.083585	-0.22674	-0.143155
K01011.K01012	14723141	0.000270917	0.0628019	0.000369627	-0.078595	-0.1565	-0.235095
D02171	18368239	0.000271644	0.00309772	0.00751565	0.09046	0.080825	0.171285
K01017	14758361	0.00027165	0.645828	3.60497e-05	-0.016305	-0.259835	-0.27614
E01288.E01289	16161924	0.000271978	0.00115361	0.0202084	-0.238015	-0.162635	-0.40065
K00351	1645522	0.000272007	0.179712	0.000129737	-0.041475	-0.128945	-0.17042
K00625	3359581	0.000273164	0.131781	0.000177749	-0.04553	-0.109615	-0.155145
H00117	557742	0.000274572	0.12546	0.000187758	-0.0912	-0.217285	-0.308485
G00445	2852390	0.000274695	0.646767	3.64391e-05	0.014505	0.107325	0.12183
A00176	855787	0.00027498	0.00830916	0.00283955	0.0654	0.068815	0.134215
L00115	810648	0.000276521	0.000391569	0.0606251	-0.219445	-0.131735	-0.35118
M01086	16837527	0.000276757	0.929624	2.55599e-05	0.004405	0.224	0.228405
H01996	19330821	0.000277195	0.0778225	0.000305854	0.08709	0.20035	0.28744
K00149	662369	0.000277784	0.261311	9.12999e-05	0.05797	0.196265	0.254235
J00480	2400975	0.000277823	0.000269745	0.0884587	-0.13499	-0.05428	-0.18927
C00667	14620801	0.000278089	0.148947	0.000160367	0.020075	-0.092315	-0.07224
I00967.I00968	13858505	0.000278252	0.0738457	0.000323669	-0.03971	-0.08254	-0.12225
E00027	159427	0.000278456	3.45337e-05	0.692679	-0.21984	-0.017105	-0.236945
H00192	1027532	0.000279742	0.0667413	0.000360222	0.09354	-0.18141	-0.08787
I00777	12714441	0.000279968	0.00478013	0.00503395	-0.13884	-0.121695	-0.260535
E00329	1796578	0.000280298	0.496504	4.85271e-05	0.02342	0.11725	0.14067
J01488	16499238	0.000280782	0.0999965	0.000241403	0.069	-0.23709	-0.16809
I00951	13771803	0.000281283	5.16763e-05	0.46804	-0.13055	-0.025505	-0.156055
N00096.N00097	428701	0.000282724	0.0126658	0.0019203	-0.07207	0.09064	0.01857
F00891	4274311	0.00028392	0.0523108	0.000467107	0.12389	0.20778	0.33167
L00327	4296009	0.000284403	0.0155064	0.00157872	0.05667	0.061405	0.118075
M00173	1474690	0.000284462	0.00212373	0.0115296	-0.291665	0.223945	-0.06772
J01067	6742742	0.000284463	0.742663	3.29704e-05	-0.014045	0.15824	0.144195
C00839	15924689	0.000284678	0.0660802	0.000370855	-0.08994	-0.219795	-0.309735
G00287	1699767	0.000285309	0.209714	0.000117139	0.075205	-0.37855	-0.303345
I00521	10812616	0.000285403	0.000510148	0.0481713	-0.15937	0.09725	-0.06212
C01302	18416326	0.000285534	0.17274	0.000142334	0.077435	-0.295005	-0.21757
N01238	8830307	0.000285536	0.0112474	0.00218601	0.152605	-0.200445	-0.04784
K00141	627180	0.000286016	0.0624838	0.000394218	-0.05485	-0.09535	-0.1502
M01323	17935983	0.000286329	0.921142	2.6773e-05	-0.00996	0.38338	0.37342
A00519	2710758	0.000286412	0.00961861	0.00256477	-0.088165	-0.08814	-0.176305
N00278.N00279	1312175	0.000286541	0.813591	3.03368e-05	-0.005695	-0.079995	-0.08569
A00158	746712	0.000286666	3.82723e-05	0.645204	0.155765	0.01508	0.170845
B00471	2211647	0.000286696	3.86736e-05	0.638583	-0.101415	0.011435	-0.08998
A00337	1701636	0.000287227	0.0688595	0.000359375	0.032705	0.04534	0.078045
D00568	2680423	0.0002874	0.81996	3.01999e-05	-0.003265	0.05968	0.056415
F00594.F00595	2767866	0.000287449	0.60226	4.11239e-05	-0.03175	-0.28925	-0.321
B01314	15308863	0.000287972	0.00821406	0.00302123	0.079695	0.075335	0.15503
K00506	2564562	0.00028818	0.111502	0.000222742	-0.10552	-0.27274	-0.37826
A00664	3681342	0.000288895	0.00179245	0.0138937	-0.06105	-0.04882	-0.10987
B00726	4037538	0.000289072	0.344774	7.22803e-05	0.025155	-0.123005	-0.09785
C01054.C01055	17188741	0.000289604	0.770633	3.24027e-05	0.006375	0.077645	0.08402
B00897	5973765	0.000290648	0.000154087	0.162695	-0.344675	-0.090075	-0.43475
E01205	15187796	0.000291372	0.00243634	0.0103177	0.18618	0.150695	0.336875
L01610	24591260	0.000292127	0.762657	3.30538e-05	-0.01025	-0.18169	-0.19194
B00980	7727162	0.000292145	0.0004913	0.0513138	-0.171065	-0.090805	-0.26187
L00512.L00513	6623352	0.000292162	0.488966	5.1562e-05	-0.01782	-0.115485	-0.133305
L01313	22901237	0.000292527	0.0473587	0.000533091	0.070925	-0.10926	-0.038335
F00095.F00096	472074	0.000293332	0.00123609	0.020486	0.085775	0.048545	0.13432
K01464.K01465	24069370	0.000293458	0.00349916	0.00724016	-0.054115	-0.047215	-0.10133
M00548	9961519	0.000293981	0.540075	4.70007e-05	-0.014935	-0.07288	-0.087815
B00860	5313888	0.000294331	0.40501	6.27564e-05	0.03289	0.10872	0.14161
K00261	1193503	0.000294698	0.023608	0.00107809	-0.061985	-0.08973	-0.151715
L01726	25100942	0.000294718	0.316007	8.05474e-05	0.043345	-0.18016	-0.136815
D01705	14473564	0.000294721	0.045301	0.000561882	0.06844	-0.101045	-0.032605
H00813	6002414	0.000295189	0.0144248	0.00176766	0.059735	0.064205	0.12394
K00763	9412269	0.000295302	0.103915	0.000245477	-0.11492	-0.20956	-0.32448
J00193	914093	0.000295479	0.134969	0.000189121	-0.051575	-0.11448	-0.166055
M00680.M00681	14438980	0.000295756	0.00113713	0.0224703	0.09396	0.078995	0.172955
M00736	14928689	0.000296808	0.858908	2.98649e-05	0.00587	-0.30887	-0.303
L01173	22112952	0.000296975	0.00209772	0.0122356	0.05752	0.047825	0.105345
H01693	17404393	0.000297671	0.276178	9.31749e-05	0.054345	-0.18461	-0.130265
M00700	14719695	0.000297746	0.885874	2.9056e-05	0.003805	-0.106785	-0.10298
C00934	16443828	0.000297942	0.000353581	0.0728504	0.15293	-0.114535	0.038395
H01354	15683601	0.000299189	0.0113441	0.00228106	-0.080645	-0.09241	-0.173055
L00495	6345936	0.000299283	0.00182095	0.0142154	-0.138685	0.133035	-0.00565
F01476	12981357	0.000300406	0.0147073	0.00176728	0.081185	-0.09586	-0.014675
A01125	10906812	0.000302016	0.942514	2.77389e-05	-0.00207	0.12571	0.12364
E00014.E00015	94258	0.000302108	4.78157e-05	0.546955	-0.087905	0.015255	-0.07265
H01530	16553574	0.000302844	0.130176	0.00020144	0.11688	-0.300635	-0.183755
N01300	9383606	0.000302888	0.026236	0.000999658	0.04651	-0.062915	-0.016405
B01771	18314758	0.000303605	0.0215321	0.00122119	-0.132605	-0.200355	-0.33296
N03128	25088441	0.00030372	0.00441385	0.00595986	0.187205	0.230575	0.41778
F01700	16803017	0.000304464	0.0266029	0.000991485	-0.093845	-0.2126	-0.306445
F00190.F00191.F00192	891333	0.000305292	3.32948e-05	0.794567	-0.177355	-0.011	-0.188355
E01317	16576501	0.000305576	0.552082	4.79673e-05	0.0213	0.116625	0.137925
D02161	18296091	0.000305848	0.00366774	0.00722727	0.119505	0.10273	0.222235
L01417.L01418.L01419	23542690	0.000305909	0.541374	4.89745e-05	-0.019745	-0.126155	-0.1459
L01879	25769168	0.000307926	0.000346879	0.0769864	-0.188595	-0.109945	-0.29854
H00051	228480	0.000308299	0.0195191	0.00136996	-0.09704	0.108715	0.011675
L01141	21801650	0.000308476	0.000912103	0.0293358	-0.15405	0.13489	-0.01916
F01144.F01145	5561333	0.000308499	0.53251	5.02515e-05	-0.03655	-0.351085	-0.387635
G00405	2580866	0.000308761	0.0111303	0.00240644	-0.13393	-0.14109	-0.27502
N01090	7868807	0.000308797	0.273482	9.79507e-05	-0.045385	0.13733	0.091945
B00845	5012010	0.000309051	0.0156676	0.00171129	-0.11726	-0.18401	-0.30127
N01077.N01078	7803484	0.000309302	0.14311	0.000187518	-0.05925	-0.152745	-0.211995
N02323	20775936	0.000310056	0.247741	0.000108611	0.02853	-0.13271	-0.10418
M01857	20458571	0.000310262	0.0999087	0.000269515	0.049125	0.09602	0.145145
B00043	207495	0.000310356	0.544973	4.9426e-05	0.025095	0.22906	0.254155
H02526.H02527.H02528.H02529	24766752	0.000310487	0.974773	2.76457e-05	-0.000275	-0.104725	-0.105
E01229	15396347	0.000310733	0.155464	0.000173491	0.05571	-0.174755	-0.119045
H01932	18778476	0.000314398	0.585517	4.666e-05	-0.020855	0.09234	0.071485
M00503.M00504	7721110	0.000314423	0.202813	0.000134718	-0.046265	0.16613	0.119865
L01049	20937477	0.000314437	0.599467	4.55803e-05	-0.019615	0.14923	0.129615
J01183	9994185	0.000314736	0.000118601	0.230625	-0.186225	-0.07529	-0.261515
K00976	14011345	0.000315139	0.583757	4.69215e-05	0.02095	-0.16512	-0.14417
H00256	1402742	0.000315276	0.00333919	0.00820672	-0.098725	-0.077925	-0.17665
H02475.H02476	24509464	0.000316375	0.718225	3.83006e-05	-0.015375	-0.208315	-0.22369
C01372.C01373.C01374	18724708	0.000317184	0.00567912	0.00485735	-0.07504	-0.068995	-0.144035
N02550	22099960	0.000317367	0.00596184	0.00462993	0.07391	0.074405	0.148315
N00849	5305445	0.000317406	0.310253	8.89812e-05	0.042095	0.16605	0.208145
F01689	16704361	0.00031741	0.00250985	0.0109995	-0.16583	-0.231295	-0.397125
K00707	5357576	0.00031765	0.00077432	0.0356828	0.09719	0.05123	0.14842
M00112.M00113	680087	0.000317668	0.00279451	0.0098878	0.10991	-0.10796	0.00195
E00521.E00522	2938315	0.00031799	0.0407207	0.000679317	-0.036025	-0.047685	-0.08371
A00995	6788490	0.000319716	0.00127816	0.0217709	-0.153235	-0.112505	-0.26574
J00747	4431366	0.000319733	0.00172306	0.0161506	0.11464	0.125695	0.240335
F02039	18910435	0.000320097	0.102668	0.00027139	-0.079875	-0.182255	-0.26213
M01884.M01885	20609905	0.00032014	0.0969023	0.000287581	-0.070855	-0.11572	-0.186575
N01503	12728867	0.000320303	0.889795	3.13362e-05	-0.01225	0.36004	0.34779
N01089	7860911	0.000320962	0.00547578	0.00510348	-0.07198	0.057885	-0.014095
B00755	4351664	0.000321185	0.00171632	0.0162946	-0.137745	-0.12433	-0.262075
H00876	6628590	0.000321363	0.000117213	0.238743	-0.17849	0.064335	-0.114155
N00348	1652606	0.000321646	0.739009	3.79032e-05	-0.012785	-0.12515	-0.137935
H02464	24410130	0.000321996	0.314137	8.92737e-05	-0.05256	-0.20674	-0.2593
A00496	2581771	0.000322126	0.0498529	0.000562788	-0.11303	-0.13214	-0.24517
H01385	15844114	0.000323333	0.024142	0.00116692	0.09201	0.140125	0.232135
D00144.D00145.D00146	642170	0.000323684	0.0614207	0.000459214	0.06998	0.104305	0.174285
F00309	1456751	0.000323729	0.104545	0.000269831	-0.06241	0.117815	0.055405
G00336.G00337	2123761	0.000323953	0.00379122	0.00744641	0.084955	0.088855	0.17381
D01555	10272740	0.000324264	0.0555933	0.000508346	0.12408	-0.338425	-0.214345
M01231	17539283	0.000324926	0.0664825	0.000426036	0.064275	-0.156035	-0.09176
B00161	643393	0.000325341	0.00330055	0.00859358	0.10318	0.088925	0.192105
F00397	1835769	0.000326266	0.0916244	0.000310528	0.07113	-0.14687	-0.07574
H00926.H00927	6875926	0.000326314	0.358711	7.93297e-05	-0.03275	-0.142315	-0.175065
H01917	18698344	0.000326326	0.0034556	0.0082352	0.245685	0.206895	0.45258
N02275	20398300	0.000327012	0.829089	3.4403e-05	0.00835	-0.23295	-0.2246
D00377	1766381	0.000327088	0.000602577	0.0473474	0.088425	0.04129	0.129715
H00652	3735744	0.000327148	0.294091	9.70317e-05	-0.05371	0.18396	0.13025
N00940	6380340	0.00032849	0.931448	3.07741e-05	0.00356	0.145945	0.149505
N00458	2255685	0.000329294	0.00151919	0.0189189	0.055725	0.030965	0.08669
J00427	1905489	0.000329461	0.000437411	0.0657443	-0.144805	-0.09674	-0.241545
B01062.B01063	11041516	0.000330037	0.0824161	0.000349597	0.04453	-0.106575	-0.062045
M00723	14851377	0.000330811	0.0604061	0.000478203	0.04101	-0.19156	-0.15055
J00056	257641	0.00033085	0.0273624	0.00105583	0.054545	-0.07563	-0.021085
F00436	2035416	0.000332019	0.416984	6.95519e-05	0.02692	-0.17424	-0.14732
E01379	16971640	0.000332639	0.00107124	0.0271287	-0.21214	-0.169335	-0.381475
H01943	18873632	0.000332962	0.0242285	0.00120074	0.048865	-0.07404	-0.025175
A01051	7879862	0.000333066	0.0016904	0.0172162	-0.173815	-0.12984	-0.303655
M00166	1287729	0.000333186	0.00196366	0.0148262	0.087225	0.077465	0.16469
N02985.N02986.N02987	24417403	0.000333269	0.340061	8.56364e-05	0.01379	-0.05603	-0.04224
B00934	6481593	0.000334373	0.776486	3.76406e-05	-0.00452	0.06891	0.06439
F00068	364144	0.000334481	0.00357143	0.00818657	-0.10807	-0.094545	-0.202615
C00590	13852664	0.000334677	0.395751	7.39265e-05	-0.017875	-0.09024	-0.108115
D01638	13366134	0.000334983	0.335383	8.73204e-05	0.030515	-0.13255	-0.102035
J00532.J00533	2797691	0.000335636	0.361176	8.12578e-05	0.03661	0.165765	0.202375
F01713.F01714	16937747	0.000335649	0.115625	0.000253834	0.05196	0.118275	0.170235
L01573.L01574	24384112	0.00033594	0.00494512	0.00594071	-0.094055	-0.0874	-0.181455
E00194.E00195	1028320	0.000335964	0.0224884	0.00130644	-0.0697	-0.08743	-0.15713
H01580	16816068	0.000336409	0.20667	0.000142364	-0.05991	-0.20384	-0.26375
H00379.H00380	2291728	0.00033737	0.00822692	0.00358756	0.10703	-0.13418	-0.02715
H00239	1334102	0.000338363	0.802124	3.69142e-05	-0.01248	0.177415	0.164935
L01344	23064029	0.000338391	0.00757625	0.00390859	0.05656	0.06154	0.1181
A00083	373345	0.000338951	0.424509	6.98835e-05	0.029125	-0.11985	-0.090725
N00113.N00114	509461	0.000339366	9.68982e-05	0.306569	-0.153505	-0.041055	-0.19456
I00073	636206	0.000339624	0.0009218	0.032253	-0.089225	-0.05509	-0.144315
D01478	8968454	0.000340247	0.0512281	0.000581527	0.046925	0.12343	0.170355
H01380	15817719	0.000340267	4.84452e-05	0.614971	-0.22949	0.024995	-0.204495
L00276	3707691	0.000340381	0.00520558	0.00572527	0.193915	0.175515	0.36943
F00492	2306349	0.000340912	0.0419109	0.000712329	0.09129	0.15662	0.24791
M01226	17509003	0.000341345	0.408007	7.32729e-05	0.04015	0.188485	0.228635
N02545	22079733	0.00034176	0.0180592	0.00165764	-0.08295	-0.102785	-0.185735
M00850	15582548	0.000342571	0.118987	0.000252242	0.02496	0.05604	0.081
H01915	18684233	0.000342767	0.00829431	0.00362085	0.115595	0.13653	0.252125
D01920.D01921	16886067	0.000342785	0.600395	5.0024e-05	0.006745	-0.044495	-0.03775
I01200.I01201	15063764	0.000342846	0.929624	3.23142e-05	-0.002595	0.17124	0.168645
B00388.B00389.B00390	1808811	0.000342852	0.0140361	0.00214024	-0.052295	-0.07082	-0.123115
H01501	16386804	0.000343678	0.157611	0.000191103	-0.041095	-0.14272	-0.183815
L01896.L01897	25852310	0.000344226	0.578541	5.21529e-05	0.01078	-0.06395	-0.05317
K01397	23775150	0.000344628	0.00456798	0.00661368	0.037395	0.041855	0.07925
M00871	15798970	0.000345655	0.534621	5.66941e-05	-0.025155	0.159905	0.13475
H01476.H01477	16249249	0.000346137	0.000295264	0.10281	0.145715	0.053405	0.19912
D02035.D02036	17637326	0.000346434	0.0580653	0.000523286	-0.03253	-0.06116	-0.09369
J01281	13752976	0.00034668	0.252721	0.000120324	-0.03932	-0.13765	-0.17697
B01858.B01859	18728465	0.000348062	0.0705748	0.00043275	-0.079515	0.12615	0.046635
B00284.B00285	1290736	0.000348928	0.266166	0.000115058	-0.03471	-0.104775	-0.139485
B01204	14274187	0.00034893	0.00362802	0.00844117	0.080695	0.149445	0.23014
B01403	16135121	0.000349789	0.65846	4.66354e-05	-0.02238	-0.378125	-0.400505
J01042	6527094	0.000351657	0.640875	4.81955e-05	-0.02841	0.22681	0.1984
I01049	14362953	0.000351917	0.49576	6.23533e-05	0.01671	0.09558	0.11229
J01649	17962043	0.000352105	0.734967	4.20841e-05	0.009205	-0.10541	-0.096205
E01478	17576049	0.000352172	4.91141e-05	0.629897	-0.1574	0.01567	-0.14173
B01280	14974169	0.000353703	0.119352	0.000260442	-0.050835	-0.151275	-0.20211
F02015	18772504	0.00035405	8.43145e-05	0.369068	0.10239	-0.02399	0.0784
K00425.K00426.K00427	2054894	0.000354242	0.577926	5.3876e-05	-0.01891	-0.12658	-0.14549
K00220.K00221	1018788	0.000354376	0.000186166	0.167319	0.084585	-0.03506	0.049525
F00515.F00516	2430321	0.000354455	0.0797397	0.000390732	-0.06997	0.135595	0.065625
G00853	7778170	0.00035486	0.489693	6.37049e-05	0.022865	-0.137345	-0.11448
C00764	15355247	0.00035488	0.151369	0.000206104	0.08096	-0.20574	-0.12478
N01132.N01133	8091034	0.000354931	0.0246487	0.0012659	-0.063	-0.085895	-0.148895
N00563	2811440	0.000355362	0.0868291	0.000359837	0.040675	0.076075	0.11675
J01710.J01711	18307205	0.000355828	0.715957	4.37026e-05	-0.01003	-0.124985	-0.135015
D02240	18771222	0.000356138	0.288117	0.000108703	0.030555	-0.109995	-0.07944
D02543.D02544.D02545.D02546.D02547	20934447	0.000356726	0.438883	7.14899e-05	0.02183	0.093955	0.115785
C00880	16134530	0.000357508	0.488513	6.43815e-05	0.049235	-0.251405	-0.20217
D00649	3170966	0.000358001	0.0213622	0.00147451	-0.12271	0.240875	0.118165
K01413.K01414	23849970	0.000358293	0.000131288	0.240135	0.05432	0.01277	0.06709
M00215.M00216	2678988	0.000358648	0.000156645	0.201482	0.060765	-0.02023	0.040535
D01973	17224521	0.000358698	0.291344	0.000108346	-0.05108	-0.1877	-0.23878
I00558	11170641	0.000358898	0.00343629	0.00919167	0.070575	0.03898	0.109555
N00412	1990110	0.00035989	0.154831	0.000204617	0.0424	-0.16219	-0.11979
J01411	15749351	0.000360481	0.0688846	0.000460742	-0.105985	0.216125	0.11014
A00771	4351003	0.000361534	0.0245862	0.00129503	-0.110055	-0.1532	-0.263255
F00645	2998548	0.000361668	0.223931	0.000142243	0.051455	0.14877	0.200225
F01340	8126516	0.000361866	0.278745	0.000114341	-0.0458	-0.189295	-0.235095
C00893	16205521	0.000362588	0.47994	6.65533e-05	-0.01682	0.07417	0.05735
D02228	18694409	0.000362858	0.0709545	0.000450538	-0.05617	-0.12133	-0.1775
G00281.G00282	1673709	0.000362942	0.125074	0.000255654	-0.05395	-0.112975	-0.166925
J01530	17104321	0.000364231	0.408213	7.86363e-05	0.04068	0.183355	0.224035
B00174	710726	0.000364876	0.121118	0.000265548	0.050235	0.113925	0.16416
F00805	3882875	0.000365172	0.0509718	0.000631552	-0.061955	-0.09187	-0.153825
B00399	1852457	0.000365851	0.70375	4.58358e-05	-0.01113	-0.127555	-0.138685
C00545	13395680	0.000366229	0.0172771	0.00186914	0.091365	-0.20057	-0.109205
A00697.A00698	3870110	0.000366318	0.114674	0.000281687	0.08796	0.22077	0.30873
B00551.B00552	2645519	0.000366717	0.138603	0.000233333	-0.023855	-0.07297	-0.096825
N00755	4226737	0.00036749	0.0953053	0.000340123	-0.034515	-0.09092	-0.125435
H02104	20510546	0.000367666	0.00650862	0.00498299	-0.11536	-0.095885	-0.211245
F00457	2108273	0.000368144	0.890941	3.64544e-05	0.004055	-0.12544	-0.121385
C00687	14793528	0.000368627	0.000380622	0.0854536	0.087335	-0.03739	0.049945
M01729	19834629	0.000368845	0.157092	0.000207182	-0.078015	-0.153475	-0.23149
F01167	5714188	0.000369166	7.36223e-05	0.442496	0.096555	0.016365	0.11292
D01598	12231736	0.000370057	0.00167631	0.0194856	-0.1275	-0.114935	-0.242435
M00915	16036771	0.000370875	0.321262	0.00010192	0.022965	-0.08883	-0.065865
G00862	7840238	0.000371407	0.000718025	0.0456734	0.11383	-0.054785	0.059045
G00220.G00221.G00222	1278203	0.000371898	0.000656193	0.0500495	-0.10199	-0.05682	-0.15881
I00746	12547552	0.000372255	0.000540988	0.0607716	-0.213495	-0.11916	-0.332655
I00169	1863797	0.000372294	0.0501511	0.000655629	0.066485	0.120925	0.18741
L02034	26535319	0.000373299	0.770109	4.28224e-05	-0.019205	-0.351515	-0.37072
F00884.F00885	4247908	0.0003743	0.835725	3.95763e-05	0.0061	-0.10846	-0.10236
C00891	16190500	0.00037451	0.00304251	0.0108776	-0.48767	-0.499965	-0.987635
F01519	14393889	0.000374949	0.604138	5.48514e-05	0.023715	0.154295	0.17801
N00650	3407830	0.000374968	0.0954243	0.000347287	0.061305	0.131195	0.1925
I00334	5631298	0.000375363	0.865706	3.83248e-05	0.007665	0.179015	0.18668
J01101	7896605	0.000375441	0.222154	0.000149381	-0.03768	-0.12588	-0.16356
F00610	2850907	0.000376846	0.250808	0.000132858	-0.02408	0.075965	0.051885
H01986	19252051	0.000377501	0.0265045	0.00125961	-0.05713	-0.080695	-0.137825
I01062	14418943	0.000378279	4.9635e-05	0.674138	-0.084215	-0.007445	-0.09166
I01086	14562916	0.000378756	0.750156	4.46668e-05	-0.01836	-0.25569	-0.27405
L01152	21950630	0.000379247	0.826937	4.05771e-05	0.004985	0.09633	0.101315
C00897.C00898.C00899	16264929	0.000379333	0.0794069	0.000422673	0.065225	0.107275	0.1725
M00076	417396	0.000379533	0.551072	6.09404e-05	0.01942	0.12796	0.14738
D02000	17439884	0.000381263	0.00133045	0.0253678	0.06978	0.047165	0.116945
G00541	3588305	0.000381521	0.0494798	0.000682614	0.09485	0.14952	0.24437
J00852	5125344	0.000382658	0.754729	4.48982e-05	-0.021995	0.28946	0.267465
N02917	24102510	0.000383312	0.000603679	0.0562378	-0.15976	-0.073975	-0.233735
H00928.H00929	6880883	0.000384027	0.552195	6.1607e-05	-0.01832	0.09953	0.08121
H02298	23142585	0.000384184	0.0690441	0.000492936	0.09116	0.142325	0.233485
F02047	18950994	0.000385846	0.0323246	0.00105789	-0.044815	-0.060845	-0.10566
D00994	4913730	0.000387197	0.0280792	0.00122252	-0.04175	-0.04927	-0.09102
L00623	8854508	0.000387222	0.933322	3.67822e-05	0.00343	0.14728	0.15071
D00165	732350	0.000388511	0.000417187	0.0825891	-0.109465	0.04571	-0.063755
G00209	1202524	0.000389853	0.000161016	0.214797	-0.226785	-0.09795	-0.324735
C01172	17815499	0.000389972	0.690449	5.01085e-05	-0.012505	0.12049	0.107985
L01229	22419719	0.00039021	0.000194178	0.178292	0.061435	0.020355	0.08179
L00468	6134598	0.000390399	0.0992098	0.000349148	0.039165	0.07488	0.114045
M01396	18207358	0.000390455	0.847873	4.08604e-05	0.01138	0.24493	0.25631
K01067	16224871	0.000390504	0.00152928	0.0226572	0.12173	0.10292	0.22465
N00146.N00147	671254	0.000390832	0.0955794	0.000362851	0.07248	-0.15323	-0.08075
L01480	23948108	0.000392135	0.186734	0.000186404	0.061545	0.161255	0.2228
D01885	16506512	0.000392294	0.301987	0.000115315	-0.04111	-0.13497	-0.17608
J00761	4503047	0.000392495	0.343319	0.000101489	0.042315	0.190545	0.23286
N02560.N02561	22137998	0.000393291	0.120101	0.00029076	-0.04463	-0.075665	-0.120295
J01243	13093857	0.000393558	0.120178	0.000290791	-0.04125	0.086495	0.045245
D00250.D00251.D00252	1148355	0.000393767	0.00236114	0.0148094	-0.07874	-0.054905	-0.133645
L01196.L01197	22249684	0.000394369	0.011109	0.00315291	0.12781	0.14117	0.26898
N01528	13537665	0.000395267	0.0330807	0.00106144	-0.083725	-0.129605	-0.21333
E00446	2448653	0.000395284	0.00446381	0.00786658	0.081815	0.07946	0.161275
L01553.L01554	24301395	0.000396533	0.93053	3.78673e-05	-0.002195	-0.466665	-0.46886
N01013.N01014	7338632	0.000397532	0.29594	0.000119396	-0.066675	-0.24907	-0.315745
H01295.H01296	15260757	0.000397574	0.0315644	0.00111956	0.098045	0.1501	0.248145
J01237	12967839	0.000398055	0.0674832	0.000524354	0.056505	0.09242	0.148925
C00775.C00776	15435295	0.00039826	0.00402833	0.00878904	0.09367	0.078605	0.172275
I00306	4043917	0.000398549	0.00336052	0.010544	0.125035	0.14105	0.266085
A00052	220190	0.000398774	0.0996335	0.000355857	-0.05159	0.128405	0.076815
B00095.B00096	444308	0.000400681	0.167654	0.00021259	-0.045215	-0.145515	-0.19073
F00249	1178487	0.000401742	0.00191133	0.0187017	0.10607	0.08072	0.18679
H02395	23957103	0.000402301	0.0807471	0.000443355	-0.06837	-0.16377	-0.23214
B00546.B00547	2617739	0.000402537	0.169676	0.000211124	-0.029995	-0.068035	-0.09803
K00044.K00045.K00046	245037	0.000403804	0.00253273	0.0141928	-0.129075	-0.12631	-0.255385
B00304.B00305	1407712	0.000404665	0.0131889	0.0027319	0.08029	0.09712	0.17741
D01629	13234656	0.000406575	0.340965	0.00010622	-0.032625	-0.180015	-0.21264
A00247	1212660	0.000407366	0.0125405	0.00289419	-0.07731	-0.089285	-0.166595
D02217	18619620	0.000407759	0.00864855	0.00420106	-0.101445	-0.10983	-0.211275
D00093	438156	0.00040894	0.00137965	0.0264188	0.132045	0.103545	0.23559
F01821	17626711	0.000410403	0.0442552	0.000826838	0.087905	-0.13682	-0.048915
N01505	12869678	0.000411108	0.0911242	0.000402317	-0.062685	-0.151675	-0.21436
K00794	9685548	0.000412054	0.069263	0.000530637	0.063165	0.106665	0.16983
[truncated: 13,362 more rows]

## Sheet: B viability2014.qa_qm2013
			viability2014	qa_qm2013	viability2014	qa_qm2013	total
Gene	pos	combined pval	pval	pval	delta q	delta q	delta q
A00904	5534113	0	0.00194514	4.44089e-16	-0.068919	0.254525	0.185606
N02984	24409596	0	0.0155841	0	-0.047541	0.228365	0.180824
A00914	5613672	0	5.67009e-10	7.77156e-16	-0.153318	0.317605	0.164287
H00963.H00964	7132485	0	1.85798e-05	2.05391e-14	0.077121	-0.21204	-0.134919
K01092	16738303	4.996e-15	0.000224864	5.92748e-13	-0.094671	0.236375	0.141704
C00003	200866	6.10623e-15	1.85862e-12	8.73389e-05	0.221232	-0.23167	-0.010438
G00324	2029774	1.12133e-14	0.275855	1.11022e-15	0.036561	-0.427915	-0.391354
G00994	9845382	2.27596e-14	5.5325e-11	1.14155e-05	-0.120495	0.144505	0.02401
F00157	707589	1.13798e-13	4.36888e-05	7.5834e-11	0.100044	-0.271225	-0.171181
F01984	18547070	1.24567e-13	0.00538257	6.75904e-13	-0.062571	0.28841	0.225839
C00829	15882098	1.54987e-13	3.48919e-05	1.30582e-10	-0.084471	0.23522	0.150749
G00652	4394715	5.74429e-13	1.32128e-12	0.0133057	0.214797	0.18555	0.400347
N01904	16054732	9.21041e-13	2.12593e-08	1.34609e-06	-0.078066	0.051585	-0.026481
L00890	16468088	1.00853e-12	9.54659e-12	0.00329187	0.151563	-0.085855	0.065708
I00214	2590205	1.24223e-12	0.980458	3.9746e-14	0.000222	-0.12084	-0.120618
B01799	18458809	3.45257e-12	1.45703e-09	7.68845e-05	0.160452	-0.18176	-0.021308
J00496	2596925	4.09572e-12	1.32605e-11	0.0100795	0.210516	0.13148	0.341996
B00940	6618470	6.0485e-12	0.0236353	8.46245e-12	0.046842	0.28542	0.332262
H00392	2410656	6.91103e-12	3.25155e-05	7.06075e-09	0.116832	-0.320005	-0.203173
J01306	14385547	1.24177e-11	1.31882e-08	3.1922e-05	-0.121542	-0.20422	-0.325762
D00076.D00077.D00078	353934	2.43136e-11	0.0254706	3.31444e-11	-0.058728	0.20502	0.146292
B01696	17952229	2.76659e-11	2.0941e-12	0.460862	0.202323	-0.06506	0.137263
D00320.D00321	1451035	3.16442e-11	0.000653447	1.69755e-09	0.07476	-0.19782	-0.12306
B01602	17459114	3.58132e-11	9.13755e-10	0.0013801	0.091926	0.08968	0.181606
B00664.B00665	3333727	4.28628e-11	4.75976e-07	3.1919e-06	-0.101115	0.075415	-0.0257
L02028	26511014	4.38798e-11	1.36441e-06	1.1409e-06	-0.112872	0.12517	0.012298
K00332	1537606	6.12712e-11	4.14504e-07	5.30913e-06	0.205848	-0.329005	-0.123157
J00500	2657611	7.01394e-11	0.293477	8.62732e-12	-0.016416	-0.30236	-0.318776
A01049	7850197	7.50344e-11	0.0259883	1.04489e-10	0.057894	-0.271585	-0.213691
B00550	2638679	7.81766e-11	0.0751864	3.76872e-11	-0.03312	0.199405	0.166285
N03158	25214892	9.90498e-11	0.559945	6.46916e-12	0.01224	0.252355	0.264595
C00004	221226	1.04499e-10	0.73034	5.24336e-12	0.007512	-0.24837	-0.240858
I00504	10709612	1.10717e-10	0.127163	3.19766e-11	-0.044064	-0.406685	-0.450749
F01443	12163793	1.14195e-10	0.00474854	8.84259e-10	-0.036912	0.09658	0.059668
G00549	3665459	1.15617e-10	0.000707896	6.00824e-09	0.109533	-0.28598	-0.176447
F01627	16101334	1.27815e-10	0.00277622	1.70017e-09	0.081204	-0.42034	-0.339136
J00071	320859	1.52099e-10	0.00175368	3.22438e-09	0.091572	-0.339935	-0.248363
L00438	5912883	1.91079e-10	4.19336e-05	1.7091e-07	-0.109635	0.146495	0.03686
L00174	1257536	2.08791e-10	4.14658e-10	0.0189513	-0.129726	0.057275	-0.072451
C00058	1771285	2.26088e-10	0.355198	2.40313e-11	-0.02223	0.292225	0.269995
L00123	872467	2.65605e-10	0.0526246	1.91766e-10	0.037329	-0.1904	-0.153071
B01346	15613541	2.85656e-10	0.000416874	2.61104e-08	0.054831	-0.119165	-0.064334
N00048	207026	2.96592e-10	0.00593675	1.90648e-09	0.075912	-0.28421	-0.208298
I00920	13634151	3.65388e-10	0.000395867	3.55171e-08	0.136026	-0.42681	-0.290784
D01759	15073044	3.83961e-10	0.449862	3.29081e-11	-0.018201	0.36487	0.346669
C00933	16441540	4.26483e-10	0.255569	6.46132e-11	-0.033627	-0.410835	-0.444462
F02057	19032411	5.42844e-10	0.2425	8.75251e-11	-0.031065	0.228695	0.19763
A00901	5520238	5.79641e-10	0.000404303	5.6206e-08	0.104838	-0.31634	-0.211502
C01223	18100100	6.47576e-10	1.13642e-05	2.24415e-06	0.115875	-0.205635	-0.08976
L00353	4691163	6.73681e-10	0.00137085	1.93851e-08	-0.071163	0.368435	0.297272
H00560	3291538	7.94698e-10	2.01444e-10	0.156678	0.135057	0.075765	0.210822
J00309	1400559	8.99951e-10	0.424001	8.4733e-11	0.029889	-0.3461	-0.316211
J01728	18392788	1.02337e-09	1.33233e-08	0.00308281	-0.131757	-0.215305	-0.347062
J01833	19039022	1.07838e-09	0.000126247	3.43582e-07	0.132204	-0.33035	-0.198146
J01464	16302388	1.14385e-09	7.35196e-07	6.27365e-05	0.109974	-0.21271	-0.102736
M00378.M00379	6312251	1.14823e-09	2.36787e-07	0.000195567	0.174765	-0.21765	-0.042885
J01641	17924593	1.24411e-09	0.000149889	3.35875e-07	0.084777	-0.19085	-0.106073
D00720	3517637	1.25519e-09	1.05812e-10	0.480204	0.084258	0.01393	0.098188
N00829	5153210	1.38151e-09	8.89783e-11	0.631079	0.225927	0.03862	0.264547
J01804	18835633	1.65378e-09	0.00412262	1.64301e-08	-0.049782	0.169715	0.119933
K00073.K00074.K00075	354731	1.74192e-09	0.0417429	1.71295e-09	0.049695	-0.247915	-0.19822
B00274	1228995	1.78857e-09	0.0068993	1.06535e-08	-0.065739	0.233885	0.168146
H00310.H00311	1831521	1.84335e-09	3.83773e-05	1.97645e-06	0.114006	-0.235265	-0.121259
J00037	186405	2.08339e-09	2.16308e-07	0.000398418	0.140229	-0.21785	-0.077621
K00334	1546083	2.17922e-09	0.738782	1.22256e-10	0.006336	0.201185	0.207521
N03338	25961097	2.59617e-09	0.133614	8.11455e-10	0.030702	0.296415	0.327117
E00155	861105	2.65002e-09	0.0760015	1.45748e-09	0.031722	0.17457	0.206292
L01374	23203766	2.73774e-09	0.912771	1.25551e-10	-0.002733	-0.42962	-0.432353
K00380	1798861	2.74481e-09	1.01503e-06	0.000113207	-0.231258	0.41148	0.180222
C00398	9725419	2.79514e-09	0.000943136	1.2417e-07	0.074994	-0.199335	-0.124341
D01615	12878001	2.91314e-09	6.81117e-10	0.179519	0.159753	0.08068	0.240433
L00463	6103297	2.99879e-09	0.201897	6.24223e-10	-0.014232	-0.157375	-0.171607
I00605	11660693	3.04391e-09	0.623917	2.05169e-10	-0.01863	0.41269	0.39406
N02544	22071004	3.07291e-09	0.000585916	2.20649e-07	0.06639	-0.195455	-0.129065
N00642	3352069	3.19344e-09	0.239625	5.61631e-10	-0.026148	0.22823	0.202082
H00146	715111	3.45331e-09	0.064771	2.25463e-09	0.036957	-0.212245	-0.175288
D00886	4309063	3.664e-09	0.00169592	9.16027e-08	-0.083511	0.30521	0.221699
E01513.E01514	17862702	3.72104e-09	1.37493e-07	0.00114826	0.095907	-0.100625	-0.004718
F00110	533605	3.73608e-09	5.18327e-10	0.305876	0.161982	-0.06974	0.092242
N00098.N00099	432310	3.82296e-09	0.00752404	2.15836e-08	0.067134	-0.27703	-0.209896
M01497.M01498	18681837	4.16741e-09	0.164038	1.08333e-09	0.030693	-0.260775	-0.230082
J01018	6411305	4.35506e-09	0.122976	1.5131e-09	-0.04824	-0.397335	-0.445575
M00790	15265867	4.37066e-09	0.121989	1.53105e-09	0.027825	-0.257765	-0.22994
D02517	20788806	4.38455e-09	0.00201612	9.29466e-08	0.079365	-0.34649	-0.267125
K00613	3277147	4.51957e-09	3.70011e-08	0.00522752	0.267027	-0.260645	0.006382
E00967	11406321	4.59769e-09	1.29767e-09	0.151747	0.197259	-0.092805	0.104454
C01141	17669289	4.88673e-09	0.0371832	5.64422e-09	-0.055767	-0.34025	-0.396017
I00418	8646725	5.11019e-09	5.223e-05	4.21038e-06	0.084744	-0.16829	-0.083546
A01036	7692976	5.56728e-09	0.161663	1.48769e-09	0.026088	0.203025	0.229113
E01364.E01365	16850523	5.60273e-09	1.28003e-06	0.000189141	-0.088917	0.133455	0.044538
N01034	7466841	6.14031e-09	3.19832e-09	0.0833056	-0.25545	0.20809	-0.04736
E01048	12890332	6.70858e-09	0.00855426	3.41666e-08	0.052758	-0.189905	-0.137147
J00418	1868891	6.8252e-09	5.10629e-06	5.82781e-05	0.078345	-0.111405	-0.03306
C01119	17538419	7.08231e-09	0.712493	4.34133e-10	-0.010176	0.327435	0.317259
I01080	14533662	7.36495e-09	0.0104684	3.07819e-08	-0.054423	0.20463	0.150207
N02348	20970655	7.42002e-09	0.0260213	1.24804e-08	0.050604	-0.205815	-0.155211
D01058	5270285	7.49108e-09	3.69106e-10	0.88866	0.119868	-0.00722	0.112648
F00864.F00865	4172129	7.84334e-09	0.00816373	4.2157e-08	-0.037596	0.101575	0.063979
J01546	17235317	8.00939e-09	0.655853	5.36374e-10	0.003153	-0.208005	-0.204852
H02111	20600822	8.16663e-09	0.108743	3.30146e-09	0.031701	-0.216195	-0.184494
H02363	23752481	8.16925e-09	0.000626683	5.73065e-07	0.063609	-0.15244	-0.088831
H01824	18195793	8.43972e-09	0.0267698	1.38805e-08	0.073809	-0.290725	-0.216916
N01593	13973478	8.78142e-09	0.196983	1.9663e-09	-0.018996	0.114025	0.095029
M00241	4147091	9.46267e-09	4.59422e-05	9.11625e-06	0.108612	0.223815	0.332427
L01899	25869330	1.04129e-08	0.94142	4.91734e-10	-0.002067	-0.305945	-0.308012
H01049	8384023	1.11276e-08	0.0235184	2.11e-08	0.03153	0.14562	0.17715
M01491	18646668	1.11802e-08	0.0213695	2.33366e-08	-0.050121	0.292265	0.242144
K00632	3403105	1.19441e-08	0.000487992	1.09513e-06	0.098037	-0.240605	-0.142568
D01302	7306701	1.29248e-08	0.00012875	4.50828e-06	-0.100164	0.20677	0.106606
N00689	3663627	1.30339e-08	0.00158181	3.70192e-07	0.099978	-0.22826	-0.128282
L01156	21991336	1.30764e-08	5.07811e-06	0.000115707	-0.09507	0.106615	0.011545
H01537.H01538	16588423	1.3333e-08	0.00013033	4.60099e-06	0.083823	-0.173765	-0.089942
K00957	13650613	1.34472e-08	0.000126623	4.7782e-06	0.101244	-0.218445	-0.117201
D02484	20650163	1.35193e-08	1.85563e-06	0.000327881	0.142926	-0.259345	-0.116419
F00252	1192660	1.42017e-08	0.00291871	2.19488e-07	0.088242	-0.334575	-0.246333
M01447	18454219	1.54686e-08	0.288331	2.42985e-09	0.019407	0.19361	0.213017
M00960	16238010	1.59719e-08	1.64369e-08	0.0440773	0.232068	-0.241845	-0.009777
D02109.D02110	18003371	1.69114e-08	1.87818e-07	0.00409546	0.147591	-0.152735	-0.005144
N01147	8234260	1.74318e-08	0.0781194	1.01642e-08	0.051891	-0.285575	-0.233684
F01522	14476562	1.87837e-08	0.000617655	1.39019e-06	-0.089034	0.31619	0.227156
L01847	25625460	1.92627e-08	2.9744e-06	0.000296401	-0.058929	-0.09254	-0.151469
H01095	9822623	1.99917e-08	0.0163857	5.59398e-08	-0.054525	0.21695	0.162425
D01931	16949617	2.06083e-08	0.000427453	2.21374e-06	0.077883	-0.253645	-0.175762
B01766	18298897	2.07798e-08	0.00010604	9.00154e-06	0.040164	-0.119015	-0.078851
H00819	6084240	2.08133e-08	0.000183414	5.21297e-06	0.109875	-0.2977	-0.187825
N03017.N03018	24562266	2.12326e-08	0.000826303	1.18157e-06	-0.04194	0.080495	0.038555
C01334	18571668	2.14734e-08	7.53177e-09	0.13117	0.131865	-0.061	0.070865
J00465.J00466	2248519	2.22061e-08	2.01424e-07	0.00508038	0.148482	-0.15736	-0.008878
J01132	8657606	2.22213e-08	0.230334	4.44593e-09	-0.021699	0.21505	0.193351
M01525	18809087	2.34926e-08	0.0102231	1.06186e-07	0.032223	-0.13023	-0.098007
I01089	14579693	2.38259e-08	0.0585496	1.88166e-08	-0.064611	0.336425	0.271814
F00480	2222716	2.44254e-08	0.140197	8.06573e-09	-0.024297	-0.197045	-0.221342
A00568	3014273	2.58287e-08	0.489511	2.44939e-09	0.015192	0.268965	0.284157
I00748.I00749	12573849	2.6435e-08	2.3265e-05	5.28064e-05	-0.051537	0.06151	0.009973
J01541	17186046	2.65148e-08	0.0671153	1.83629e-08	0.068946	0.35096	0.419906
L01410	23488842	3.01124e-08	0.14069	1.00106e-08	-0.026946	0.182815	0.155869
M01161	17221838	3.01833e-08	0.000600702	2.35035e-06	0.060492	-0.14767	-0.087178
M01978.M01979	21014944	3.09475e-08	0.568975	2.54737e-09	-0.013599	0.215045	0.201446
B00888	5834246	3.16797e-08	0.00976539	1.52107e-07	0.059007	-0.243325	-0.184318
D00149.D00150	665361	3.17105e-08	0.00139318	1.06727e-06	-0.043422	0.10141	0.057988
D02019	17545237	3.20175e-08	0.696252	2.15727e-09	-0.007569	-0.18187	-0.189439
N01417	11854556	3.21906e-08	0.349135	4.3265e-09	-0.021048	0.23779	0.216742
N00725	3934441	3.30384e-08	1.8876e-09	0.822369	-0.067449	-0.00355	-0.070999
E01519	17884265	3.37516e-08	0.187723	8.4565e-09	-0.033351	0.255235	0.221884
C00579	13762611	3.4874e-08	0.00679415	2.41815e-07	0.068805	-0.279845	-0.21104
M01799	20197189	3.55994e-08	9.88457e-06	0.000169841	-0.142404	-0.31464	-0.457044
N00708	3780763	3.66209e-08	4.90607e-07	0.00352502	0.197937	-0.188535	0.009402
J00366	1635409	3.68098e-08	0.122866	1.41517e-08	0.028587	-0.208575	-0.179988
B00071	344021	3.7475e-08	9.86379e-05	1.79623e-05	0.163719	-0.40971	-0.245991
J00934	5603091	3.76723e-08	1.12901e-08	0.157798	0.110466	-0.036045	0.074421
N02576	22238348	3.85547e-08	1.39808e-08	0.130563	0.146421	-0.06304	0.083381
A00177	857599	3.90657e-08	2.25148e-08	0.0822029	-0.086952	0.0345	-0.052452
L01303	22826491	3.98856e-08	1.26789e-07	0.0149191	0.134439	-0.135085	-0.000646
D02177.D02178.D02179.D02180	18420852	4.01424e-08	0.0646769	2.94443e-08	-0.030324	0.20544	0.175116
B01042	10733155	4.02693e-08	0.0205165	9.31292e-08	-0.058977	-0.252905	-0.311882
C00402	9784501	4.0806e-08	0.00659972	2.93563e-07	-0.090168	0.19473	0.104562
N03181	25309149	4.12578e-08	0.0178889	1.09563e-07	0.036438	-0.180515	-0.144077
N02276	20402446	4.17447e-08	3.37137e-09	0.588559	0.068655	-0.00794	0.060715
J01756.J01757.J01758	18572722	4.22167e-08	0.0487251	4.1207e-08	0.011793	-0.06159	-0.049797
N00390.N00391	1855593	4.2255e-08	4.65802e-06	0.000431454	-0.086328	0.14648	0.060152
N00942	6392049	4.2434e-08	2.28971e-06	0.000881626	-0.13068	0.157905	0.027225
F00727.F00728	3443731	4.30676e-08	0.155035	1.32249e-08	0.048876	-0.417795	-0.368919
H01862	18401154	4.3691e-08	0.0793093	2.62453e-08	0.031611	0.175935	0.207546
B00456.B00457	2165515	4.60928e-08	0.436752	5.04134e-09	-0.019362	0.277435	0.258073
J00540	2855419	4.6236e-08	0.0878901	2.51337e-08	-0.040158	-0.332185	-0.372343
N01060	7698553	4.6743e-08	0.00685338	3.26036e-07	0.055284	-0.16433	-0.109046
D01960	17150406	4.7796e-08	0.361291	6.33102e-09	-0.019755	0.19885	0.179095
N03073	24827514	4.78937e-08	0.52575	4.35997e-09	-0.012168	0.320825	0.308657
B01597	17423662	4.81966e-08	0.416843	5.53562e-09	-0.016284	0.18843	0.172146
B00593	2896383	4.91298e-08	2.62291e-08	0.089764	0.149067	0.1077	0.256767
J01504	16651283	4.92879e-08	0.0726282	3.25271e-08	-0.063393	0.26643	0.203037
N00053	236963	4.97093e-08	0.000409618	5.8191e-06	-0.072546	-0.18311	-0.255656
L00346	4521009	5.02035e-08	8.2619e-07	0.0029152	-0.049911	0.027885	-0.022026
N02673	22827917	5.03563e-08	0.0174196	1.38706e-07	0.045561	0.160185	0.205746
F01268	6732296	5.09143e-08	0.659444	3.70666e-09	-0.007713	-0.176075	-0.183788
G00435	2801739	5.11667e-08	7.28249e-05	3.37394e-05	0.135969	-0.33972	-0.203751
K01460.K01461.K01462	24050470	5.27972e-08	0.522376	4.86122e-09	0.011787	-0.171015	-0.159228
M01534	18860296	5.49531e-08	0.426184	6.21429e-09	-0.019842	-0.22734	-0.247182
F00587	2736245	5.63432e-08	0.373255	7.28421e-09	0.015597	-0.18768	-0.172083
L00452	6025395	5.64031e-08	0.00395491	6.88233e-07	0.107058	-0.2934	-0.186342
M00397	6446197	5.69492e-08	4.89833e-09	0.561334	0.141918	0.03056	0.172478
N01101	7915227	5.8012e-08	0.108619	2.58108e-08	0.032424	-0.188845	-0.156421
F00913	4385359	5.97588e-08	0.0512526	5.64326e-08	-0.042801	0.227355	0.184554
J01416	15803042	6.12611e-08	5.8564e-09	0.506929	0.214917	-0.05083	0.164087
C00719	14983876	6.27321e-08	3.98579e-07	0.00763649	0.121416	-0.088075	0.033341
K00482	2409547	6.46139e-08	0.145501	2.15792e-08	0.028881	-0.200295	-0.171414
H01516	16479358	6.61821e-08	1.90277e-06	0.00169224	-0.045255	0.0529	0.007645
E00507	2850414	6.94907e-08	7.40048e-09	0.457991	0.214647	0.07477	0.289417
G01277	16683915	7.01735e-08	0.00362284	9.45218e-07	0.078912	-0.144355	-0.065443
E00145	792305	7.05491e-08	0.000492249	6.99574e-06	0.045282	-0.094585	-0.049303
M00661	14297401	7.10731e-08	0.0123592	2.80807e-07	0.03327	-0.10753	-0.07426
D01992	17399023	7.13763e-08	0.0516892	6.74437e-08	0.045219	-0.21876	-0.173541
N02512	21880064	7.46318e-08	0.127425	2.86717e-08	-0.057408	0.29582	0.238412
I01068	14452353	7.66497e-08	0.222558	1.68829e-08	0.023886	0.194425	0.218311
C00618	14112436	7.8938e-08	0.178101	2.176e-08	0.038604	-0.302595	-0.263991
L01135.L01136	21737137	7.98007e-08	3.78434e-05	0.000103586	0.139377	-0.25255	-0.113173
C00926	16424574	8.0533e-08	0.0218612	1.81046e-07	0.050784	-0.219345	-0.168561
H01261.H01262	14905779	8.09045e-08	0.432612	9.19316e-09	-0.016431	0.19035	0.173919
J00090	414861	8.17068e-08	3.52612e-05	0.000113966	-0.108606	-0.364025	-0.472631
K00901	10873575	8.22978e-08	8.96437e-09	0.451693	0.134304	-0.034755	0.099549
E01092	13531960	8.24444e-08	0.000280039	1.44863e-05	0.110244	-0.26998	-0.159736
E01521	17900488	8.27351e-08	0.000477588	8.5257e-06	-0.06798	-0.200285	-0.268265
E00486.E00487	2732419	8.2867e-08	0.0565902	7.20726e-08	-0.023415	0.097515	0.0741
H00108	510034	9.22249e-08	0.465683	9.80165e-09	0.013452	0.204555	0.218007
D00564.D00565	2669535	9.99968e-08	0.157694	3.15171e-08	0.026259	-0.168205	-0.141946
M00143	945570	1.03868e-07	0.000126623	4.08517e-05	0.077637	-0.144695	-0.067058
H01333.H01334	15513557	1.04029e-07	0.000183473	2.82394e-05	0.138567	-0.320625	-0.182058
C00418	10253001	1.04644e-07	0.000193971	2.68774e-05	0.0687	0.143965	0.212665
C00090	3201252	1.06158e-07	0.106702	4.9604e-08	0.040653	0.29049	0.331143
M01411.M01412	18260604	1.06793e-07	0.023386	2.27749e-07	-0.058041	0.241795	0.183754
M00418	6677454	1.06837e-07	0.00345181	1.54368e-06	0.06489	-0.175745	-0.110855
F00333	1575381	1.08337e-07	0.757668	7.13667e-09	-0.006687	-0.258195	-0.264882
L01601	24548178	1.09148e-07	9.1184e-05	5.97676e-05	0.103605	-0.201395	-0.09779
G00110	738695	1.10559e-07	7.69562e-08	0.0717817	0.114333	0.11419	0.228523
F00721	3409213	1.11648e-07	1.24791e-08	0.447255	0.117867	0.024505	0.142372
M00822	15466845	1.15213e-07	0.00773942	7.45416e-07	-0.056412	0.144685	0.088273
J00771	4555260	1.16972e-07	0.0160444	3.65352e-07	0.084987	-0.360645	-0.275658
J00024	131572	1.1876e-07	0.0481025	1.23824e-07	0.038997	-0.23082	-0.191823
G00959	9100135	1.19332e-07	0.084759	7.06288e-08	-0.042513	0.20241	0.159897
I01005	14089821	1.19666e-07	0.000309667	1.93889e-05	-0.183255	0.281785	0.09853
M00457	6934279	1.22606e-07	0.0103747	5.93699e-07	0.040167	0.10904	0.149207
H02446	24295527	1.24515e-07	0.0790659	7.9181e-08	0.031335	-0.16136	-0.130025
N01220	8721425	1.24585e-07	1.58987e-05	0.000394007	0.11364	-0.20315	-0.08951
B01670	17834205	1.29286e-07	0.0512281	1.27144e-07	0.02604	-0.12867	-0.10263
F01869	17956970	1.30783e-07	0.0930268	7.08699e-08	-0.027795	-0.31962	-0.347415
N00028.N00029.N00030	129860	1.32193e-07	4.3824e-08	0.152146	0.106833	0.060825	0.167658
A01081	8660322	1.33704e-07	0.000161685	4.17352e-05	-0.083517	0.181355	0.097838
F00084	421429	1.35169e-07	0.144309	4.73001e-08	0.037413	0.318745	0.356158
D02495	20697451	1.3874e-07	0.539536	1.30036e-08	0.00975	0.222825	0.232575
M01576	19135441	1.40081e-07	0.0454194	1.56042e-07	0.074937	-0.268725	-0.193788
D00181.D00182	808915	1.4106e-07	0.0122827	5.81267e-07	-0.028062	-0.154235	-0.182297
G00447	2865458	1.4122e-07	0.0793093	9.01292e-08	0.022113	-0.14264	-0.120527
K01415	23858144	1.41454e-07	5.14751e-06	0.00139107	-0.041349	-0.119315	-0.160664
E01406	17155704	1.42352e-07	0.00876939	8.21997e-07	-0.079929	0.268735	0.188806
C00758	15310416	1.44458e-07	5.70905e-05	0.000128232	0.123807	-0.237215	-0.113408
H01853	18347794	1.45777e-07	0.593572	1.24522e-08	0.010101	-0.224485	-0.214384
B01629.B01630	17602836	1.4609e-07	0.248166	2.98507e-08	0.025584	-0.25339	-0.227806
N02821	23536098	1.47725e-07	0.000290698	2.57839e-05	0.120918	-0.22464	-0.103722
M01197.M01198	17403542	1.48272e-07	0.0676146	1.11286e-07	0.027411	-0.139125	-0.111714
A00204.A00205	974739	1.49018e-07	4.15536e-07	0.0182041	0.098619	0.095615	0.194234
B01469	16587041	1.49168e-07	0.00148173	5.11056e-06	0.051153	0.13016	0.181313
C00541	13381393	1.51674e-07	0.0197032	3.91132e-07	-0.044157	-0.2152	-0.259357
B00828	4913220	1.52025e-07	4.20248e-06	0.00183827	-0.085938	-0.07686	-0.162798
M00708	14776139	1.59567e-07	0.0226493	3.58936e-07	0.037569	-0.128285	-0.090716
C00779	15454868	1.63675e-07	0.000415093	2.01168e-05	-0.06999	0.168565	0.098575
B01860	18735963	1.63677e-07	0.0013384	6.23914e-06	0.076431	-0.19785	-0.121419
G00320	2011189	1.705e-07	3.90215e-05	0.000223408	0.146604	-0.246555	-0.099951
H01950	18923541	1.75436e-07	0.17846	5.03412e-08	0.022536	-0.14757	-0.125034
F00485	2267517	1.7767e-07	3.43255e-08	0.26524	-0.157455	0.10181	-0.055645
D00719	3513271	1.77924e-07	0.00010374	8.78953e-05	-0.087825	0.24844	0.160615
J00560	3082521	1.79202e-07	0.00165602	5.54781e-06	-0.030003	0.050545	0.020542
A00094.A00095	429403	1.83898e-07	7.47835e-05	0.000126247	0.078399	-0.168885	-0.090486
M01256	17659960	1.84353e-07	0.137939	6.86235e-08	0.04089	-0.153455	-0.112565
N00144.N00145	664698	1.85054e-07	0.678164	1.4014e-08	-0.018423	0.366455	0.348032
C00174	4049801	1.9077e-07	0.0258743	3.79278e-07	-0.076701	0.330115	0.253414
C01102	17423661	1.98679e-07	0.329516	3.10848e-08	-0.030762	-0.289525	-0.320287
N01362.N01363	9757317	2.00887e-07	0.306893	3.37674e-08	0.022674	-0.298375	-0.275701
D02014	17520869	2.05192e-07	2.34737e-07	0.0451454	0.097725	-0.075485	0.02224
N00051	225474	2.05535e-07	5.14751e-06	0.00206235	-0.09447	0.19359	0.09912
K00701	5304292	2.05548e-07	0.0509231	2.08485e-07	0.050817	-0.299385	-0.248568
D01472	8811456	2.11227e-07	0.000593964	1.83954e-05	0.062976	-0.11794	-0.054964
G00057	394161	2.28991e-07	1.78299e-08	0.66728	0.162063	-0.02533	0.136733
E00183.E00184	984529	2.32161e-07	0.00476536	2.53314e-06	-0.031854	0.07711	0.045256
M00395	6427703	2.32298e-07	0.000542441	2.22676e-05	0.081447	0.13598	0.217427
H00475.H00476.H00477.H00478.H00479	2885948	2.35708e-07	1.69601e-05	0.000723222	-0.085956	0.157795	0.071839
D01620	12960501	2.36695e-07	0.00228879	5.38283e-06	-0.051573	0.128025	0.076452
H00246	1363304	2.37342e-07	0.679757	1.81766e-08	-0.008886	0.212155	0.203269
G00266	1529690	2.39232e-07	0.381395	3.26683e-08	0.017745	0.19467	0.212415
H02108	20537555	2.4303e-07	0.000387277	3.27112e-05	-0.06633	0.137895	0.071565
M01947	20861938	2.4402e-07	0.00191863	6.63114e-06	-0.054855	0.139825	0.08497
J01084	7418280	2.45872e-07	0.451693	2.83923e-08	0.011919	0.152645	0.164564
F01906	18122634	2.46032e-07	8.40031e-07	0.0152773	0.255225	0.33834	0.593565
F01955	18349936	2.46979e-07	0.00273759	4.7069e-06	-0.037248	0.07348	0.036232
J01702	18268428	2.47512e-07	0.245034	5.27064e-08	0.028185	-0.227625	-0.19944
B01546	17073864	2.48833e-07	0.00553617	2.34595e-06	0.046377	-0.24632	-0.199943
L01734	25134235	2.50263e-07	0.0249436	5.23837e-07	0.051102	-0.21888	-0.167778
N03336	25953676	2.50847e-07	8.42164e-05	0.000155534	-0.148707	0.288275	0.139568
G00376	2337372	2.51963e-07	0.014729	8.93478e-07	-0.057927	0.222465	0.164538
K00630	3376044	2.70217e-07	2.09786e-08	0.675357	0.112434	0.011815	0.124249
F01346	8161585	2.77923e-07	0.243572	5.99197e-08	-0.040734	0.335105	0.294371
H02116	20678715	2.81004e-07	0.953502	1.54857e-08	0.000702	0.105065	0.105767
L00961	19554167	2.81761e-07	0.0416493	3.55531e-07	-0.034167	0.14421	0.110043
F01902.F01903	18112775	2.82126e-07	0.0529467	2.80052e-07	-0.041169	0.18388	0.142711
B01706	18009111	2.94269e-07	0.000392408	3.95055e-05	0.100191	-0.2647	-0.164509
D02341	19618015	2.96259e-07	0.0136365	1.14494e-06	-0.058875	0.218995	0.16012
J01109	8045890	2.98188e-07	0.00215711	7.28768e-06	-0.095592	0.304305	0.208713
L01868.L01869	25737492	3.02461e-07	2.4853e-08	0.642105	-0.165681	-0.032195	-0.197876
D01485	9085719	3.0548e-07	0.131713	1.22437e-07	0.047682	-0.28552	-0.237838
I00337	5905616	3.05537e-07	0.00177247	9.10005e-06	0.055584	0.13659	0.192174
A00239	1137700	3.07287e-07	0.306199	5.29955e-08	-0.024765	0.299995	0.27523
K01131	18223321	3.10231e-07	0.0838734	1.95429e-07	0.030768	-0.16517	-0.134402
M01336	17985201	3.11472e-07	9.72581e-05	0.000169246	0.15492	-0.27397	-0.11905
M00038.M00039	228602	3.12918e-07	0.0362012	4.56925e-07	-0.022845	0.09268	0.069835
H00961	7117951	3.23895e-07	0.396604	4.32537e-08	-0.021489	0.190525	0.169036
H01653	17204103	3.24197e-07	0.937239	1.83213e-08	-0.001575	-0.236385	-0.23796
A00392	2023028	3.26355e-07	0.0237117	7.29268e-07	0.033636	-0.197925	-0.164289
A00799	4591752	3.27147e-07	0.010245	1.6922e-06	0.089718	-0.30464	-0.214922
F01211	6187458	3.31323e-07	0.518137	3.39105e-08	0.011394	-0.191815	-0.180421
E01573	18214573	3.41254e-07	1.27859e-05	0.00141772	0.096705	0.134225	0.23093
J00582	3266940	3.4602e-07	0.247564	7.43015e-08	-0.024069	0.19574	0.171671
F01415	11488290	3.46688e-07	2.21536e-08	0.832004	0.170148	-0.011565	0.158583
M00973	16301783	3.47457e-07	3.2175e-05	0.000574203	-0.075693	0.121915	0.046222
E00501	2795907	3.51464e-07	4.19854e-06	0.00445396	-0.088068	0.11473	0.026662
K00467	2337277	3.54529e-07	6.0873e-07	0.0310029	0.15645	-0.128185	0.028265
N01176	8438223	3.54559e-07	0.237899	7.93365e-08	-0.018066	0.139055	0.120989
G00491	3184429	3.58905e-07	0.000307524	6.21692e-05	-0.091629	0.173985	0.082356
J00395	1761998	3.67673e-07	0.0196109	1.00007e-06	0.041079	-0.139095	-0.098016
K00515	2621359	3.72463e-07	0.205677	9.66677e-08	-0.031926	-0.265805	-0.297731
L01580	24413450	3.74458e-07	0.000116841	0.000171128	0.191151	-0.31122	-0.120069
J01826	18996438	3.8617e-07	0.271451	7.6095e-08	-0.043836	0.373435	0.329599
F00024	135329	3.95253e-07	0.000651202	3.25086e-05	0.113244	-0.217115	-0.103871
B01564	17192435	3.97283e-07	0.0116301	1.83012e-06	0.042972	-0.151405	-0.108433
D01215	6296944	4.06322e-07	0.000546298	3.98987e-05	0.125484	-0.290855	-0.165371
L01633	24704485	4.19531e-07	6.61606e-05	0.000340778	0.108867	0.286305	0.395172
M00236	4045510	4.24517e-07	0.0506987	4.50295e-07	-0.037047	-0.15468	-0.191727
J00703	4153174	4.27952e-07	0.0638286	3.60726e-07	0.028623	-0.097245	-0.068622
M00110	670922	4.37996e-07	5.4936e-06	0.00429521	-0.064899	-0.084305	-0.149204
D00444	2083626	4.38157e-07	0.00541666	4.35792e-06	-0.063498	0.16802	0.104522
K00499	2517246	4.46224e-07	0.013998	1.71917e-06	0.042069	-0.11458	-0.072511
E00224	1154616	4.50512e-07	0.0196807	1.23519e-06	-0.051492	0.201625	0.150133
G00352	2217237	4.54598e-07	1.50155e-06	0.0163448	-0.105906	0.083815	-0.022091
M01145	17156905	4.5552e-07	0.0040932	6.00878e-06	0.064212	0.172775	0.236987
A00122.A00123	538432	4.56572e-07	0.00385221	6.40029e-06	-0.115791	0.35752	0.241729
L00510	6573240	4.56838e-07	0.812606	3.03596e-08	0.008796	0.31312	0.321916
K00513	2598347	4.59266e-07	0.41076	6.03978e-08	0.010884	-0.144135	-0.133251
C01241	18149570	4.59459e-07	0.858467	2.8912e-08	-0.002805	-0.19301	-0.195815
J00794	4726360	4.71303e-07	5.66671e-06	0.00449942	0.124284	-0.145825	-0.021541
H01839	18277666	4.7511e-07	1.16866e-05	0.00220037	0.122856	-0.204425	-0.081569
E01814.E01815	24221969	4.81158e-07	0.00179674	1.45045e-05	0.106782	-0.35143	-0.244648
N03126	25078967	4.87609e-07	0.0995461	2.6551e-07	-0.018057	-0.175815	-0.193872
N00260	1212358	4.94487e-07	0.0491682	5.45572e-07	0.030132	-0.143355	-0.113223
M00922	16061160	5.07085e-07	6.13338e-08	0.449148	0.162189	-0.03218	0.130009
M00238	4118913	5.07104e-07	0.853707	3.227e-08	-0.003156	-0.18641	-0.189566
J01542	17190896	5.15326e-07	0.0792995	3.53365e-07	-0.026859	0.14081	0.113951
N00890	5660407	5.26196e-07	9.69598e-05	0.000295453	0.101214	-0.1933	-0.092086
J00200	938866	5.30421e-07	0.00298306	9.68482e-06	-0.103284	0.31677	0.213486
F01594	15794827	5.375e-07	0.83054	3.52763e-08	-0.005712	0.30022	0.294508
L00157	1104344	5.44767e-07	0.868527	3.4216e-08	0.002352	0.13273	0.135082
I01045	14351966	5.58586e-07	0.0358842	8.50387e-07	0.029079	-0.117995	-0.088916
L01225	22396415	5.69064e-07	0.926113	3.36042e-08	0.000789	-0.142905	-0.142116
K01345	23480171	5.75384e-07	4.02144e-06	0.00782978	0.123237	-0.212225	-0.088988
G00572	3812512	5.7901e-07	0.000222481	0.00014247	-0.089046	-0.26817	-0.357216
N01603	14027776	5.80638e-07	9.69495e-05	0.000327916	0.044961	-0.131915	-0.086954
I00096	784218	5.80835e-07	0.00774979	4.10368e-06	0.065151	-0.234635	-0.169484
H01150	11313529	5.82208e-07	0.516339	6.17466e-08	-0.008913	0.122675	0.113762
B01639.B01640	17647564	5.95677e-07	0.153937	2.12185e-07	0.026241	-0.20338	-0.177139
A01012	7227720	6.00865e-07	0.00511875	6.43988e-06	-0.078531	0.21088	0.132349
H00490.H00491	2926299	6.01183e-07	1.99021e-07	0.165724	0.170925	-0.089475	0.08145
N02594	22364170	6.08989e-07	0.390881	8.55399e-08	-0.011838	0.14172	0.129882
H00469.H00470	2857944	6.09095e-07	0.0233995	1.42918e-06	-0.052212	0.185495	0.133283
N02652	22699955	6.11879e-07	0.0745721	4.50622e-07	-0.06564	0.406905	0.341265
F00567	2648743	6.19823e-07	1.11257e-06	0.030619	0.089799	-0.075245	0.014554
D00491	2298705	6.2249e-07	0.00608959	5.61955e-06	-0.039561	0.0795	0.039939
L01822	25519219	6.29758e-07	0.0305869	1.13263e-06	-0.05895	0.24191	0.18296
N00401	1911761	6.33209e-07	1.31637e-07	0.264702	0.135024	-0.07145	0.063574
E01331	16649995	6.33301e-07	0.380093	9.16879e-08	0.012609	-0.143395	-0.130786
I00307	4074976	6.37341e-07	2.17807e-06	0.0161084	-0.100422	0.091535	-0.008887
A00468	2454704	6.44042e-07	0.326683	1.08594e-07	-0.010611	0.090285	0.079674
B00572	2805330	6.44643e-07	6.92438e-05	0.000512837	-0.060039	-0.16886	-0.228899
B00563	2741329	6.4791e-07	6.98023e-05	0.000511463	-0.069546	-0.152415	-0.221961
N01089	7860911	6.49214e-07	7.01039e-06	0.00510348	0.057666	0.057885	0.115551
N02803.N02804	23461546	6.52582e-07	0.000809467	4.44414e-05	0.152691	-0.33894	-0.186249
F00322.F00323	1512631	6.58276e-07	0.336166	1.08001e-07	0.049131	-0.38765	-0.338519
N03021	24594818	6.76022e-07	0.000117338	0.000318251	0.053373	-0.09017	-0.036797
C00262	5748344	6.94671e-07	0.387174	9.92685e-08	0.018114	-0.20844	-0.190326
C00556	13520190	7.03147e-07	4.26512e-08	0.912771	0.248187	-0.011175	0.237012
G01048	11481537	7.04903e-07	4.66219e-08	0.837239	0.147099	0.012065	0.159164
H00003.H00004.H00005.H00006.H00007	47807	7.11269e-07	0.000277451	0.000142032	-0.066717	0.10359	0.036873
M01260	17677114	7.17944e-07	1.16523e-07	0.341551	0.16455	0.055385	0.219935
M00209	2467980	7.2206e-07	2.25335e-05	0.00177691	0.069531	-0.063255	0.006276
I00200	2345892	7.44811e-07	5.14651e-08	0.803985	0.202344	-0.01602	0.186324
D01289	7145886	7.55772e-07	0.020299	2.07017e-06	0.074742	-0.246985	-0.172243
L00430	5808868	7.59613e-07	9.21313e-06	0.00458567	-0.120711	0.14448	0.023769
D00093	438777	7.61353e-07	7.48463e-06	0.00565838	0.224964	-0.28862	-0.063656
E00312	1687681	7.67022e-07	0.00206122	2.07085e-05	0.06744	-0.18244	-0.115
E01771	23937504	7.8347e-07	0.214767	2.03266e-07	-0.027312	-0.15739	-0.184702
B01686.B01687.B01688	17911390	7.85188e-07	0.0885796	4.93976e-07	-0.046725	0.189985	0.14326
A00089	408039	8.21181e-07	0.900603	5.09473e-08	0.002343	0.22289	0.225233
H00137	661236	8.29103e-07	0.538032	8.61516e-08	-0.014397	-0.21828	-0.232677
E01351	16780297	8.56082e-07	6.4689e-07	0.0741263	0.119154	-0.083285	0.035869
L01879	25769168	8.63567e-07	6.28627e-07	0.0769864	0.120585	-0.109945	0.01064
F01528	14576424	8.72812e-07	0.0893414	5.4784e-07	-0.039276	0.328135	0.288859
B01605	17480615	8.77265e-07	0.0300365	1.63832e-06	-0.045813	0.1476	0.101787
H01878	18473280	8.90674e-07	2.87519e-05	0.00173925	-0.096354	-0.145385	-0.241739
C01109	17465875	9.07718e-07	0.158069	3.22777e-07	0.036696	-0.240405	-0.203709
F00994	4764244	9.09819e-07	0.100285	5.10007e-07	-0.062247	0.3065	0.244253
M00757.M00758.M00759	15070286	9.14493e-07	0.0135811	3.7865e-06	-0.04038	0.137375	0.096995
M00431	6757798	9.43478e-07	0.327136	1.62481e-07	0.017124	-0.226215	-0.209091
C00864	16073439	9.46785e-07	0.23669	2.25404e-07	-0.030828	0.21936	0.188532
F00087	438021	9.47405e-07	0.052915	1.00894e-06	0.048513	-0.22908	-0.180567
K00861.K00862	10406551	9.58421e-07	0.244232	2.2129e-07	0.022002	-0.19037	-0.168368
M00942.M00943.M00944	16159156	9.6697e-07	0.947113	5.76035e-08	0.00123	-0.172475	-0.171245
G00663	4607362	9.70288e-07	0.297537	1.84029e-07	0.041253	-0.363405	-0.322152
K00999	14488001	9.72519e-07	0.0109304	5.02168e-06	-0.100887	0.29697	0.196083
H00302	1769619	9.76699e-07	1.14792e-06	0.0480339	0.102201	-0.085615	0.016586
J00519.J00520	2738915	9.78111e-07	7.69738e-06	0.00717431	0.079356	-0.157325	-0.077969
L01510.L01511.L01512.L01513	24111788	9.87748e-07	0.32558	1.71388e-07	0.02028	0.195295	0.215575
J01666	18085894	1.01332e-06	0.927847	6.17913e-08	-0.000312	-0.25962	-0.259932
N00337	1594281	1.01999e-06	0.000390732	0.000147755	0.105111	-0.26027	-0.155159
F00653	3046919	1.04077e-06	0.19763	2.98437e-07	-0.021789	0.12955	0.107761
K01297	23108385	1.05282e-06	7.64336e-08	0.781128	-0.080148	0.006445	-0.073703
D01677	14046888	1.10016e-06	0.0737284	8.48446e-07	-0.033609	0.165005	0.131396
M01391	18193081	1.11668e-06	4.48528e-06	0.0141687	-0.082602	-0.082895	-0.165497
H02127	20795279	1.11864e-06	3.08203e-06	0.0206582	-0.09618	0.084965	-0.011215
I00449	9790587	1.17032e-06	6.75552e-08	0.988717	-0.129597	0.00016	-0.129437
M00723	14851377	1.17415e-06	0.00014016	0.000478203	0.088692	-0.19156	-0.102868
J01667	18089019	1.17973e-06	1.79368e-07	0.375555	0.116178	0.039445	0.155623
K00958	13661842	1.18892e-06	0.0207722	3.26971e-06	-0.04413	0.158345	0.114215
A00312	1578596	1.19486e-06	0.000486999	0.000140204	0.082047	-0.18197	-0.099923
F02036	18898320	1.19821e-06	0.0169707	4.03531e-06	-0.033312	-0.09173	-0.125042
M00752	15041375	1.21835e-06	8.78195e-06	0.00793715	-0.058683	0.05232	-0.006363
H00201	1063658	1.22877e-06	0.901879	7.79882e-08	-0.001758	0.105645	0.103887
M01038	16623745	1.22987e-06	8.09575e-05	0.000869631	0.166164	-0.32698	-0.160816
F01183	5932418	1.23066e-06	0.0468602	1.50343e-06	-0.083847	0.48562	0.401773
N00639	3342290	1.23824e-06	1.10701e-07	0.640568	-0.093384	-0.013295	-0.106679
L01794.L01795	25413145	1.25558e-06	0.0226285	3.18028e-06	-0.053544	0.204685	0.151141
A01164	11587559	1.27453e-06	0.60834	1.20192e-07	0.011025	0.21478	0.225805
A00233.A00234	1095908	1.28662e-06	0.00728548	1.01372e-05	0.039066	-0.12277	-0.083704
L00466	6121796	1.29328e-06	2.94035e-05	0.00252554	0.078735	0.08199	0.160725
L01509	24102569	1.30542e-06	0.385717	1.94441e-07	-0.014835	0.21258	0.197745
I00857	13206402	1.31075e-06	0.853707	8.82317e-08	0.00609	-0.365795	-0.359705
A00882	5374613	1.33941e-06	8.68933e-08	0.88698	0.181671	-0.00841	0.173261
K00512	2590687	1.36154e-06	2.14208e-06	0.0366114	-0.299997	0.28219	-0.017807
H00269	1465110	1.36631e-06	0.901879	8.72801e-08	-0.002511	-0.266785	-0.269296
J00721	4273254	1.39373e-06	0.153089	5.25142e-07	0.024087	-0.181375	-0.157288
F01587	15699485	1.44087e-06	1.63332e-05	0.00509897	0.13539	-0.20741	-0.07202
F00339	1599691	1.44394e-06	0.00214632	3.88902e-05	0.087648	-0.24759	-0.159942
N01544	13627294	1.45984e-06	0.0658561	1.28229e-06	-0.037056	-0.22247	-0.259526
K00539.K00540	2793772	1.47005e-06	0.180148	4.7224e-07	-0.026073	0.16305	0.136977
N00939	6371029	1.4867e-06	0.0621899	1.38442e-06	0.035922	-0.208385	-0.172463
D00767.D00768	3718220	1.491e-06	1.03009e-07	0.838384	-0.140265	0.01125	-0.129015
C00564	13597683	1.49477e-06	0.000147426	0.000587365	-0.067047	-0.236035	-0.303082
F01777.F01778	17353790	1.50719e-06	0.0349667	2.49829e-06	-0.044682	-0.19421	-0.238892
K01430	23920833	1.50761e-06	0.0100444	8.69963e-06	-0.063903	0.195375	0.131472
I00606	11670649	1.50786e-06	0.000506984	0.000172388	-0.071499	0.154795	0.083296
B01053	10830690	1.53414e-06	0.299729	2.96987e-07	0.029166	-0.29344	-0.264274
N00795	4713661	1.54849e-06	0.964329	9.32254e-08	0.000384	0.11047	0.110854
D00957	4690648	1.56089e-06	0.00416418	2.17725e-05	0.066003	-0.167895	-0.101892
B00857	5281054	1.5677e-06	0.721143	1.26305e-07	-0.009945	0.20966	0.199715
D00306	1382220	1.59818e-06	0.0755464	1.23058e-06	-0.030153	0.12703	0.096877
F01108.F01109	5375443	1.625e-06	0.949571	9.96487e-08	-0.000876	0.138015	0.137139
D01958	17141362	1.65422e-06	1.49666e-05	0.00644312	-0.112443	0.219305	0.106862
J01144	8983211	1.66864e-06	0.199778	4.8716e-07	0.017319	0.101375	0.118694
N01675	14507700	1.67258e-06	0.390174	2.50062e-07	-0.015732	-0.170115	-0.185847
F02069	19086415	1.67322e-06	0.0024154	4.04107e-05	0.057354	-0.18327	-0.125916
B01204	14275013	1.68737e-06	1.02489e-07	0.960927	-0.120744	-0.00158	-0.122324
N02956	24278745	1.69995e-06	0.0191015	5.19667e-06	0.077358	-0.253705	-0.176347
I01121.I01122	14728750	1.75463e-06	0.0632441	1.62322e-06	0.032196	-0.17858	-0.146384
J01086	7460378	1.75676e-06	0.092911	1.10634e-06	0.037875	0.19647	0.234345
H00033	165845	1.76178e-06	2.2709e-07	0.454019	-0.08745	-0.026015	-0.113465
D01942	17017620	1.77008e-06	0.041502	2.49673e-06	-0.075675	-0.47677	-0.552445
C00523	13093993	1.77376e-06	0.0058732	1.76817e-05	-0.056337	-0.140795	-0.197132
E01079	13431293	1.78171e-06	7.9869e-06	0.0130642	-0.089376	-0.135005	-0.224381
H01510	16442391	1.78292e-06	1.49055e-05	0.00700534	0.103881	-0.13571	-0.031829
C01237	18140378	1.80548e-06	0.0626199	1.68991e-06	-0.030663	0.158195	0.127532
D01139	5684399	1.80969e-06	0.0349299	3.03706e-06	-0.022683	-0.090865	-0.113548
F01996	18609139	1.81527e-06	0.00728873	1.46022e-05	0.04848	-0.145255	-0.096775
C00866.C00867	16081370	1.82835e-06	3.37934e-07	0.317359	0.118737	0.04234	0.161077
D00794	3819373	1.83224e-06	0.00163759	6.56384e-05	-0.044103	0.085635	0.041532
B01492	16712728	1.8507e-06	0.00026963	0.000402921	0.180543	-0.325705	-0.145162
H01612	16991252	1.86765e-06	0.507606	2.16107e-07	0.009048	-0.14581	-0.136762
N02953	24264482	1.87054e-06	2.59242e-06	0.0423841	0.077991	0.080905	0.158896
J00862	5176523	1.91867e-06	0.00307673	3.66894e-05	-0.049896	0.120265	0.070369
F00298.F00299.F00300	1412634	1.92649e-06	0.0866036	1.3091e-06	0.02871	0.14665	0.17536
F01419	11561773	1.94177e-06	0.098751	1.15774e-06	0.04752	0.28678	0.3343
D02200.D02201	18541579	1.94645e-06	0.00239359	4.78864e-05	-0.040311	-0.106035	-0.146346
H00060	272695	1.95639e-06	0.0259252	4.4452e-06	0.050355	-0.194655	-0.1443
H02298	23142585	1.97843e-06	0.000236588	0.000492936	-0.109638	0.142325	0.032687
E00927	10217395	2.03131e-06	0.00124119	9.66318e-05	-0.111798	0.260085	0.148287
D02574	21077567	2.04446e-06	0.499405	2.41815e-07	-0.012555	0.19243	0.179875
N03266	25674307	2.10254e-06	0.53547	2.32344e-07	0.017418	0.27537	0.292788
D02536	20878435	2.10772e-06	0.0559616	2.22901e-06	0.02769	-0.10171	-0.07402
F00810.F00811	3927024	2.12574e-06	0.00281447	4.47234e-05	0.102618	-0.29187	-0.189252
N02028	17591103	2.14497e-06	0.229364	5.54069e-07	0.0216	0.15265	0.17425
N02559	22133922	2.14563e-06	3.70175e-06	0.0343419	-0.207825	0.222825	0.015
K00601	3176090	2.15911e-06	0.00020595	0.000621384	0.190089	-0.37384	-0.183751
L00091	625460	2.16342e-06	0.511107	2.50918e-07	-0.009588	-0.15749	-0.167078
J01014	6378978	2.17058e-06	0.00639816	2.01147e-05	0.065856	-0.17113	-0.105274
D01231	6485784	2.2326e-06	0.00488535	2.71444e-05	-0.060912	0.262005	0.201093
I00005	25119	2.23926e-06	8.02934e-07	0.16568	0.121431	-0.06741	0.054021
G00788	6515384	2.2566e-06	0.178724	7.50463e-07	-0.032643	-0.247435	-0.280078
M01930.M01931	20804218	2.26244e-06	3.43119e-07	0.391977	-0.081195	0.022115	-0.05908
G00106	713924	2.27177e-06	0.24164	5.59033e-07	-0.052551	0.394715	0.342164
D00819	3967669	2.29382e-06	1.2459e-06	0.109543	0.156681	0.11866	0.275341
B01446	16403559	2.29912e-06	0.00491514	2.78354e-05	-0.064206	0.19552	0.131314
N02763.N02764	23233029	2.3074e-06	0.0581842	2.36041e-06	0.031647	-0.15608	-0.124433
L00216	1650849	2.31339e-06	0.0043142	3.1922e-05	-0.039393	0.093055	0.053662
E00956	10989632	2.31533e-06	7.39866e-07	0.186305	-0.084141	0.02072	-0.063421
L01054	20979797	2.32282e-06	0.0120316	1.14959e-05	-0.095115	0.278115	0.183
F00482	2241445	2.34702e-06	0.204999	6.82188e-07	0.032331	-0.207675	-0.175344
C01050	17147439	2.37066e-06	1.70565e-05	0.0082869	-0.128589	-0.173065	-0.301654
F00566	2634426	2.37565e-06	0.897483	1.57844e-07	1.2e-05	0.121415	0.121427
L02011	26455399	2.37694e-06	0.140635	1.00789e-06	-0.022635	-0.13248	-0.155115
L01839.L01840	25595574	2.39063e-06	0.938258	1.51997e-07	-0.002283	-0.31156	-0.313843
N03345.N03346	25983821	2.40808e-06	0.00489453	2.93633e-05	0.073941	0.161235	0.235176
G00088	617563	2.42631e-06	0.3561	4.06843e-07	-0.020148	0.25162	0.231472
F01677.F01678	16616304	2.43141e-06	0.922763	1.57355e-07	0.002373	0.28351	0.285883
N00557	2783155	2.43154e-06	6.30783e-07	0.230204	0.065844	0.03117	0.097014
N02585	22295237	2.47424e-06	0.194023	7.62398e-07	0.03639	0.226375	0.262765
J01268	13585930	2.49899e-06	0.00050303	0.000297193	-0.039438	0.06504	0.025602
B00719	3910651	2.49975e-06	0.12364	1.20953e-06	0.028281	0.16166	0.189941
M01729	19834327	2.52576e-06	0.000217699	0.000694541	0.085806	-0.12086	-0.035054
F00028	147766	2.53076e-06	0.000749621	0.000202128	-0.061932	0.14543	0.083498
B01006	8737184	2.53679e-06	0.45612	3.33034e-07	0.018363	-0.241285	-0.222922
K01017	14758361	2.54778e-06	0.00423314	3.60497e-05	0.074505	-0.259835	-0.18533
H00572.H00573	3339126	2.54835e-06	0.346618	4.4037e-07	0.013917	0.1087	0.122617
N01526	13533592	2.56227e-06	0.00011507	0.0013342	-0.094314	0.12436	0.030046
L00902	16840112	2.5745e-06	0.00432706	3.56608e-05	0.040383	0.06349	0.103873
D02051	17729737	2.61303e-06	0.000176	0.000890707	0.056214	0.08918	0.145394
E00780.E00781	5332938	2.62677e-06	0.00471978	3.34001e-05	0.030198	-0.09747	-0.067272
M01577	19139640	2.64807e-06	2.25684e-07	0.704532	0.255027	0.04387	0.298897
M00781	15237308	2.65117e-06	0.0566514	2.81016e-06	-0.049176	0.192865	0.143689
N00487	2419262	2.65437e-06	0.0420498	3.79085e-06	0.068241	-0.32124	-0.252999
A00028	129284	2.69498e-06	0.00261462	6.19594e-05	0.07377	-0.16488	-0.09111
M00069.M00070	373219	2.70434e-06	0.18923	8.59263e-07	0.019515	0.097525	0.11704
F01276	6848207	2.71977e-06	0.0436099	3.75112e-06	-0.051717	-0.18492	-0.236637
D01903	16715534	2.74389e-06	2.92047e-07	0.565424	0.115578	0.02894	0.144518
N03206	25406006	2.74824e-06	0.0143644	1.15152e-05	-0.085527	0.24616	0.160633
F00572	2664478	2.7591e-06	0.0580583	2.86099e-06	0.109527	-0.42889	-0.319363
N00178	820250	2.78467e-06	0.0126044	1.33083e-05	0.148038	-0.46678	-0.318742
I00172	1877328	2.79044e-06	0.234261	7.17629e-07	-0.021579	0.155555	0.133976
E01801	24158675	2.81974e-06	6.38598e-05	0.00266195	0.072111	0.0852	0.157311
A00531	2787222	2.83094e-06	0.0797102	2.14164e-06	0.032448	-0.159645	-0.127197
B00428	1988639	2.8328e-06	2.64769e-07	0.645204	0.150366	-0.02187	0.128496
D00144.D00145.D00146	642397	2.83782e-06	0.000254946	0.000671326	-0.073638	0.093465	0.019827
M01454	18493027	2.84541e-06	0.000214614	0.000799756	-0.081237	0.12029	0.039053
E00118	676167	2.84681e-06	0.0274354	6.25939e-06	-0.043992	0.144925	0.100933
N01734	14884655	2.8498e-06	0.105485	1.62982e-06	0.027765	-0.126025	-0.09826
H02447	24296957	2.88874e-06	0.0410779	4.24613e-06	0.037068	-0.20689	-0.169822
B00528.B00529	2538382	2.91475e-06	0.00455238	3.86818e-05	0.073188	-0.19034	-0.117152
G00164	970549	2.94667e-06	0.974773	1.82758e-07	0.000147	0.12061	0.120757
C01198	18011794	2.99754e-06	0.205705	8.81955e-07	0.032352	0.24976	0.282112
N00669	3515104	3.01731e-06	0.00043238	0.000422537	-0.082023	-0.17478	-0.256803
J00326	1474913	3.03802e-06	0.00400444	4.59568e-05	0.108168	-0.32312	-0.214952
M00076	417396	3.08283e-06	0.0030673	6.09404e-05	-0.053589	0.12796	0.074371
F01798.F01799	17503507	3.1275e-06	0.00205226	9.24869e-05	0.119157	-0.40669	-0.287533
N03234.N03235.N03236.N03237.N03238.N03239.N03240	25554514	3.18634e-06	1.77147e-06	0.109294	0.052092	-0.02952	0.022572
H02408	24016002	3.19442e-06	0.136516	1.42206e-06	0.033129	0.18888	0.222009
M01448.M01449	18461857	3.24464e-06	7.83954e-05	0.00251782	-0.041322	0.03351	-0.007812
D00046	229767	3.28959e-06	9.30228e-06	0.0215321	0.156861	0.28651	0.443371
A00421	2173254	3.34347e-06	4.74836e-06	0.0429187	0.159798	0.189555	0.349353
E00434	2382620	3.37271e-06	0.0684585	3.00463e-06	0.037623	-0.21019	-0.172567
D02473	20572980	3.38451e-06	5.6241e-05	0.00367097	0.099993	-0.148145	-0.048152
D00901	4370207	3.43658e-06	0.441647	4.75138e-07	0.028692	0.47264	0.501332
I00788.I00789	12798176	3.45612e-06	0.0937017	2.25304e-06	-0.015744	-0.106395	-0.122139
H01681	17346172	3.48799e-06	9.25163e-05	0.00230433	0.084405	-0.148925	-0.06452
K00555	2888167	3.501e-06	0.134672	1.5893e-06	0.044325	0.299845	0.34417
H00942	6933952	3.5113e-06	0.0288457	7.44326e-06	0.05445	0.344665	0.399115
B01633	17620191	3.51995e-06	0.16369	1.3151e-06	-0.023286	0.13587	0.112584
L01695.L01696	24952009	3.53265e-06	0.00670851	3.22123e-05	0.116385	-0.26648	-0.150095
L00022	194901	3.55424e-06	0.274967	7.91019e-07	-0.017628	0.125465	0.107837
J00005	31746	3.60851e-06	0.00829709	2.6641e-05	0.056901	-0.171465	-0.114564
L00119	843244	3.66367e-06	0.47644	4.71506e-07	0.015768	0.25728	0.273048
B00504.B00505	2418976	3.71247e-06	0.000129875	0.00175425	0.066168	-0.086685	-0.020517
A00877	5348266	3.73595e-06	3.56786e-07	0.642876	0.099309	0.014535	0.113844
E00538	3050321	3.75859e-06	0.0063106	3.65813e-05	-0.065481	0.24093	0.175449
L00575	7606938	3.76098e-06	0.057877	3.99134e-06	-0.025125	0.09646	0.071335
D02364	19779945	3.78171e-06	0.105898	2.19423e-06	0.04749	-0.206375	-0.158885
H01833	18249594	3.79289e-06	0.0516768	4.51064e-06	0.030636	-0.136375	-0.105739
N03197	25375661	3.79485e-06	0.110476	2.11109e-06	-0.020556	0.066925	0.046369
D00667	3254542	3.79531e-06	1.73987e-06	0.134064	0.126993	0.07789	0.204883
N02004	17241536	3.84817e-06	2.63211e-07	0.899343	0.092007	-0.0056	0.086407
B00711	3836211	3.85855e-06	0.000985613	0.000240863	-0.036762	0.066275	0.029513
F00251	1189341	3.86671e-06	0.141295	1.68394e-06	-0.035406	0.18924	0.153834
C01101	17415737	3.86944e-06	0.193496	1.23058e-06	0.025824	-0.153615	-0.127791
K00975	13991267	3.89592e-06	0.0980364	2.44652e-06	-0.030033	0.14792	0.117887
A00669.A00670	3717369	3.89851e-06	0.579651	4.14074e-07	-0.011478	-0.153065	-0.164543
J01479	16429126	3.90038e-06	3.75874e-07	0.638888	0.11112	-0.01583	0.09529
G00339	2153912	3.90815e-06	0.00137726	0.000174732	0.055731	0.10581	0.161541
F00564.F00565	2631389	3.95563e-06	0.000340559	0.000715787	0.059055	-0.103235	-0.04418
I01144	14827168	3.97233e-06	0.126576	1.93452e-06	0.027348	-0.154635	-0.127287
L01714	25020664	3.97375e-06	0.374645	6.5384e-07	-0.017973	-0.173445	-0.191418
M01451	18466937	3.97751e-06	1.99297e-05	0.0123035	0.146967	-0.211335	-0.064368
I00396	8149764	4.01731e-06	0.378552	6.54655e-07	-0.013725	-0.105855	-0.11958
N01465	12167147	4.03687e-06	0.480998	5.17895e-07	-0.010674	-0.16033	-0.171004
N01531.N01532	13550274	4.0473e-06	0.033493	7.45806e-06	0.036462	-0.141355	-0.104893
E00683.E00684	4271856	4.10803e-06	0.94142	2.69582e-07	0.001404	-0.194575	-0.193171
D00364.D00365	1711996	4.1141e-06	0.00141296	0.000179898	0.055095	-0.09526	-0.040165
C00640	14317040	4.12301e-06	0.00975116	2.61278e-05	-0.061668	-0.21208	-0.273748
H00457	2783232	4.16512e-06	2.42894e-05	0.0106034	0.09219	-0.0927	-0.00051
F00135	623186	4.21463e-06	0.274645	9.49646e-07	0.023331	-0.21458	-0.191249
N02156.N02157	19413824	4.25814e-06	1.18612e-06	0.22231	-0.064482	0.02593	-0.038552
G00381	2397261	4.3005e-06	2.92864e-07	0.909922	0.204498	0.00771	0.212208
G00709	4943320	4.3125e-06	0.0289497	9.23244e-06	0.020763	-0.144045	-0.123282
M01172	17272201	4.32376e-06	0.718847	3.72848e-07	0.006696	0.202985	0.209681
H01308	15429921	4.33111e-06	0.000503786	0.000532977	-0.181131	-0.37329	-0.554421
I00003	13168	4.33651e-06	0.0528075	5.09138e-06	0.023292	-0.077885	-0.054593
N00261	1215635	4.40812e-06	0.0032962	8.30044e-05	-0.059466	0.1293	0.069834
A00835	4953003	4.4364e-06	0.0117143	2.35157e-05	0.083298	-0.26638	-0.183082
C00761.C00762	15325309	4.45193e-06	0.00168325	0.000164266	0.051324	-0.09177	-0.040446
N02591	22342619	4.45918e-06	0.199695	1.38701e-06	-0.018525	0.18467	0.166145
F00985	4720206	4.50237e-06	0.000720347	0.000388481	0.088146	-0.158445	-0.070299
N01787	15166671	4.55521e-06	5.88426e-07	0.481528	-0.085758	0.029765	-0.055993
L01092	21343912	4.5785e-06	0.972366	2.92986e-07	-0.000987	-0.2286	-0.229587
H02224	22347359	4.58158e-06	3.01013e-07	0.947113	-0.110307	-0.003265	-0.113572
B01494	16720418	4.58562e-06	7.10367e-07	0.401711	0.113718	0.038595	0.152313
C01310.C01311.C01312	18461399	4.58952e-06	0.110336	2.58864e-06	-0.016287	-0.110655	-0.126942
D01150	5777864	4.62892e-06	0.730995	3.94306e-07	0.005955	-0.134205	-0.12825
D01147	5765768	4.63497e-06	0.00233804	0.000123453	0.06069	-0.12677	-0.06608
N02689	22908455	4.67803e-06	0.0560288	5.20264e-06	-0.043836	-0.332485	-0.376321
M00023.M00024	147034	4.69994e-06	8.99757e-05	0.00325593	-0.1488	-0.280665	-0.429465
B00380.B00381	1776627	4.70882e-06	6.27519e-07	0.467786	0.119991	-0.04029	0.079701
F00409	1900826	4.76535e-06	1.03818e-06	0.286372	0.050172	-0.010495	0.039677
B01745	18171046	4.79488e-06	0.213934	1.39889e-06	0.030567	-0.20412	-0.173553
K01401	23797975	4.82073e-06	0.289531	1.03958e-06	0.01845	-0.202725	-0.184275
J01399	15575617	4.85007e-06	0.0558408	5.42517e-06	-0.022401	-0.21415	-0.236551
F01642	16287063	4.86797e-06	0.0681842	4.46054e-06	-0.057768	0.30081	0.243042
F00515.F00516	2430321	4.87311e-06	0.000779257	0.000390732	0.065883	0.135595	0.201478
L01704	24977507	4.91321e-06	6.03261e-07	0.509157	0.161913	-0.05389	0.108023
N01789	15179835	4.97752e-06	0.30731	1.01345e-06	-0.016716	-0.21219	-0.228906
M01349	18031140	5.10807e-06	1.87522e-05	0.0170735	-0.105756	0.10923	0.003474
F00798	3843507	5.1919e-06	0.000288011	0.00113112	0.068286	-0.0992	-0.030914
I00524	10842421	5.21742e-06	0.0525051	6.23718e-06	-0.045246	0.193125	0.147879
H01602	16924558	5.22813e-06	6.45517e-05	0.00508432	0.111351	-0.1605	-0.049149
M01738	19882644	5.2701e-06	4.01148e-07	0.825165	0.125667	-0.011805	0.113862
A00393	2027304	5.28138e-06	0.0146739	2.26094e-05	-0.049851	0.17202	0.122169
J00504.J00505	2675755	5.29708e-06	1.85197e-06	0.179712	0.110028	-0.068805	0.041223
D02088	17927143	5.31293e-06	0.162092	2.05985e-06	0.035181	0.243685	0.278866
N00753	4218946	5.33608e-06	1.11361e-06	0.301217	0.184095	-0.08777	0.096325
I01010.I01011	14128842	5.35445e-06	0.0535844	6.28298e-06	-0.048006	-0.19665	-0.244656
N01503	12728943	5.41869e-06	0.00072058	0.000473205	-0.11469	0.26441	0.14972
H00896	6716058	5.48162e-06	0.000387526	0.000890803	0.089751	0.11515	0.204901
B01537	17040850	5.49124e-06	0.00128971	0.000268167	0.14874	0.24113	0.38987
M00676	14399979	5.51716e-06	0.00618705	5.61817e-05	0.21552	0.484125	0.699645
L01546	24273563	5.5226e-06	0.000257377	0.00135196	0.093462	-0.19706	-0.103598
D02344	19630725	5.5492e-06	0.0042603	8.2096e-05	-0.038613	0.1543	0.115687
N01743	14929556	5.57818e-06	0.66966	5.25197e-07	0.004956	-0.158175	-0.153219
L00857	15234316	5.63506e-06	0.141497	2.51264e-06	-0.016119	-0.111375	-0.127494
B01253	14731895	5.74346e-06	0.00114071	0.000318081	0.054057	0.094955	0.149012
I00320	4699284	5.80925e-06	8.75981e-05	0.00419273	-0.103011	0.123645	0.020634
B01793	18433908	5.84915e-06	9.98094e-07	0.370675	-0.190215	0.075975	-0.11424
C00731	15033899	5.8825e-06	0.226866	1.64071e-06	-0.012684	0.0844	0.071716
C00686	14767506	5.89592e-06	0.604811	6.16932e-07	0.00756	-0.20295	-0.19539
I00951	13771811	5.91307e-06	1.14589e-06	0.326633	0.094944	-0.03611	0.058834
D01439	8105539	5.91333e-06	0.000101963	0.00367097	-0.07506	0.11345	0.03839
M00655	14174344	5.92698e-06	0.142942	2.62503e-06	0.023874	0.112015	0.135889
H01020	7859148	5.98331e-06	0.0315718	1.20055e-05	0.059811	-0.203235	-0.143424
K01037	15356434	6.05594e-06	1.32788e-06	0.289145	0.127101	-0.061275	0.065826
D02068	17803649	6.07622e-06	2.53885e-05	0.015177	0.078372	0.083305	0.161677
I00121.I00122	1052865	6.13551e-06	0.203343	1.91469e-06	0.026184	-0.175595	-0.149411
L01495	24026004	6.15216e-06	3.73247e-05	0.0104613	-0.075342	-0.0864	-0.161742
F00272	1298040	6.16583e-06	0.0761227	5.14161e-06	0.070623	-0.345425	-0.274802
J00019.J00020.J00021	109731	6.18567e-06	0.111333	3.5276e-06	-0.031362	0.14203	0.110668
L01600	24540273	6.25982e-06	0.242638	1.63934e-06	0.023085	0.163245	0.18633
A00520	2713568	6.27875e-06	0.0696012	5.73341e-06	0.034611	0.1244	0.159011
M01212	17461079	6.29912e-06	0.704728	5.68212e-07	0.006999	-0.174085	-0.167086
E01353	16789235	6.30503e-06	2.60596e-06	0.153815	0.19476	0.13049	0.32525
G00637	4262117	6.31632e-06	0.885325	4.53621e-07	-0.003942	0.224875	0.220933
E00692.E00693	4313064	6.32918e-06	3.97602e-05	0.0101226	0.069672	-0.08312	-0.013448
J00752	4458796	6.47094e-06	0.000295517	0.00139454	-0.074073	-0.133595	-0.207668
N01240	8838292	6.47484e-06	0.063382	6.50618e-06	0.050925	0.330885	0.38181
K00737	5679646	6.51471e-06	5.44219e-06	0.0762721	0.220356	-0.26079	-0.040434
H01347	15651498	6.52103e-06	0.279648	1.48586e-06	0.026499	-0.19846	-0.171961
L00582	7764566	6.53294e-06	2.40531e-05	0.0173087	0.070131	0.07377	0.143901
H01475	16241370	6.57747e-06	2.41991e-06	0.173296	0.080322	0.03597	0.116292
A00791	4552849	6.61713e-06	0.00229429	0.000183962	-0.034464	-0.12697	-0.161434
B00827	4907736	6.62743e-06	0.502905	8.40641e-07	-0.009564	0.102035	0.092471
H01899	18570252	6.62958e-06	0.733857	5.76284e-07	-0.006342	0.220595	0.214253
B00532	2550874	6.66478e-06	6.4736e-07	0.65699	0.174132	0.04231	0.216442
N02284	20480946	6.69048e-06	4.8444e-07	0.881556	-0.057114	0.003605	-0.053509
H02427	24171243	6.84011e-06	2.80343e-06	0.155977	0.156303	-0.13308	0.023223
N00781	4534460	6.84447e-06	0.362446	1.20727e-06	-0.02268	0.247465	0.224785
D01001	4964256	6.91221e-06	0.000176957	0.0024989	-0.078231	-0.127395	-0.205626
D02064.D02065	17787790	7.01036e-06	0.000526892	0.000851994	0.090396	-0.13005	-0.039654
B01257	14758895	7.0758e-06	0.423928	1.06949e-06	0.028929	-0.40666	-0.377731
J00663	3808819	7.08362e-06	0.0178603	2.54152e-05	0.034131	-0.112355	-0.078224
N03116	25013551	7.12795e-06	4.14502e-05	0.0110243	0.095925	0.130215	0.22614
J01286	13947377	7.23463e-06	0.213579	2.17376e-06	-0.038688	0.32165	0.282962
B01800.B01801	18466159	7.28207e-06	0.00834453	5.60277e-05	0.044247	-0.10739	-0.063143
F01417	11539920	7.30973e-06	0.0102749	4.56862e-05	0.050937	0.133495	0.184432
F00328	1544655	7.32376e-06	0.380899	1.23494e-06	0.01839	-0.15315	-0.13476
E01642	19735888	7.38677e-06	8.90283e-05	0.00533214	0.03381	0.042925	0.076735
N02555	22114261	7.38876e-06	3.75581e-06	0.12643	0.137604	-0.1091	0.028504
D02150	18202323	7.42842e-06	0.0148414	3.21784e-05	-0.049113	0.156205	0.107092
E01350	16761961	7.56551e-06	0.172902	2.81661e-06	-0.020484	0.087935	0.067451
J00240	1152604	7.62212e-06	0.936237	5.24326e-07	-0.000786	-0.28388	-0.284666
F02083	19167898	7.62272e-06	0.185024	2.65335e-06	-0.027279	0.17041	0.143131
D02099	17967715	7.62935e-06	0.334551	1.46881e-06	0.031929	0.29465	0.326579
H01599.H01600	16917911	7.67643e-06	0.0479482	1.0316e-05	-0.043218	-0.221115	-0.264333
F00055.F00056.F00057	315417	7.72842e-06	0.000462375	0.00107751	0.069663	-0.12775	-0.058087
I00020	176320	7.79246e-06	0.0157372	3.19388e-05	0.046017	-0.184885	-0.138868
N02238	20121541	7.79616e-06	0.0292983	1.71643e-05	0.035655	0.12159	0.157245
J01167	9633195	7.83026e-06	0.00187301	0.000269745	-0.091833	-0.19446	-0.286293
N02913.N02914	24062756	7.95339e-06	1.33189e-06	0.385717	0.03678	-0.0112	0.02558
E00565	3263555	8.05703e-06	0.124962	4.16841e-06	-0.041133	-0.189	-0.230133
K00510.K00511	2584250	8.14611e-06	0.00257799	0.000204443	0.055803	-0.135315	-0.079512
H01872	18456935	8.19623e-06	0.000309204	0.00171576	0.05016	0.06217	0.11233
D02338	19582519	8.24854e-06	0.876377	6.09489e-07	-0.004089	-0.305855	-0.309944
G00326	2059011	8.25741e-06	0.000587239	0.000910627	0.114966	-0.197835	-0.082869
G00548	3661051	8.2652e-06	0.252721	2.11813e-06	0.007917	-0.10584	-0.097923
B00638	3172415	8.27188e-06	0.101145	5.29694e-06	0.046812	-0.263145	-0.216333
B01912	18997129	8.30701e-06	0.134446	4.00302e-06	-0.057669	-0.321375	-0.379044
M01486	18621155	8.31277e-06	0.000540523	0.000996424	0.117036	0.220475	0.337511
D01781	15335674	8.31499e-06	1.08183e-05	0.0497994	0.07809	0.059115	0.137205
D02466	20555154	8.40712e-06	1.3586e-06	0.401242	-0.074847	-0.025795	-0.100642
I00967.I00968	13860986	8.46117e-06	0.00426359	0.000128736	0.042021	-0.09045	-0.048429
B01898.B01899	18913868	8.49811e-06	2.24367e-05	0.0245777	0.108606	-0.12101	-0.012404
D01708	14546160	8.54033e-06	2.38944e-05	0.0232009	-0.100143	-0.097425	-0.197568
K00854	10323640	8.70062e-06	0.00612417	9.23401e-05	0.062766	-0.208615	-0.145849
I00568	11345793	8.73702e-06	0.0108093	5.25507e-05	0.060831	-0.1746	-0.113769
A00052	219822	8.78743e-06	4.38827e-05	0.0130243	0.047628	0.07238	0.120008
H02002	19353675	8.90785e-06	0.00781232	7.4232e-05	-0.04494	-0.10845	-0.15339
D01907.D01908	16750566	8.92434e-06	0.00593544	9.78989e-05	-0.044436	-0.134485	-0.178921
H02234	22443982	8.9479e-06	2.61333e-05	0.0222978	0.14817	0.226555	0.374725
L01429	23644653	8.97741e-06	0.920344	6.35381e-07	-0.001521	0.18727	0.185749
A00620	3334465	9.0352e-06	0.514849	1.14363e-06	-0.01125	0.129505	0.118255
K01082	16521433	9.04914e-06	0.0530736	1.11123e-05	-0.036021	0.10466	0.068639
M00104	630016	9.13326e-06	0.00512385	0.000116248	0.071031	-0.307245	-0.236214
N01638	14266263	9.13969e-06	0.466019	1.2791e-06	0.020571	0.353	0.373571
A00307	1555829	9.18792e-06	0.556843	1.07652e-06	0.00942	-0.136815	-0.127395
D00361	1690794	9.19109e-06	5.11393e-05	0.0117262	0.070917	-0.09385	-0.022933
B00712	3839403	9.31226e-06	0.000194281	0.00313016	-0.060603	0.09596	0.035357
K01356	23551638	9.52987e-06	0.0180943	3.44501e-05	-0.052965	0.150005	0.09704
C00968	16596431	9.55624e-06	1.42498e-05	0.0438741	-0.19965	-0.19028	-0.38993
H00671	3811057	9.56199e-06	0.000101801	0.00614528	-0.083691	0.072375	-0.011316
D00820	3970558	9.61125e-06	1.78158e-05	0.0353084	-0.071697	-0.064485	-0.136182
F00618.F00619.F00620	2883714	9.61497e-06	0.165109	3.81147e-06	-0.025392	0.13084	0.105448
N00185.N00186	856457	9.61704e-06	0.000641129	0.000981788	0.133401	-0.25536	-0.121959
A01157	11435327	9.66303e-06	0.0102934	6.1464e-05	-0.025668	-0.08706	-0.112728
H02007	19385522	9.6783e-06	0.000210316	0.0030133	-0.096858	-0.17076	-0.267618
D01075.D01076	5328985	9.72696e-06	0.110378	5.77247e-06	-0.020592	-0.11575	-0.136342
B01545	17072404	9.77889e-06	0.0437548	1.46452e-05	-0.037014	0.123465	0.086451
A00634	3455876	9.81723e-06	0.851596	7.55622e-07	-0.004269	0.19105	0.186781
H01255.H01256	14815861	9.82822e-06	0.102797	6.26724e-06	-0.023598	0.096185	0.072587
F00551	2574850	9.85429e-06	0.586781	1.10107e-06	-0.009384	0.13854	0.129156
N02613	22479416	1.0002e-05	0.00294086	0.000223217	0.062448	-0.13373	-0.071282
H01481	16271342	1.00773e-05	0.247175	2.67724e-06	-0.019377	0.105	0.085623
D00290	1312212	1.01164e-05	4.52951e-06	0.146703	0.100311	0.11307	0.213381
H00692	4001843	1.0227e-05	0.000128873	0.00521653	-0.058797	-0.091365	-0.150162
L01398	23418246	1.02477e-05	0.000265718	0.0025355	0.072117	-0.114795	-0.042678
N02151	19350801	1.03405e-05	0.417905	1.62779e-06	-0.015861	-0.174575	-0.190436
A00149	708368	1.03426e-05	0.0328842	2.06911e-05	0.062796	-0.264285	-0.201489
D00170	742780	1.04054e-05	8.81039e-07	0.777297	-0.10344	-0.010315	-0.113755
L00476	6181380	1.0462e-05	0.0746634	9.22568e-06	-0.034188	0.182755	0.148567
N02928	24156851	1.06019e-05	7.74395e-05	0.00902234	-0.153042	0.23164	0.078598
K00261	1194016	1.06153e-05	0.000664931	0.00105219	0.071088	-0.1157	-0.044612
B01362.B01363	15817078	1.06976e-05	0.002912	0.000242253	0.064737	0.13412	0.198857
G01265	16536432	1.07591e-05	0.000101039	0.00702487	-0.074631	0.100575	0.025944
I00140	1299036	1.07725e-05	0.000807811	0.000879821	0.076152	-0.139925	-0.063773
F01681	16628636	1.08608e-05	0.00216182	0.000331651	-0.032406	0.039485	0.007079
N00289	1384734	1.09546e-05	9.92983e-05	0.00728711	0.101988	-0.13152	-0.029532
J01244	13119379	1.09601e-05	0.147801	4.89842e-06	-0.025782	-0.160405	-0.186187
B01616.B01617	17547360	1.09799e-05	0.00409185	0.000177277	-0.065136	-0.219015	-0.284151
F00786	3776072	1.10325e-05	0.00252885	0.000288318	-0.065121	0.14524	0.080119
J00609.J00610	3405929	1.10687e-05	0.0106608	6.86318e-05	-0.047946	0.11138	0.063434
B00165.B00166	663581	1.10748e-05	0.0360656	2.02993e-05	0.045162	-0.155075	-0.109913
D00693	3392295	1.11796e-05	0.0561366	1.31736e-05	0.043632	-0.18088	-0.137248
C00352	9121344	1.11799e-05	0.25414	2.91e-06	0.028053	-0.2296	-0.201547
D00687	3350970	1.11821e-05	0.169224	4.37113e-06	-0.020352	0.075105	0.054753
F00820	3968334	1.12425e-05	0.00246068	0.000302347	0.069606	-0.27794	-0.208334
M00819	15454842	1.12761e-05	0.0150911	4.94573e-05	-0.03603	0.0772	0.04117
F00830	4042374	1.13795e-05	0.000585853	0.0012865	-0.074205	-0.13822	-0.212425
B00699.B00700	3705104	1.14266e-05	0.00257574	0.000293912	-0.044451	0.083255	0.038804
E01517	17881827	1.14963e-05	0.648182	1.17557e-06	0.011448	0.226975	0.238423
K00452	2238063	1.15026e-05	0.000144804	0.00526526	-0.071838	0.066835	-0.005003
N02626	22537701	1.15268e-05	0.964329	7.92416e-07	-0.0009	-0.23434	-0.23524
N02943	24209168	1.15401e-05	0.918772	8.32736e-07	-0.001923	-0.188425	-0.190348
M00741.M00742	14972183	1.15527e-05	4.40681e-05	0.0173819	0.189267	0.25534	0.444607
K01390	23735448	1.1646e-05	3.33509e-05	0.0231662	0.124335	0.130595	0.25493
K00140	626101	1.17085e-05	0.616794	1.25983e-06	-0.008559	0.19181	0.183251
L01813	25485137	1.21319e-05	0.668128	1.20815e-06	-0.007353	0.174715	0.167362
L01498	24044893	1.21446e-05	0.0001231	0.00656459	0.104292	0.172745	0.277037
K01104	17143794	1.21693e-05	0.0391119	2.07063e-05	-0.028686	0.089085	0.060399
H02531	24778097	1.22451e-05	0.0267977	3.04231e-05	-0.032169	0.11465	0.082481
L00433	5837094	1.2264e-05	0.00199275	0.000409794	0.06306	-0.150555	-0.087495
K01375.K01376	23654071	1.22954e-05	0.000640371	0.00127872	0.086652	-0.122595	-0.035943
M01514	18765262	1.23834e-05	8.65292e-05	0.0095359	0.116229	-0.146235	-0.030006
D02040	17659875	1.24806e-05	9.80418e-07	0.848692	0.083313	0.005575	0.088888
N00320	1527907	1.26006e-05	0.0605228	1.38898e-05	-0.033372	-0.15951	-0.192882
F00011.F00012	83122	1.26078e-05	0.00147852	0.000568925	0.091197	-0.15434	-0.063143
B00260	1158952	1.26304e-05	7.72431e-05	0.0109107	-0.094743	0.092845	-0.001898
I00932	13693354	1.26796e-05	0.0233403	3.62591e-05	-0.056436	0.153225	0.096789
J01199	11465489	1.27764e-05	5.20595e-05	0.0163895	-0.11841	0.148955	0.030545
J00269	1274664	1.28575e-05	4.06071e-05	0.0211547	-0.080631	0.07408	-0.006551
N00628	3263579	1.28921e-05	1.95374e-06	0.440953	0.099912	-0.036425	0.063487
N03054	24745130	1.29294e-05	0.383642	2.25258e-06	0.032667	0.277915	0.310582
N02949.N02950	24234895	1.30348e-05	1.96006e-06	0.444749	0.06612	-0.017365	0.048755
K00162	713955	1.3083e-05	0.86249	1.01472e-06	-0.002724	-0.26442	-0.267144
E00642	3917482	1.32881e-05	0.00193268	0.000460446	0.066594	-0.1481	-0.081506
L01810	25470699	1.33719e-05	0.0637282	1.40583e-05	-0.061149	0.289465	0.228316
C00752	15232552	1.34321e-05	0.254799	3.53312e-06	0.043824	0.35086	0.394684
A00291	1481475	1.34586e-05	1.93271e-06	0.466775	0.081456	0.016995	0.098451
G00105	708161	1.34615e-05	0.00034941	0.00258251	0.087156	-0.209795	-0.122639
K00305	1408306	1.35503e-05	0.270068	3.36483e-06	0.026832	-0.182505	-0.155673
L01970	26279157	1.37507e-05	0.00553801	0.000166693	0.035094	0.060335	0.095429
N00138.N00139	638344	1.38269e-05	0.507412	1.83012e-06	0.009546	0.10345	0.112996
C01339	18594850	1.39329e-05	0.143483	6.52525e-06	-0.089166	0.393735	0.304569
K00538	2786062	1.40645e-05	0.00684652	0.000138136	0.05352	-0.152365	-0.098845
A00409	2097513	1.40698e-05	0.00586539	0.000161307	0.080271	-0.23525	-0.154979
N02492	21763273	1.40832e-05	0.0539644	1.75504e-05	-0.034395	0.13447	0.100075
L01972	26295988	1.40992e-05	0.000919316	0.00103147	-0.085887	0.117885	0.031998
J01618	17750313	1.41038e-05	0.179567	5.28258e-06	-0.024114	0.15289	0.128776
A01023	7381507	1.41534e-05	0.104217	9.13631e-06	0.036087	-0.15867	-0.122583
D01084	5373400	1.42944e-05	0.0042796	0.000224864	0.060429	-0.164675	-0.104246
M00671	14368312	1.42953e-05	0.00769379	0.000125087	-0.064179	-0.20823	-0.272409
F02122	19320826	1.42998e-05	0.357914	2.68982e-06	-0.049158	0.363595	0.314437
M00154	1151307	1.43303e-05	0.465432	2.07318e-06	0.00699	0.15937	0.16636
N00159.N00160.N00161	724781	1.4339e-05	0.288545	3.34628e-06	0.025593	-0.21037	-0.184777
N02011	17370141	1.45341e-05	0.842658	1.16257e-06	0.004086	-0.25693	-0.252844
G00913.G00914	8438119	1.45361e-05	0.321706	3.04562e-06	-0.013002	0.09121	0.078208
J00576	3225830	1.45387e-05	0.953502	1.02777e-06	0.001251	-0.217585	-0.216334
B00860	5312749	1.45805e-05	0.0105903	9.28204e-05	0.026262	0.053985	0.080247
G00645	4343616	1.47403e-05	0.00662472	0.000150128	-0.044868	0.116855	0.071987
B01271	14910494	1.47456e-05	7.03241e-06	0.141479	-0.135867	-0.036885	-0.172752
K01371	23625967	1.47921e-05	0.166941	5.97997e-06	-0.023172	0.130785	0.107613
D02061	17770636	1.48071e-05	0.0830182	1.20383e-05	0.029562	-0.13383	-0.104268
D01885	16506512	1.48944e-05	0.00872143	0.000115315	0.057258	-0.13497	-0.077712
D01909	16756681	1.49386e-05	0.000371212	0.00271788	0.064023	-0.09243	-0.028407
N01364	9760450	1.5031e-05	0.000668157	0.00152001	0.082449	-0.17322	-0.090771
M00230	3891596	1.50961e-05	0.539536	1.89112e-06	-0.016425	-0.36206	-0.378485
H02395	23957103	1.51158e-05	0.00230458	0.000443355	0.069267	-0.16377	-0.094503
F02089.F02090	19190674	1.51158e-05	0.0102484	9.96988e-05	0.076962	-0.25232	-0.175358
A01080	8589922	1.51728e-05	0.000201462	0.0050922	-0.051477	0.063335	0.011858
C01242	18154276	1.51922e-05	0.122489	8.3868e-06	0.032721	-0.179095	-0.146374
D01200	6196051	1.51952e-05	0.158425	6.48581e-06	0.047436	0.257025	0.304461
J01545	17231893	1.52109e-05	6.71134e-06	0.15327	-0.081189	-0.054905	-0.136094
I00521	10812405	1.52198e-05	5.25891e-06	0.195724	-0.08082	0.04067	-0.04015
D01542	9997217	1.52309e-05	0.020432	5.04161e-05	0.046305	-0.19985	-0.153545
A00473	2489797	1.52808e-05	2.80499e-05	0.0368528	0.139251	-0.14438	-0.005129
M00778	15204768	1.53378e-05	0.000744954	0.00139318	0.094848	-0.16839	-0.073542
J00662	3800078	1.5341e-05	0.889226	1.16741e-06	0.002292	-0.242085	-0.239793
H01564.H01565	16731569	1.54017e-05	0.921949	1.13075e-06	-0.002526	-0.236095	-0.238621
J01622	17786854	1.54309e-05	0.26082	4.00511e-06	-0.025899	0.224095	0.198196
B01443	16379190	1.56008e-05	0.0171203	6.17373e-05	0.081885	0.30295	0.384835
J01049	6584934	1.56754e-05	0.168841	6.29218e-06	0.040905	-0.24785	-0.206945
L00493	6325492	1.56876e-05	0.0566174	1.87798e-05	-0.044181	0.234135	0.189954
B00095.B00096	443534	1.58117e-05	0.00597642	0.00017942	0.053346	-0.15006	-0.096714
E01010	12300053	1.58228e-05	1.79523e-06	0.597752	-0.058491	-0.0169	-0.075391
H02133	20900614	1.58256e-05	0.0177506	6.0466e-05	-0.038289	0.126115	0.087826
A00653	3599126	1.58415e-05	0.0011459	0.000937654	-0.092781	0.198975	0.106194
L00030	245484	1.60472e-05	0.0650149	1.67567e-05	0.045348	-0.212665	-0.167317
F01427	11713501	1.60714e-05	0.00750058	0.000145482	-0.020166	0.05447	0.034304
B00464	2188729	1.62071e-05	0.000975447	0.0011288	0.184941	0.365125	0.550066
N00705	3759801	1.63039e-05	0.000166198	0.0066676	-0.037128	0.04374	0.006612
F00165.F00166	748192	1.65464e-05	0.290825	3.87118e-06	-0.025047	0.245205	0.220158
D02455	20421920	1.65857e-05	2.35133e-06	0.480028	-0.150549	0.04482	-0.105729
D00747	3627960	1.66946e-05	0.000226499	0.00501839	0.245022	-0.348305	-0.103283
A00582.A00583	3099690	1.67107e-05	0.0150535	7.55865e-05	0.050703	-0.147485	-0.096782
E01802	24166676	1.68115e-05	0.00914647	0.000125207	0.098433	-0.307335	-0.208902
N00361	1726757	1.70865e-05	0.632713	1.84178e-06	-0.008382	-0.17706	-0.185442
L00074	511415	1.71831e-05	0.0708076	1.65575e-05	-0.022797	0.092715	0.069918
B01508.B01509	16810219	1.72794e-05	7.00314e-05	0.0168417	0.074364	-0.104985	-0.030621
C00493.C00494	12644566	1.73569e-05	0.0379871	3.1198e-05	0.059226	0.19431	0.253536
L01379.L01380.L01381	23249609	1.74464e-05	0.363664	3.27688e-06	0.016263	0.15197	0.168233
B01132	13108345	1.75256e-05	1.35121e-05	0.0886235	0.142668	-0.15987	-0.017202
N02398	21261173	1.76062e-05	0.000316894	0.00379748	0.100827	-0.16079	-0.059963
L00294	3952015	1.76204e-05	0.0214384	5.61817e-05	-0.034641	-0.12779	-0.162431
D00832	4026719	1.82428e-05	0.0159825	7.82215e-05	0.03525	0.109265	0.144515
M01607	19281210	1.83456e-05	0.0017596	0.000714786	-0.083232	0.196105	0.112873
G00277	1594181	1.84406e-05	0.000657394	0.00192386	0.115191	-0.24586	-0.130669
D01488	9107890	1.84682e-05	0.0387909	3.26561e-05	-0.025566	0.07177	0.046204
B01763	18285069	1.85028e-05	0.000174769	0.00726279	0.161505	-0.221455	-0.05995
L01162	22034553	1.85783e-05	0.225093	5.66375e-06	0.019893	0.144095	0.163988
G00340.G00341	2160494	1.87039e-05	0.80555	1.5941e-06	0.00402	-0.169075	-0.165055
L00135	960516	1.88176e-05	0.0267419	4.83329e-05	-0.033609	0.077125	0.043516
D00295	1342030	1.8987e-05	0.0197688	6.6014e-05	0.043209	-0.11763	-0.074421
I00661	12041079	1.90078e-05	1.86066e-06	0.702194	0.228345	0.048935	0.27728
D00464.D00465	2188676	1.90202e-05	0.0167555	7.80314e-05	0.051894	-0.147015	-0.095121
B01767	18300521	1.92387e-05	1.93392e-06	0.684413	0.062382	-0.008985	0.053397
H00553.H00554	3267750	1.93039e-05	0.0413699	3.21108e-05	-0.036219	0.14293	0.106711
F00379	1773815	1.9333e-05	1.08308e-05	0.12285	-0.212349	0.17501	-0.037339
J00301	1380788	1.93673e-05	0.902523	1.47708e-06	0.002853	-0.182635	-0.179782
F00509	2401109	1.95199e-05	2.64949e-06	0.507412	0.17247	0.040245	0.212715
D00318	1440238	1.9713e-05	0.000681806	0.00199275	0.067023	-0.15027	-0.083247
H00466	2835298	1.97252e-05	0.00919373	0.000147881	-0.038055	-0.161365	-0.19942
D00657.D00658	3212376	1.97379e-05	0.653111	2.08314e-06	0.008613	-0.16508	-0.156467
B00640	3178717	1.98585e-05	0.000311325	0.00439877	-0.078888	-0.152045	-0.230933
H00600.H00601	3489169	1.99551e-05	0.000277362	0.0049632	0.087894	-0.13604	-0.048146
G00232	1333808	1.9961e-05	0.00351072	0.00039224	0.063612	-0.1414	-0.077788
K00651	4231578	1.99631e-05	0.632564	2.17716e-06	0.006633	-0.14872	-0.142087
F00983.F00984	4715616	1.99871e-05	0.000287335	0.00479918	0.042606	-0.053215	-0.010609
G00542	3591510	2.00836e-05	0.816578	1.69749e-06	0.003381	-0.126495	-0.123114
N01908	16098599	2.02905e-05	0.603466	2.32237e-06	0.011907	0.196185	0.208092
K00072	349225	2.04646e-05	0.263667	5.36431e-06	-0.024636	-0.18015	-0.204786
F01768	17273281	2.05524e-05	0.192262	7.39052e-06	0.02556	-0.151555	-0.125995
M01262.M01263	17682835	2.06094e-05	0.00191988	0.000742311	-0.044616	-0.131235	-0.175851
G01173.G01174	15481715	2.06244e-05	0.309408	4.60965e-06	-0.015819	-0.103925	-0.119744
F00777	3724608	2.06794e-05	9.56239e-05	0.0149581	-0.125769	-0.20107	-0.326839
H02167	21412790	2.06993e-05	0.657316	2.1783e-06	0.008394	-0.20556	-0.197166
J01884	19267068	2.07144e-05	0.00346435	0.000413629	-0.065214	0.179185	0.113971
I01124	14735438	2.07369e-05	0.0179338	7.99954e-05	0.049458	-0.14747	-0.098012
K00548	2826113	2.07379e-05	0.0360571	3.97896e-05	0.02823	-0.081135	-0.052905
A00840	4986518	2.10068e-05	6.56384e-05	0.0221623	-0.05727	-0.05239	-0.10966
C00665	14612880	2.10162e-05	0.0932473	1.56078e-05	0.035673	-0.221135	-0.185462
L00906	16912661	2.11906e-05	0.0263913	5.56387e-05	-0.116745	0.35852	0.241775
M01143	17142710	2.12393e-05	0.0916586	1.60596e-05	0.044487	-0.31177	-0.267283
M01107.M01108	16953693	2.13026e-05	2.61984e-06	0.563664	-0.066144	-0.02243	-0.088574
H00292	1695814	2.13285e-05	0.00126138	0.00117224	-0.060678	-0.119175	-0.179853
F01531	14738453	2.1426e-05	5.46838e-05	0.0271728	-0.132582	0.171825	0.039243
B01700	17975996	2.14575e-05	0.000985506	0.00151014	-0.036108	0.048015	0.011907
F01066	5159076	2.14926e-05	0.088163	1.69104e-05	-0.048555	0.290945	0.24239
K00084	397808	2.16101e-05	0.000154447	0.00970967	0.047211	0.040595	0.087806
L01137	21741579	2.16297e-05	0.186886	8.03215e-06	-0.015777	-0.11424	-0.130017
I00075	652586	2.17328e-05	0.0177607	8.49504e-05	0.044502	0.158785	0.203287
G01210	15884873	2.17608e-05	0.170448	8.86412e-06	-0.025443	0.136835	0.111392
M00470	7028017	2.18222e-05	0.0688763	2.20025e-05	0.033855	0.11799	0.151845
J00727	4315997	2.18319e-05	0.50974	2.9744e-06	0.011916	-0.16044	-0.148524
M00112.M00113	677690	2.18641e-05	0.0015654	0.00097009	-0.068445	0.15965	0.091205
E00886	8850367	2.19744e-05	0.279032	5.47183e-06	0.024819	0.149575	0.174394
D02309	19353362	2.19769e-05	0.977435	1.56225e-06	-0.000486	-0.161835	-0.162321
J00333	1500209	2.22562e-05	0.042304	3.6589e-05	0.04149	-0.1717	-0.13021
J00762	4513045	2.24601e-05	1.29288e-05	0.120902	0.187947	-0.15381	0.034137
B01581	17316276	2.25108e-05	0.622765	2.51605e-06	-0.010518	0.18262	0.172102
J01763	18609726	2.26323e-05	0.00101456	0.00155338	0.175299	-0.370265	-0.194966
N01141	8166409	2.26459e-05	0.280514	5.6219e-06	-0.019362	-0.138045	-0.157407
B00322	1490826	2.26853e-05	0.000942118	0.00167704	-0.171741	0.378475	0.206734
N01010	7326593	2.26928e-05	0.000283285	0.00557929	-0.071967	-0.08555	-0.157517
L01643	24738461	2.26969e-05	0.000220101	0.00718231	-0.085356	-0.1504	-0.235756
I00869.I00870	13294508	2.27075e-05	0.000119434	0.0132427	0.133089	-0.202215	-0.069126
K01280	22986963	2.27257e-05	3.21461e-06	0.492436	-0.062592	-0.00973	-0.072322
B01476	16642086	2.2995e-05	0.0501631	3.1959e-05	-0.033888	0.11433	0.080442
G00497	3227137	2.30819e-05	1.91469e-06	0.840701	-0.142455	0.012535	-0.12992
M01323	17935983	2.31726e-05	0.0603769	2.6773e-05	-0.097827	0.38338	0.285553
B01086	12066211	2.31791e-05	4.15421e-05	0.0389236	-0.045711	0.057445	0.011734
F00881	4234610	2.3213e-05	0.000142697	0.0113492	-0.087603	-0.103465	-0.191068
H02324	23382846	2.32189e-05	0.00194196	0.000834179	0.136263	-0.260425	-0.124162
N00624	3242667	2.33343e-05	0.154099	1.05686e-05	0.024027	0.11244	0.136467
M01726	19812483	2.3382e-05	3.95486e-06	0.412703	0.109926	-0.03392	0.076006
M01796	20181126	2.34241e-05	0.0527002	3.1031e-05	-0.034644	0.09971	0.065066
N02216	19955866	2.34297e-05	0.145045	1.12776e-05	0.027864	0.140045	0.167909
G00118.G00119	773776	2.34752e-05	0.456363	3.59183e-06	0.014166	-0.139445	-0.125279
I00631.I00632	11862668	2.35844e-05	0.468801	3.51401e-06	-0.014112	0.183895	0.169783
L00036.L00037	291053	2.37961e-05	0.0732342	2.27118e-05	0.022563	0.10191	0.124473
H00480	2891959	2.38303e-05	9.74993e-06	0.170858	0.119622	-0.08662	0.033002
L00741	11533934	2.39305e-05	0.206017	8.12256e-06	0.0348	-0.22586	-0.19106
C00697	14852182	2.39319e-05	0.256491	6.52457e-06	0.03015	-0.211155	-0.181005
B01172	13733033	2.39709e-05	0.111192	1.50768e-05	0.027531	-0.158165	-0.130634
L02048.L02049.L02050	26602057	2.40364e-05	0.00216135	0.000777915	-0.059733	-0.12487	-0.184603
L01762	25271799	2.40812e-05	0.0333212	5.05599e-05	0.048981	-0.17652	-0.127539
F01057	5106416	2.41849e-05	0.530309	3.19157e-06	0.012987	-0.19443	-0.181443
C01156	17742521	2.41951e-05	0.0413406	4.09595e-05	-0.040944	0.170735	0.129791
J00257.J00258.J00259	1219198	2.43416e-05	0.211168	8.07089e-06	0.038043	-0.27447	-0.236427
I00060.I00061	522155	2.4574e-05	0.000923692	0.00186406	0.053475	-0.08075	-0.027275
K01128	18065401	2.46266e-05	0.0184828	9.33724e-05	0.130047	-0.418265	-0.288218
H02103	20499726	2.46852e-05	0.000530466	0.00326165	0.087639	-0.15331	-0.065671
F00953	4606576	2.47811e-05	0.000468059	0.00371197	0.069117	0.115035	0.184152
I00628	11846067	2.48854e-05	0.604272	2.88825e-06	-0.013029	0.17485	0.161821
J01623	17790383	2.50281e-05	0.000290233	0.0060505	0.136662	-0.228695	-0.092033
M01620.M01621	19343647	2.50416e-05	2.39925e-05	0.0732342	0.066003	-0.053345	0.012658
H01204	14224033	2.50962e-05	0.207355	8.49365e-06	0.023751	-0.14586	-0.122109
D01748	14998831	2.52145e-05	0.22693	7.80031e-06	0.018258	-0.11119	-0.092932
D02197	18508678	2.52854e-05	0.470415	3.77427e-06	0.013962	0.141485	0.155447
J00186	875988	2.54146e-05	0.14975	1.19215e-05	0.027051	0.129035	0.156086
H01407	15929709	2.55552e-05	0.00795756	0.00022568	0.083484	-0.183445	-0.099961
A01060	8064759	2.55944e-05	0.00292993	0.000613949	0.078318	-0.193565	-0.115247
F01943	18281099	2.56033e-05	0.00984351	0.000182811	0.062811	-0.158425	-0.095614
M01692.M01693	19656207	2.56791e-05	4.54419e-06	0.397261	-0.081597	0.03072	-0.050877
J00329	1488798	2.57522e-05	0.00119581	0.00151425	0.067668	-0.078095	-0.010427
E00251	1290084	2.58304e-05	0.263209	6.90203e-06	-0.014472	0.084815	0.070343
E01468	17500722	2.58412e-05	0.00323882	0.000561159	0.048351	0.089595	0.137946
K00406.K00407.K00408	1942982	2.58955e-05	0.00683129	0.000266655	-0.041157	0.085225	0.044068
B00353	1635457	2.59896e-05	0.0262208	6.97433e-05	-0.042714	0.141625	0.098911
B00245	1070251	2.61521e-05	2.42741e-05	0.0758433	0.091002	0.07461	0.165612
D01767	15133980	2.62232e-05	0.00169058	0.00109217	0.140007	-0.356125	-0.216118
F01782	17383377	2.62296e-05	9.10682e-05	0.0202803	-0.082458	0.083655	0.001197
D01626	13167570	2.6238e-05	0.163343	1.13108e-05	0.036285	0.20836	0.244645
H01934	18792442	2.62746e-05	0.290005	6.38025e-06	0.017571	0.15601	0.173581
A00557.A00558	2911268	2.66577e-05	5.7466e-06	0.327036	0.097101	0.038695	0.135796
L00193	1421212	2.67131e-05	0.0288022	6.53961e-05	0.06567	-0.229505	-0.163835
L00623	8855967	2.67526e-05	0.00412717	0.000457103	-0.08379	-0.163945	-0.247735
H00117	558955	2.68293e-05	0.000254159	0.00744558	-0.18375	-0.28622	-0.46997
N00123	549805	2.68991e-05	0.292953	6.47768e-06	-0.015966	0.098255	0.082289
H02220	22307185	2.69356e-05	8.56817e-05	0.0221801	-0.042405	0.02042	-0.021985
N01533.N01534.N01535.N01536	13554416	2.70002e-05	1.65436e-05	0.11517	0.161538	0.14321	0.304748
E00156.E00157.E00158.E00159	864255	2.70193e-05	0.00132283	0.00144145	-0.04272	-0.091595	-0.134315
F01021	4901768	2.71462e-05	0.00173019	0.00110763	0.058623	-0.134945	-0.076322
B01036	10644317	2.73334e-05	0.0394589	4.8928e-05	0.057819	-0.220515	-0.162696
E00808	5945130	2.74463e-05	0.000180415	0.0107487	-0.088998	0.098505	0.009507
M00994	16421347	2.75595e-05	0.882087	2.20821e-06	0.002082	-0.198215	-0.196133
K01368.K01369	23616123	2.75976e-05	6.93675e-06	0.281217	-0.126168	0.067915	-0.058253
I00135	1259553	2.78267e-05	0.0237719	8.27938e-05	0.070014	-0.24124	-0.171226
F00144.F00145	664803	2.79334e-05	0.105312	1.8766e-05	0.023178	0.08797	0.111148
G01022	10568149	2.80771e-05	0.0723979	2.74487e-05	-0.040395	0.175135	0.13474
B00798	4719811	2.81227e-05	0.135687	1.46713e-05	-0.026142	-0.179055	-0.205197
M00400	6476314	2.81243e-05	0.0198482	0.000100303	0.039462	0.11617	0.155632
C00445	11156289	2.83535e-05	0.0166889	0.000120337	0.049791	0.151325	0.201116
F01453	12651321	2.8403e-05	0.315095	6.38559e-06	0.026442	-0.21472	-0.188278
F00457	2108273	2.84635e-05	0.0553205	3.64544e-05	0.032643	-0.12544	-0.092797
L01017	20652602	2.8565e-05	0.00330091	0.00061329	0.043323	0.08116	0.124483
B00725	4028924	2.85747e-05	0.112225	1.80454e-05	0.04143	-0.246475	-0.205045
D01649	13548142	2.86364e-05	0.0362948	5.59272e-05	-0.036648	0.119295	0.082647
N01985	16939792	2.86773e-05	4.33342e-06	0.46914	-0.158655	0.073	-0.085655
N02131	19160184	2.87773e-05	0.214172	9.52795e-06	-0.030894	0.156345	0.125451
C00531	13231804	2.90222e-05	0.321115	6.41301e-06	0.01173	-0.16035	-0.14862
H00028	151822	2.9183e-05	0.41361	5.00859e-06	-0.010137	-0.15319	-0.163327
J00580.J00581	3263966	2.9288e-05	0.258831	8.03467e-06	-0.021372	0.13512	0.113748
H00216	1198964	2.92995e-05	0.104217	1.99632e-05	0.025407	-0.10501	-0.079603
K00137	615330	2.949e-05	0.914231	2.29162e-06	0.001839	-0.13553	-0.133691
B01004.B01005	8711134	2.95396e-05	0.673444	3.1166e-06	-0.006207	-0.137525	-0.143732
J01395.J01396	15536443	2.96015e-05	3.50523e-06	0.60013	-0.088431	-0.02155	-0.109981
B00998	8299846	2.96206e-05	0.00182989	0.00115037	0.084036	-0.163265	-0.079229
C01020	16956271	2.9663e-05	5.50196e-05	0.0383191	-0.066297	0.068315	0.002018
M00875.M00876	15812961	2.97068e-05	0.00038649	0.00546366	-0.088143	0.180945	0.092802
N03369	26097249	2.97952e-05	3.67022e-06	0.57719	0.143274	-0.04662	0.096654
N00912	5940407	2.98095e-05	0.0193766	0.000109385	0.034764	0.10031	0.135074
J01717	18340573	3.00031e-05	0.420829	5.07175e-06	0.03714	-0.432855	-0.395715
I00407	8322132	3.00368e-05	6.93893e-06	0.307961	0.11436	0.045785	0.160145
E00207	1094408	3.02859e-05	0.00443044	0.000486633	0.065094	0.17602	0.241114
E00998	11996716	3.03446e-05	7.91788e-05	0.0272864	0.099576	0.0931	0.192676
H02223	22332598	3.04852e-05	5.94198e-06	0.365414	-0.079278	-0.02979	-0.109068
G00292	1828125	3.04899e-05	0.0467879	4.64146e-05	0.038409	-0.167715	-0.129306
A00335.A00336	1696394	3.05874e-05	0.00177325	0.00122889	0.06465	-0.11582	-0.05117
M00823	15468780	3.06339e-05	7.08111e-06	0.30824	0.246954	0.0784	0.325354
J00066	295999	3.06686e-05	0.000111563	0.0195885	-0.100017	0.123305	0.023288
I01026	14250540	3.069e-05	0.000125048	0.0174893	0.076224	-0.08768	-0.011456
C00857	16040553	3.09762e-05	0.000162374	0.0136041	-0.04296	-0.045965	-0.088925
N02918	24105590	3.10675e-05	0.063336	3.49875e-05	0.027285	-0.108375	-0.08109
H01576	16793175	3.10931e-05	5.73041e-06	0.387047	0.182046	0.063185	0.245231
H00156.H00157.H00158.H00159	766326	3.11509e-05	3.53058e-05	0.0629464	0.069192	0.04805	0.117242
N01838	15548040	3.13178e-05	0.00116983	0.00191071	0.09018	0.19673	0.28691
J00263	1245242	3.14268e-05	0.15939	1.4076e-05	0.033192	-0.179985	-0.146793
J01389	15502603	3.16214e-05	0.000205841	0.0109723	0.041781	-0.08547	-0.043689
F02032	18880340	3.16873e-05	0.0200102	0.000113123	0.044526	0.148725	0.193251
G00338	2148215	3.18887e-05	0.0113902	0.000200094	0.041805	0.10886	0.150665
L01499	24047089	3.1937e-05	1.25378e-05	0.182076	-0.116136	0.078165	-0.037971
N01325	9579421	3.19476e-05	0.480733	4.75034e-06	0.011736	-0.15102	-0.139284
N02277	20406835	3.19542e-05	0.000152669	0.0149615	0.07971	-0.066115	0.013595
F00032	171748	3.19853e-05	0.66192	3.45442e-06	-0.008724	-0.20223	-0.210954
H01649	17174425	3.19949e-05	0.577926	3.95775e-06	0.00987	-0.17164	-0.16177
H01930	18770009	3.215e-05	0.179882	1.27819e-05	-0.028974	-0.175065	-0.204039
J01805	18840882	3.22894e-05	0.00698742	0.00033059	-0.073692	0.24194	0.168248
D01831.D01832	15817120	3.23477e-05	0.0101112	0.000228901	-0.05094	0.117105	0.066165
A00662	3672045	3.26249e-05	0.387682	6.02513e-06	0.028365	-0.30891	-0.280545
F00979	4702799	3.27085e-05	6.16139e-06	0.380155	0.123297	-0.068875	0.054422
G01308	17258889	3.28309e-05	0.000217051	0.0108349	0.086424	-0.11378	-0.027356
C01136.C01137	17637359	3.29587e-05	0.00053292	0.00443141	-0.102291	0.15801	0.055719
J00638	3605506	3.29941e-05	0.069415	3.40606e-05	-0.023832	0.066	0.042168
K00090	424602	3.31099e-05	0.0622651	3.81154e-05	-0.024816	-0.138215	-0.163031
N02678.N02679	22859382	3.31423e-05	1.1743e-05	0.202313	0.084405	-0.04056	0.043845
K00410	1954374	3.33767e-05	0.008111	0.000295138	0.051015	-0.16254	-0.111525
F01406	11151228	3.3472e-05	0.000335968	0.00714719	0.064794	0.148465	0.213259
A00040	176196	3.35844e-05	0.0720011	3.34705e-05	-0.031206	-0.13745	-0.168656
J01374	15276356	3.37923e-05	0.226136	1.0728e-05	0.035508	-0.286145	-0.250637
J01382.J01383	15384380	3.37984e-05	0.0283345	8.56364e-05	0.057174	-0.177025	-0.119851
L01230	22423081	3.39708e-05	7.79623e-06	0.312946	0.261393	-0.15462	0.106773
D00907	4395834	3.39827e-05	0.05979	4.08216e-05	0.036735	0.13764	0.174375
H01323	15470306	3.40281e-05	0.884779	2.76254e-06	0.002832	0.166845	0.169677
I00263	3353156	3.40381e-05	0.00252802	0.000967162	0.121791	-0.27674	-0.154949
D00377	1766381	3.4231e-05	5.19552e-05	0.0473474	-0.056937	0.04129	-0.015647
H00397.H00398	2438683	3.43543e-05	0.00151737	0.00162748	0.111132	-0.211435	-0.100303
B00430	1999654	3.45052e-05	3.91872e-06	0.63316	0.216207	0.05974	0.275947
J00875.J00876	5256534	3.47832e-05	0.132138	1.89402e-05	0.017529	0.072865	0.090394
C00614	14091527	3.50485e-05	0.670858	3.7613e-06	-0.006219	0.097515	0.091296
M01372.M01373	18113159	3.50783e-05	0.22522	1.1214e-05	-0.011325	0.107685	0.09636
E01399	17113154	3.51022e-05	0.0060344	0.000418843	0.07116	-0.206495	-0.135335
E00769	5226419	3.51682e-05	0.0103467	0.000244771	0.026433	-0.066305	-0.039872
E01411	17195269	3.51714e-05	0.144818	1.74897e-05	0.020124	-0.09718	-0.077056
G00682	4744105	3.51818e-05	0.162997	1.55441e-05	0.061584	0.3217	0.383284
F00943.F00944	4543523	3.51942e-05	0.00198387	0.00127761	0.081558	-0.157165	-0.075607
L01150.L01151	21942233	3.52917e-05	0.034366	7.39734e-05	-0.03126	-0.14512	-0.17638
D00253.D00254	1157003	3.53303e-05	0.0166358	0.000152994	0.044076	-0.10498	-0.060904
M01492	18653747	3.5657e-05	9.21506e-06	0.27895	-0.0729	0.039575	-0.033325
C01366.C01367	18696024	3.57231e-05	0.0645282	3.99156e-05	0.028407	0.12802	0.156427
H00131	626120	3.57903e-05	0.0142476	0.000181146	-0.049923	-0.24622	-0.296143
I00196	2256331	3.57974e-05	0.631821	4.08573e-06	0.010605	0.199055	0.20966
N03166	25243745	3.58052e-05	2.37417e-05	0.108756	0.282381	-0.29488	-0.012499
N00434	2116300	3.58321e-05	0.000871321	0.00296578	0.087867	0.14272	0.230587
H00023	127411	3.60216e-05	0.00880282	0.000295233	0.057351	-0.129045	-0.071694
H01526	16537649	3.61355e-05	0.0337209	7.73331e-05	0.038403	-0.11627	-0.077867
L00173	1243944	3.63039e-05	0.108949	2.40557e-05	-0.021873	0.101785	0.079912
I00267.I00268	3408085	3.63074e-05	0.322594	8.12511e-06	0.016674	-0.145325	-0.128651
B00171	694204	3.68666e-05	0.145235	1.83472e-05	0.034368	-0.193105	-0.158737
I00840	13093589	3.69034e-05	0.473843	5.62954e-06	-0.015054	-0.168925	-0.183979
L01826	25531822	3.69432e-05	0.512677	5.20917e-06	-0.044763	-0.4156	-0.460363
D01152	5795019	3.69434e-05	0.220825	1.20939e-05	0.019878	-0.12175	-0.101872
C00513	12924319	3.70141e-05	0.00260178	0.00102858	-0.089733	0.20229	0.112557
F00433	2007921	3.72001e-05	0.691934	3.88858e-06	0.008289	-0.182455	-0.174166
F00390	1810354	3.72066e-05	8.41404e-06	0.31984	0.116961	-0.040155	0.076806
L01948.L01949	26205164	3.72847e-05	0.000815684	0.00330672	0.061338	-0.09465	-0.033312
A00597	3197479	3.73378e-05	2.41291e-05	0.111955	-0.064005	-0.041885	-0.10589
A00580	3085491	3.78432e-05	0.9578	2.86158e-06	-0.001707	0.415075	0.413368
H01467	16202081	3.78616e-05	0.197387	1.38927e-05	0.020754	-0.09608	-0.075326
A01106	10595979	3.79116e-05	0.000340887	0.00805592	0.066606	-0.09089	-0.024284
H01318.H01319.H01320	15456437	3.80203e-05	0.266553	1.03344e-05	-0.018594	0.11395	0.095356
B00364	1699794	3.80517e-05	0.0225117	0.000122474	-0.024252	-0.195765	-0.220017
L00504	6439243	3.80874e-05	0.936237	2.94786e-06	0.001773	0.1913	0.193073
C01230	18122048	3.81552e-05	0.00917316	0.000301444	0.077085	-0.16519	-0.088105
E01354	16795546	3.8315e-05	0.0119896	0.000231673	-0.052962	0.143675	0.090713
C01134	17619323	3.84211e-05	0.116571	2.38994e-05	-0.039945	-0.21597	-0.255915
K00386	1819553	3.87587e-05	0.00622289	0.00045194	-0.036027	0.166055	0.130028
H01556	16701432	3.87689e-05	0.407118	6.90997e-06	-0.015066	0.10197	0.086904
J01505	16658266	3.89176e-05	0.00231316	0.00122119	0.063264	0.085535	0.148799
I00102	849182	3.8967e-05	0.24813	1.14e-05	0.058074	-0.31121	-0.253136
I00762	12655229	3.89911e-05	1.92995e-05	0.146665	0.046878	-0.02092	0.025958
N02239	20136254	3.90303e-05	0.161321	1.75652e-05	0.029754	0.129855	0.159609
N00096.N00097	428701	3.91447e-05	0.00148028	0.0019203	0.049836	0.09064	0.140476
I00232	2840733	3.92329e-05	0.0880974	3.23448e-05	0.037347	-0.170155	-0.132808
C01358	18670081	3.93433e-05	0.000120746	0.0236707	-0.042171	0.09658	0.054409
H01973	19161008	3.94442e-05	0.574143	4.99188e-06	0.012372	0.20081	0.213182
E01277	16056924	3.9527e-05	0.00993229	0.000289212	0.048594	-0.180595	-0.132001
D01128	5628439	3.95971e-05	0.000367616	0.00782891	0.112521	0.3798	0.492321
M01146.M01147.M01148.M01149	17160157	3.96232e-05	0.0165338	0.000174194	0.05802	-0.168275	-0.110255
F01135	5517873	3.99168e-05	0.0277071	0.000104778	0.051357	-0.149195	-0.097838
N01054	7614362	3.99867e-05	3.77427e-06	0.770633	0.128805	0.012155	0.14096
N01270	9077428	4.0011e-05	0.801816	3.62987e-06	-0.004128	0.21627	0.212142
E01476	17563439	4.01629e-05	0.000296686	0.00985014	-0.103254	-0.166715	-0.269969
C01351	18643502	4.02376e-05	8.14383e-06	0.359568	0.081513	-0.0259	0.055613
D01730	14800344	4.02454e-05	0.00231518	0.00126508	0.153582	0.4188	0.572382
D01567	10523781	4.02591e-05	0.0277039	0.00010576	0.053196	0.191115	0.244311
G00510	3322442	4.04771e-05	0.0132817	0.00022189	0.060642	0.18766	0.248302
A01125	10909664	4.05798e-05	0.00189744	0.00155743	0.073635	0.136125	0.20976
J01064	6687127	4.07903e-05	9.91197e-05	0.0299807	0.099666	-0.09532	0.004346
H01129	10786630	4.08925e-05	0.000259694	0.0114739	0.105408	0.160265	0.265673
H02001	19352542	4.09347e-05	4.69958e-05	0.0634741	-0.089085	0.071015	-0.01807
F01730	17062268	4.09466e-05	0.000503462	0.00592688	0.077712	-0.22403	-0.146318
H01701	17439691	4.1186e-05	0.0255828	0.000117375	0.034182	-0.10335	-0.069168
H02150	21164891	4.11975e-05	0.072886	4.12106e-05	0.019272	0.07657	0.095842
M01776	20108981	4.12413e-05	0.757668	3.96892e-06	-0.00594	-0.18887	-0.19481
M00459	6950111	4.12716e-05	0.0685085	4.39289e-05	0.031431	0.12302	0.154451
E01068	13299643	4.13653e-05	0.488876	6.17105e-06	0.010173	-0.09921	-0.089037
K01429	23915692	4.14354e-05	1.26991e-05	0.238	0.169014	0.11204	0.281054
H01621	17037127	4.14379e-05	0.0680848	4.43945e-05	0.043965	-0.1926	-0.148635
G01254	16432174	4.15547e-05	0.0295927	0.000102451	-0.082296	-0.22674	-0.309036
H00828	6164311	4.16187e-05	0.501766	6.05226e-06	0.011577	0.11866	0.130237
N00947	6443259	4.18014e-05	0.0132322	0.00023059	0.03306	-0.112475	-0.079415
A00082	369668	4.18232e-05	0.000458231	0.00666241	0.114984	-0.180895	-0.065911
I00533	10929209	4.18509e-05	0.197226	1.54904e-05	0.030738	-0.20701	-0.176272
F00599.F00600.F00601	2790600	4.19341e-05	0.462433	6.62075e-06	-0.009945	0.084525	0.07458
B01289	15035514	4.19655e-05	1.62256e-05	0.188846	-0.056697	0.024235	-0.032462
F01700	16804324	4.19717e-05	0.000760598	0.00402922	0.059817	-0.120735	-0.060918
F01196	6001320	4.20156e-05	0.650397	4.71723e-06	0.007803	-0.208985	-0.201182
L01372	23198036	4.21265e-05	0.000469064	0.00655948	0.061542	-0.08048	-0.018938
D00222.D00223.D00224.D00225	1002741	4.21515e-05	0.00112648	0.00273309	0.090369	-0.14821	-0.057841
H02043	19635251	4.21586e-05	0.000236563	0.013017	-0.037158	-0.04401	-0.081168
H00151	731635	4.22202e-05	0.00021576	0.0142945	0.108543	0.16978	0.278323
N01907	16075077	4.24674e-05	0.0119424	0.000259887	0.029919	0.06188	0.091799
I00681	12138198	4.25484e-05	0.10784	2.88398e-05	0.032823	-0.20599	-0.173167
L00322	4226806	4.2664e-05	0.000168761	0.0184828	0.066603	-0.14417	-0.077567
K00569	2965395	4.2696e-05	0.00115286	0.00270779	-0.058032	0.106325	0.048293
D00834	4032180	4.27683e-05	2.29831e-05	0.136074	-0.131118	0.09141	-0.039708
M00071	386106	4.2878e-05	0.322594	9.72139e-06	-0.017667	0.199615	0.181948
D01851.D01852	15961068	4.29566e-05	0.00287429	0.00109324	0.037998	-0.065635	-0.027637
J00297.J00298	1368114	4.30026e-05	0.000320058	0.00982916	0.148965	0.220915	0.36988
M01034.M01035	16607025	4.30272e-05	0.304313	1.03441e-05	-0.01461	-0.113825	-0.128435
L00447	5990818	4.30683e-05	0.354299	8.89385e-06	0.025521	-0.23856	-0.213039
C01227.C01228	18107813	4.32707e-05	0.0214482	0.000147661	-0.01827	-0.0559	-0.07417
A00753.A00754	4254878	4.32751e-05	0.390238	8.11661e-06	-0.0129	-0.127655	-0.140555
E00429	2353580	4.34617e-05	0.000524242	0.00607001	0.075132	-0.100495	-0.025363
B00280.B00281	1261577	4.35893e-05	3.59398e-05	0.0888217	0.121842	0.10464	0.226482
F01583	15678040	4.3786e-05	0.604138	5.30968e-06	0.011343	-0.213165	-0.201822
L01112	21562924	4.38508e-05	0.614273	5.23043e-06	-0.012099	0.27561	0.263511
L02042	26571969	4.38645e-05	0.0352175	9.12613e-05	-0.021771	0.086165	0.064394
D01040.D01041	5179873	4.3965e-05	0.758161	4.24967e-06	0.006132	-0.21143	-0.205298
J00645	3641393	4.40004e-05	0.0110305	0.000292347	0.056268	-0.100945	-0.044677
F00645	2999706	4.40103e-05	0.0484243	6.66096e-05	0.046878	0.20856	0.255438
D02368.D02369	19811937	4.42594e-05	0.621618	5.2206e-06	0.007533	0.14364	0.151173
K00524	2702648	4.47762e-05	0.000169031	0.0194411	0.17589	-0.1792	-0.00331
H01770	17915905	4.48741e-05	0.66275	4.97004e-06	0.007596	0.16054	0.168136
J01844	19067396	4.49479e-05	5.20485e-05	0.0633974	0.097308	0.16771	0.265018
F00261	1244022	4.51072e-05	0.180197	1.83819e-05	-0.028185	0.10583	0.077645
B00713	3856807	4.51466e-05	4.95199e-05	0.0669524	0.114066	0.148875	0.262941
D01666	13831571	4.51665e-05	0.0119721	0.000277066	-0.051837	0.1274	0.075563
N02952	24261427	4.53593e-05	0.129391	2.57541e-05	0.023361	0.10027	0.123631
H02131	20874834	4.5394e-05	0.0255325	0.000130621	-0.067926	0.19907	0.131144
I01175	14969921	4.55797e-05	0.671545	4.98823e-06	0.005943	0.0864	0.092343
H02464	24410504	4.57101e-05	0.0176074	0.000190839	0.043233	-0.11065	-0.067417
C01002	16811115	4.58219e-05	0.00156387	0.00215429	-0.047742	0.09231	0.044568
M00680.M00681	14438980	4.60308e-05	0.000150671	0.0224703	-0.065952	0.078995	0.013043
E00153	841535	4.63107e-05	0.960927	3.54641e-06	0.001101	-0.17291	-0.171809
H01380	15817719	4.6445e-05	5.55883e-06	0.614971	0.133686	0.024995	0.158681
M00383	6348355	4.70835e-05	2.61635e-05	0.1326	-0.061212	0.037615	-0.023597
A00714	3965353	4.71393e-05	0.0436358	7.96071e-05	0.084531	-0.43973	-0.355199
D02205	18564978	4.7283e-05	0.0226493	0.000153874	0.030681	-0.073025	-0.042344
A01013	7239022	4.749e-05	0.00340249	0.00102914	-0.070014	0.159335	0.089321
J01441	16066685	4.75376e-05	0.00297262	0.00117923	-0.045315	-0.08123	-0.126545
B00282	1262777	4.82737e-05	0.000633864	0.00562274	0.047427	-0.07321	-0.025783
N00338	1600978	4.83715e-05	0.0398326	8.96715e-05	0.066945	-0.27556	-0.208615
K01072.K01073	16301547	4.83965e-05	0.00934539	0.000382418	-0.075519	0.22289	0.147371
D02235	18741158	4.83976e-05	0.000158285	0.0225791	-0.051975	0.062265	0.01029
D01544	10042399	4.8578e-05	0.0235239	0.000152539	0.075159	-0.24327	-0.168111
G00306.G00307	1894269	4.8725e-05	0.000246815	0.014586	0.056061	-0.17579	-0.119729
B00618	3071369	4.91398e-05	5.24082e-06	0.69324	0.113865	0.023735	0.1376
A00550.A00551	2867636	4.91777e-05	0.579157	6.27838e-06	0.011577	0.14291	0.154487
F00199.F00200	927453	4.91908e-05	7.7186e-05	0.0471228	0.095787	-0.08124	0.014547
E00287	1495164	4.93538e-05	0.636461	5.7352e-06	0.008232	-0.15615	-0.147918
J01645	17944268	4.95553e-05	0.13618	2.69227e-05	0.059571	0.295355	0.354926
E01352	16785694	4.9701e-05	0.429417	8.56504e-06	-0.014541	0.137835	0.123294
D00481	2256485	4.98472e-05	0.548617	6.72538e-06	-0.042654	-0.409065	-0.451719
J00953	5684580	4.98584e-05	0.470415	7.84531e-06	-0.021714	0.26766	0.245946
N02944.N02945	24216017	4.99001e-05	0.319108	1.15757e-05	-0.024501	-0.339525	-0.364026
A00170	837719	4.99551e-05	0.000307623	0.0120221	-0.026556	0.026505	-5.1e-05
N02349	20980908	4.99602e-05	0.000291133	0.0127045	-0.154482	-0.227185	-0.381667
H00066.H00067	294913	4.99736e-05	0.0154607	0.000239302	-0.016986	0.029665	0.012679
K01011.K01012	14722056	5.03802e-05	0.00891189	0.000418798	0.057243	-0.14787	-0.090627
K00771	9483018	5.044e-05	0.0468992	7.96829e-05	0.046002	0.1833	0.229302
E00752	4902986	5.04534e-05	6.03017e-06	0.619906	0.077526	-0.019525	0.058001
N01929	16275476	5.08925e-05	4.23868e-05	0.0890204	-0.07257	-0.069375	-0.141945
A00704	3902198	5.10297e-05	0.0217384	0.000174083	0.046956	0.150675	0.197631
L02004.L02005	26432056	5.11298e-05	0.00251122	0.00151014	-0.033243	0.08661	0.053367
E00073.E00074	364160	5.11404e-05	9.00997e-05	0.0420995	0.050511	0.04835	0.098861
D02199	18540433	5.15374e-05	0.000191063	0.0200194	0.103596	-0.11547	-0.011874
K00631	3389002	5.15407e-05	0.767251	4.98563e-06	0.004623	0.130775	0.135398
M00115	692521	5.15931e-05	3.68792e-05	0.103837	0.088731	0.062015	0.150746
L01456	23804740	5.21205e-05	0.0174136	0.000222339	0.038226	0.100395	0.138621
H01753.H01754	17712044	5.22326e-05	0.573779	6.76345e-06	-0.01137	-0.16992	-0.18129
N02450	21552653	5.23492e-05	0.000530865	0.00732783	0.109077	0.1607	0.269777
E00333	1820199	5.23529e-05	0.0144117	0.000269946	-0.085983	-0.3058	-0.391783
K01293	23080380	5.24704e-05	0.0247114	0.000157815	-0.048054	0.172305	0.124251
J01171	9656760	5.26019e-05	0.250592	1.56046e-05	0.020904	-0.12261	-0.101706
H00944	6961967	5.28815e-05	0.76291	5.15505e-06	0.003951	0.25337	0.257321
H01595.H01596	16903710	5.28905e-05	0.00108171	0.00363641	-0.079956	0.122515	0.042559
L00328	4301445	5.29666e-05	0.451294	8.72972e-06	-0.012282	0.124605	0.112323
N00132	598304	5.3155e-05	0.0100783	0.000392408	0.122292	-0.25459	-0.132298
N00684	3599640	5.32943e-05	0.00372998	0.00106328	0.050958	-0.12273	-0.071772
N01785	15156719	5.3352e-05	0.447806	8.8669e-06	-0.016932	0.158365	0.141433
D02114	18019654	5.33896e-05	6.79393e-06	0.584887	0.169737	-0.048055	0.121682
G00758	5732683	5.35852e-05	0.322792	1.23591e-05	0.014604	-0.15705	-0.142446
H01340	15550332	5.36567e-05	0.000151715	0.0263333	0.101511	-0.12793	-0.026419
N02560.N02561	22137998	5.38311e-05	0.0137887	0.00029076	0.036276	-0.075665	-0.039389
J01529	17100792	5.41741e-05	0.010841	0.000372365	0.047712	0.0992	0.146912
B01874	18789262	5.41959e-05	0.154099	2.62076e-05	-0.022434	0.121495	0.099061
N01068	7744676	5.43856e-05	0.00347922	0.00116515	0.119697	-0.3389	-0.219203
F01948	18312942	5.4635e-05	0.000435587	0.00935273	-0.061071	-0.074555	-0.135626
J01755	18564629	5.46776e-05	0.00120256	0.00339055	-0.067764	0.111985	0.044221
J00495	2593923	5.49698e-05	0.539213	7.60535e-06	-0.011376	-0.232765	-0.244141
B01322.B01323	15361142	5.50681e-05	0.335957	1.22302e-05	0.015501	-0.123025	-0.107524
I00633	11867835	5.5204e-05	0.418189	9.85151e-06	0.015036	-0.13369	-0.118654
F00483.F00484	2256414	5.52703e-05	6.44019e-05	0.0640531	-0.041715	-0.04529	-0.087005
H02205	22008241	5.55823e-05	0.0546937	7.58828e-05	0.038157	0.08654	0.124697
D00067	309531	5.55939e-05	0.117555	3.53132e-05	-0.041898	-0.24902	-0.290918
E00907	9703912	5.56413e-05	0.8981	4.62652e-06	0.00282	-0.212245	-0.209425
D00995.D00996	4938601	5.6093e-05	0.00838099	0.000500125	0.109053	-0.23646	-0.127407
D00274	1253770	5.66526e-05	0.00478647	0.000885152	0.042945	0.091865	0.13481
D00623	3025539	5.66548e-05	0.884779	4.78869e-06	0.002091	0.1064	0.108491
G00209	1204108	5.6775e-05	9.51998e-06	0.446077	0.0846	0.022505	0.107105
L01152	21951843	5.69365e-05	0.0672132	6.3376e-05	-0.026337	-0.10963	-0.135967
N00755	4228019	5.70003e-05	0.00966186	0.000441412	0.0315	-0.093345	-0.061845
G00122	784489	5.7004e-05	0.41947	1.0168e-05	0.020949	0.22671	0.247659
K00716	5438023	5.70918e-05	0.000715171	0.00597376	-0.058449	0.085935	0.027486
K00061.K00062	306214	5.77455e-05	2.42588e-05	0.178292	0.067386	0.031585	0.098971
J01797	18809071	5.77976e-05	0.00437506	0.000989559	-0.08433	0.17753	0.0932
A00954	6166536	5.82847e-05	0.000776994	0.00562274	-0.131706	-0.22613	-0.357836
H00754	5219839	5.8375e-05	0.000126878	0.034491	-0.054792	-0.09124	-0.146032
M00453	6897072	5.83894e-05	4.55467e-05	0.0961062	-0.034299	0.03356	-0.000739
B00585	2860679	5.84186e-05	0.00101183	0.0043285	0.05679	-0.091115	-0.034325
C00983	16689120	5.86276e-05	4.12671e-05	0.106541	0.127311	-0.14615	-0.018839
M01725	19807367	5.8734e-05	0.0512403	8.59723e-05	0.049896	0.175785	0.225681
D00375	1759508	5.87628e-05	5.76584e-06	0.764432	-0.088581	0.0094	-0.079181
J01796	18805060	5.9167e-05	0.00351149	0.00126453	-0.033009	0.05134	0.018331
C01368.C01369	18700473	5.9288e-05	0.0285789	0.000155716	0.04245	-0.22886	-0.18641
E00982	11783904	5.93096e-05	3.35093e-05	0.132857	0.063195	-0.06524	-0.002045
N02546	22082351	5.9484e-05	0.893273	4.99971e-06	-0.000363	0.12667	0.126307
N01372	9873748	5.94863e-05	4.37764e-05	0.102025	0.086103	-0.075355	0.010748
D01478	8968454	5.95462e-05	0.00768864	0.000581527	-0.047814	0.12343	0.075616
L01243.L01244	22491013	5.96852e-05	0.00050693	0.00884232	0.138525	-0.216175	-0.07765
L01706	24990211	5.97071e-05	0.014353	0.000312424	0.071319	-0.249005	-0.177686
A00053.A00054	224054	5.97478e-05	0.00847048	0.000529784	0.047949	-0.09709	-0.049141
D01695	14344305	5.98382e-05	0.000831754	0.00540407	-0.024861	-0.042285	-0.067146
F00341	1614812	6.00689e-05	0.204323	2.20905e-05	0.027699	-0.168655	-0.140956
M00951.M00952	16203606	6.02054e-05	0.000103827	0.043579	0.065772	-0.080055	-0.014283
C00855	16024896	6.02662e-05	0.198415	2.28291e-05	0.022662	0.149515	0.172177
K00250	1137440	6.03521e-05	0.593702	7.64123e-06	0.00918	0.14501	0.15419
C01335	18576890	6.04275e-05	0.0014145	0.00321157	0.048423	-0.08327	-0.034847
L01043	20872569	6.04991e-05	0.800588	5.68153e-06	-0.005031	0.13318	0.128149
K00180.K00181.K00182	788588	6.052e-05	0.00528629	0.000860767	0.056571	0.11314	0.169711
L00125	887640	6.06325e-05	0.0290171	0.000157129	-0.045528	-0.16281	-0.208338
K01014	14735398	6.08421e-05	0.0130376	0.00035102	0.04851	-0.15196	-0.10345
M00411	6605939	6.11019e-05	0.178556	2.57487e-05	0.03057	-0.21931	-0.18874
H01418	15982226	6.11372e-05	0.076188	6.0383e-05	0.030078	-0.108845	-0.078767
H02231	22419333	6.12508e-05	1.15116e-05	0.400442	0.209403	0.085725	0.295128
F01713.F01714	16937747	6.12707e-05	0.0181667	0.000253834	-0.044565	0.118275	0.07371
A00564	2985491	6.13589e-05	0.0140408	0.000328933	-0.087867	0.262515	0.174648
N00169	771585	6.15411e-05	0.312614	1.48213e-05	-0.014112	0.086215	0.072103
C00755	15296151	6.17076e-05	0.53125	8.74709e-06	0.012144	0.173705	0.185849
L01224	22395517	6.17569e-05	0.588687	7.90049e-06	0.01194	-0.20316	-0.19122
E00358	1950901	6.18208e-05	0.347163	1.34119e-05	0.022704	-0.14875	-0.126046
H00359	2135202	6.19364e-05	0.00239647	0.00194683	0.080277	-0.320005	-0.239728
G00602	4020680	6.19806e-05	0.0125646	0.000371609	0.067578	-0.17616	-0.108582
D02169	18361243	6.24439e-05	0.0108825	0.000432519	-0.045516	-0.110605	-0.156121
E00334.E00335	1829155	6.25116e-05	0.0770999	6.11209e-05	-0.046992	0.277225	0.230233
B00836	4964242	6.25476e-05	0.089597	5.26284e-05	-0.037101	0.11656	0.079459
L00265	3482741	6.28942e-05	0.13703	3.46174e-05	0.021759	-0.1055	-0.083741
D01059	5273843	6.28976e-05	0.00238759	0.0019869	0.103908	-0.16594	-0.062032
B00287	1303518	6.32954e-05	5.97061e-06	0.799977	0.208518	0.018115	0.226633
I00753.I00754	12591521	6.33125e-05	0.420685	1.13571e-05	0.009891	-0.104295	-0.094404
D01811	15646376	6.3544e-05	0.293521	1.63417e-05	0.012759	-0.11988	-0.107121
D01974	17245067	6.37224e-05	0.00286109	0.0016816	-0.167223	0.421815	0.254592
F01913	18153252	6.43285e-05	0.0132847	0.00036589	-0.047463	-0.153095	-0.200558
D01065	5294035	6.45756e-05	0.458318	1.06497e-05	-0.010143	-0.137625	-0.147768
H01414	15968927	6.49541e-05	0.492987	9.96353e-06	0.01614	-0.29483	-0.27869
J00478	2388138	6.52425e-05	7.31363e-06	0.674834	0.187038	-0.02284	0.164198
A00056.A00057.A00058	229758	6.52448e-05	0.785317	6.28495e-06	0.003267	-0.14383	-0.140563
N02222	19993883	6.54447e-05	1.49148e-05	0.332021	-0.155412	0.126855	-0.028557
M01409	18250674	6.56778e-05	0.0939006	5.29403e-05	-0.038313	-0.17726	-0.215573
M01641.M01642.M01643	19432123	6.57674e-05	0.142923	3.48331e-05	0.044589	0.27646	0.321049
D01610	12774831	6.61e-05	1.44438e-05	0.346564	-0.077694	0.06168	-0.016014
K01424	23884711	6.61145e-05	0.91723	5.4587e-06	-0.002529	-0.247835	-0.250364
L00314	4194199	6.61823e-05	0.766478	6.53959e-06	-0.00663	0.145095	0.138465
N01973.N01974	16776265	6.62651e-05	6.79393e-06	0.738782	-0.052893	0.007095	-0.045798
N01739.N01740	14914818	6.64544e-05	5.23043e-06	0.96259	0.140289	-0.002665	0.137624
F01208	6152883	6.65314e-05	9.20542e-06	0.547619	-0.134208	0.051085	-0.083123
B00658	3294938	6.65692e-05	0.00585629	0.000861324	0.085719	-0.181945	-0.096226
L01849	25634826	6.66814e-05	0.000360761	0.0140075	-0.070995	0.089395	0.0184
B00808.B00809	4803765	6.68828e-05	0.13219	3.83531e-05	0.018537	-0.098965	-0.080428
K00351	1645522	6.69363e-05	0.0391119	0.000129737	0.032709	-0.128945	-0.096236
H01064	8734142	6.71286e-05	0.646767	7.86997e-06	-0.008484	0.204215	0.195731
D01092	5400582	6.73817e-05	0.149514	3.41828e-05	0.028236	0.12569	0.153926
M00462	6980385	6.74632e-05	0.0211742	0.000241686	0.037191	0.109345	0.146536
B01673.B01674	17856256	6.8143e-05	0.796054	6.49871e-06	-0.005847	-0.198405	-0.204252
N02417.N02418	21358014	6.82666e-05	0.0145943	0.000355173	-0.038127	-0.101565	-0.139692
J01440	16056883	6.83936e-05	0.0126758	0.00040975	0.054231	-0.133995	-0.079764
E01397	17098452	6.84309e-05	0.126934	4.09423e-05	0.035394	-0.17124	-0.135846
I01129	14767392	6.85002e-05	0.178436	2.9157e-05	-0.035016	-0.28332	-0.318336
N02394	21232389	6.86164e-05	0.000831934	0.0062652	0.151437	0.22707	0.378507
D00571	2699952	6.86176e-05	0.0038134	0.00136685	0.041685	-0.07721	-0.035525
N01385	10181699	6.86844e-05	0.00338869	0.00153978	0.056946	-0.117795	-0.060849
B01115	12814461	6.87552e-05	0.0477092	0.000109489	0.093297	-0.38507	-0.291773
J01235	12888870	6.88173e-05	0.0418762	0.000124862	0.03408	-0.140465	-0.106385
N01354.N01355	9721150	6.88215e-05	0.138819	3.76684e-05	0.029553	0.138995	0.168548
N02589	22330666	6.90602e-05	0.000292004	0.0179748	0.060876	-0.107455	-0.046579
I00732	12437919	6.91945e-05	0.883156	5.95565e-06	0.003759	-0.18215	-0.178391
M01164	17233374	6.94807e-05	0.000102875	0.0513568	0.193404	-0.224235	-0.030831
C00706.C00707	14910625	6.95482e-05	0.0547265	9.6642e-05	0.027816	0.075815	0.103631
N02523.N02524	21963546	7.00452e-05	0.489784	1.08819e-05	-0.009228	-0.13041	-0.139638
G00563	3757741	7.01134e-05	0.176577	3.02158e-05	-0.021414	0.1038	0.082386
H02100	20443747	7.03743e-05	1.65193e-05	0.324281	0.039936	0.014245	0.054181
I00370	7674853	7.07169e-05	0.238506	2.25786e-05	0.038862	-0.27939	-0.240528
B01019	9090931	7.09534e-05	1.1045e-05	0.48933	0.158349	-0.04445	0.113899
B01718.B01719.B01720	18066485	7.12514e-05	0.00740584	0.000733098	0.037548	-0.07551	-0.037962
J00852	5125825	7.12841e-05	0.0764407	7.10605e-05	-0.063375	0.350415	0.28704
D00550	2594852	7.19816e-05	6.81455e-06	0.80555	0.070818	0.006165	0.076983
C00526	13178279	7.21213e-05	0.0797299	6.89954e-05	-0.029799	0.10226	0.072461
J01426	15889969	7.2364e-05	0.00614324	0.000898719	0.062856	-0.133195	-0.070339
N02881	23937528	7.24359e-05	0.0705834	7.83043e-05	-0.037824	-0.171165	-0.208989
K00729	5556224	7.24938e-05	1.44332e-05	0.383266	0.083034	-0.045925	0.037109
D00372	1736189	7.27524e-05	0.94142	5.89868e-06	0.000813	-0.188055	-0.187242
H00737	4887952	7.33852e-05	0.235655	2.37866e-05	-0.025257	0.21369	0.188433
J01428	15899618	7.34463e-05	0.477573	1.17479e-05	0.013485	0.155625	0.16911
B00513	2458073	7.34736e-05	5.75802e-06	0.974773	-0.050112	0.000745	-0.049367
K00270	1242766	7.34847e-05	0.0100241	0.000560015	0.070593	0.095735	0.166328
K01358	23575686	7.38218e-05	0.00114058	0.00494621	0.080829	-0.09873	-0.017901
J00221.J00222	1073540	7.42273e-05	0.00234751	0.00241751	-0.046977	-0.072175	-0.119152
M00892	15893565	7.44512e-05	0.486076	1.17135e-05	0.018744	0.235325	0.254069
M01199.M01200	17407335	7.45609e-05	0.181928	3.13461e-05	-0.035487	0.23528	0.199793
L01319	22937664	7.45873e-05	3.68171e-05	0.154953	-0.03552	-0.02575	-0.06127
D00214	970994	7.46588e-05	0.887537	6.4345e-06	-0.002298	0.13265	0.130352
L00594	8180144	7.4969e-05	0.00030032	0.0191015	-0.121386	0.16095	0.039564
G00915	8442374	7.52859e-05	0.0153312	0.000375887	-0.027525	0.051715	0.02419
K01094	16780410	7.53324e-05	0.012508	0.000461039	0.079113	-0.308735	-0.229622
M01655	19512105	7.53445e-05	0.000972923	0.0059282	0.032331	-0.13302	-0.100689
C00660	14568474	7.5479e-05	0.358141	1.61356e-05	-0.03648	-0.41365	-0.45013
D01888	16530251	7.56126e-05	0.00691545	0.000837242	0.071262	-0.163305	-0.092043
K00425.K00426.K00427	2054435	7.56922e-05	0.0651016	8.90377e-05	-0.033408	-0.11861	-0.152018
B00989	7950291	7.57277e-05	6.23849e-06	0.929624	0.203082	-0.007405	0.195677
H00163	789840	7.60129e-05	0.074208	7.84701e-05	-0.040503	-0.173	-0.213503
L01721.L01722	25060779	7.62432e-05	0.000245111	0.023835	0.062607	-0.06783	-0.005223
F00973	4679915	7.6257e-05	0.00796734	0.000733414	-0.062127	0.140365	0.078238
B01753	18225292	7.64495e-05	0.180391	3.24813e-05	0.023583	0.13825	0.161833
B01511	16853339	7.66934e-05	7.47756e-05	0.0786297	0.098262	-0.08886	0.009402
D02231	18712719	7.68263e-05	0.879457	6.69802e-06	-0.001647	-0.13201	-0.133657
F01864	17928592	7.68512e-05	0.000345805	0.0170405	0.074007	0.083535	0.157542
I00166	1849125	7.68853e-05	0.0651016	9.05587e-05	0.049095	-0.18167	-0.132575
A00033.A00034	152543	7.74838e-05	6.9987e-05	0.0849478	0.100617	-0.06312	0.037497
H00825	6141154	7.79355e-05	0.00330381	0.00181087	0.151236	-0.241645	-0.090409
B01096	12261045	7.80429e-05	0.0548579	0.000109222	0.033723	-0.14146	-0.107737
G00458.G00459	2953679	7.83148e-05	1.22431e-05	0.491244	0.126945	-0.04785	0.079095
M00404	6520635	7.83545e-05	0.357914	1.68131e-05	-0.016533	0.127435	0.110902
H02233	22438387	7.84448e-05	1.54498e-05	0.389981	-0.052389	0.018475	-0.033914
H00546	3241683	7.87004e-05	0.0462848	0.000130635	-0.083961	0.330855	0.246894
B00905	6077745	7.88547e-05	0.516638	1.17283e-05	-0.020559	0.2276	0.207041
K00429	2081300	7.90486e-05	0.0240753	0.00025235	-0.038502	-0.095975	-0.134477
C00210	4502415	7.9498e-05	0.000104656	0.0584088	0.100434	-0.087585	0.012849
L01226	22398613	7.9558e-05	0.400575	1.52726e-05	-0.014553	-0.11613	-0.130683
B00887	5814659	7.96492e-05	0.00441774	0.00138655	-0.062373	0.137585	0.075212
B00264	1170799	7.97542e-05	0.0193323	0.000317301	0.044259	-0.136115	-0.091856
F00971	4674118	7.97854e-05	0.00508432	0.001207	-0.07557	0.185735	0.110165
G00769	5990126	8.01968e-05	1.60697e-05	0.384018	-0.182529	0.020875	-0.161654
H00451	2735140	8.02346e-05	0.00900417	0.000685705	-0.043653	0.099255	0.055602
H00364	2188009	8.041e-05	0.00121093	0.00511083	-0.068733	0.094465	0.025732
C01172	17815499	8.11004e-05	0.124658	5.01085e-05	0.028029	0.12049	0.148519
G01217.G01218	15977648	8.11199e-05	0.00283831	0.00220133	0.047466	0.10775	0.155216
D00308	1398919	8.13066e-05	0.373798	1.67567e-05	-0.016353	0.127005	0.110652
E01281	16082628	8.16645e-05	0.651671	9.65749e-06	0.009537	-0.192015	-0.182478
K00121.K00122.K00123	561515	8.17174e-05	0.163192	3.85922e-05	0.024189	0.098625	0.122814
M01664.M01665	19543434	8.17465e-05	0.40938	1.539e-05	0.011532	-0.10736	-0.095828
K01008	14662239	8.23924e-05	0.0104955	0.000605432	0.048471	-0.090615	-0.042144
B00934	6481593	8.2658e-05	0.169405	3.76406e-05	-0.012135	0.06891	0.056775
L01299.L01300	22802777	8.27608e-05	0.440953	1.44802e-05	-0.013674	0.12773	0.114056
L01743	25181881	8.32162e-05	0.0194856	0.000329637	-0.036597	-0.09037	-0.126967
E00432.E00433	2379893	8.32535e-05	0.00192156	0.00334432	0.0447	-0.061375	-0.016675
A00721	4001176	8.33208e-05	9.70004e-06	0.663083	-0.092103	0.01643	-0.075673
N00638	3336597	8.35239e-05	0.000106592	0.0605009	0.13575	0.167085	0.302835
C00498	12717756	8.35475e-05	0.204071	3.16111e-05	0.064527	-0.496235	-0.431708
B00405	1884264	8.39457e-05	0.223868	2.89644e-05	0.02598	-0.18058	-0.1546
D02464	20546775	8.40593e-05	0.000986571	0.00658213	0.067122	-0.12831	-0.061188
H02356	23700462	8.4204e-05	0.0255976	0.000254159	-0.02829	0.12866	0.10037
H00991	7418890	8.47636e-05	0.264165	2.48054e-05	-0.026634	0.16444	0.137806
N00852	5317549	8.53048e-05	0.000755944	0.00872827	0.138213	-0.325915	-0.187702
B01075	11694950	8.53945e-05	0.000414338	0.0159425	-0.108753	-0.13869	-0.247443
K00263	1202101	8.56835e-05	0.000171456	0.0386679	-0.079245	0.100005	0.02076
B00303	1387951	8.57414e-05	0.231048	2.87157e-05	-0.020598	0.1138	0.093202
H02023	19505963	8.5806e-05	0.972366	6.82882e-06	-0.000585	0.127175	0.12659
E01554.E01555	18110532	8.60784e-05	0.00998932	0.000667008	-0.029223	-0.08359	-0.112813
N01024	7401602	8.63072e-05	0.316634	2.11037e-05	0.029607	-0.27455	-0.244943
C00605	14005777	8.65126e-05	0.189873	3.52835e-05	0.024681	-0.169585	-0.144904
F00504.F00505	2389997	8.65413e-05	7.52702e-06	0.890366	-0.165276	0.0114	-0.153876
F01696	16773082	8.65768e-05	0.000878777	0.00762968	-0.088497	0.128515	0.040018
N02316.N02317	20734336	8.66212e-05	0.107976	6.21298e-05	-0.046959	0.19758	0.150621
K00572	2978107	8.67359e-05	0.517237	1.29885e-05	-0.011277	0.13852	0.127243
A00513	2675240	8.6806e-05	7.30599e-06	0.920344	-0.06162	-0.00347	-0.06509
M01025	16570733	8.69227e-05	9.63729e-06	0.698727	0.075567	-0.012165	0.063402
L01016	20651725	8.69877e-05	0.234493	2.87398e-05	0.016968	0.07351	0.090478
H01645	17156904	8.69942e-05	0.0040752	0.00165387	0.04308	0.077235	0.120315
E00735.E00736	4668685	8.73027e-05	0.0115361	0.000586482	-0.081996	0.20829	0.126294
B01215	14337292	8.73081e-05	0.00666908	0.00101456	-0.040506	0.08205	0.041544
L01362.L01363	23144901	8.75855e-05	0.0243434	0.000278905	0.049104	-0.142985	-0.093881
C00689	14802866	8.76788e-05	6.23665e-05	0.10899	0.064236	0.0393	0.103536
D00138.D00139.D00140	627564	8.78549e-05	1.43502e-05	0.474706	-0.072552	-0.028415	-0.100967
N00006.N00007	23180	8.78594e-05	7.84784e-05	0.0868076	-0.085002	0.08215	-0.002852
M00042	235396	8.81799e-05	0.254469	2.68774e-05	0.027894	-0.20086	-0.172966
J00016.J00017	90584	8.84568e-05	0.00506131	0.00135592	0.046761	0.250905	0.297666
A00918	5666102	8.86452e-05	2.14998e-05	0.319938	-0.070044	0.02641	-0.043634
F01144.F01145	5561333	8.87007e-05	0.136977	5.02515e-05	0.041607	-0.351085	-0.309478
F00623.F00624	2893088	8.88731e-05	0.0398984	0.000172884	-0.027492	0.076955	0.049463
F01188	5959648	8.91976e-05	0.0100332	0.00069022	0.063204	-0.1934	-0.130196
I00334	5631298	8.93585e-05	0.181048	3.83248e-05	-0.032229	0.179015	0.146786
M01456	18498358	8.97832e-05	0.00900518	0.000774487	0.167424	-0.337115	-0.169691
C00896	16259440	8.98368e-05	0.950846	7.33968e-06	-0.0006	-0.151625	-0.152225
B00284.B00285	1290736	8.99254e-05	0.0607203	0.000115058	-0.033261	-0.104775	-0.138036
C01397.C01398	18805862	9.008e-05	0.474188	1.47608e-05	-0.016203	-0.162195	-0.178398
J00127	562709	9.01618e-05	0.346237	2.02355e-05	-0.00936	-0.06577	-0.07513
N00849	5302842	9.0208e-05	0.0125987	0.000556419	0.040128	-0.131895	-0.091767
F00656	3057060	9.04245e-05	0.000320948	0.0218989	-0.104751	0.14775	0.042999
K00506	2564562	9.08222e-05	0.0317046	0.000222742	0.059985	-0.27274	-0.212755
I00886	13382150	9.10877e-05	6.78744e-05	0.104374	-0.075615	-0.08104	-0.156655
F00972	4676971	9.12835e-05	0.0167155	0.000424806	0.058248	-0.118755	-0.060507
C00571	13679694	9.14844e-05	0.00066751	0.0106632	-0.056133	0.06878	0.012647
N01668	14469279	9.22536e-05	0.341391	2.10396e-05	-0.044373	0.30994	0.265567
D00931	4532172	9.2464e-05	0.00691545	0.00104122	-0.037218	0.09101	0.053792
H00813	6001139	9.25256e-05	0.0433423	0.000166251	-0.037344	-0.1059	-0.143244
H02168	21420913	9.26208e-05	9.88156e-05	0.0730019	0.103215	-0.131405	-0.02819
H01241	14675137	9.33408e-05	0.00154061	0.00472186	0.073638	-0.11991	-0.046272
H01697.H01698	17426086	9.38588e-05	8.09232e-05	0.0904357	0.04761	0.046655	0.094265
J01772	18684960	9.40016e-05	0.00448999	0.00163262	-0.044484	-0.095545	-0.140029
F01450	12592443	9.44562e-05	0.285104	2.58463e-05	-0.017508	0.11542	0.097912
K00149	662369	9.44632e-05	0.0807173	9.12999e-05	-0.045192	0.196265	0.151073
D02264	18958610	9.44761e-05	0.0150586	0.000489459	0.013791	0.09867	0.112461
H02348.H02349	23599436	9.45773e-05	0.000479949	0.0153748	-0.064185	0.05385	-0.010335
D01082	5363128	9.46909e-05	0.00467412	0.00158078	-0.041529	-0.07903	-0.120559
H01089	9285762	9.50749e-05	0.0710238	0.00010449	0.038139	-0.16821	-0.130071
N01457	12127453	9.55363e-05	9.69395e-06	0.769586	-0.061422	-0.00606	-0.067482
M01082	16825782	9.58454e-05	0.00922779	0.000811301	0.060054	-0.13341	-0.073356
G00809	7008659	9.59748e-05	0.000204617	0.0366414	-0.084132	0.08352	-0.000612
E01103.E01104	13617848	9.60061e-05	0.516438	1.45228e-05	0.018453	-0.252955	-0.234502
I00688	12165187	9.61728e-05	0.000125194	0.0600212	-0.060156	-0.07984	-0.139996
H02048	19729076	9.62105e-05	0.000732782	0.0102588	-0.075804	0.096455	0.020651
L02034	26535319	9.65861e-05	0.176293	4.28224e-05	0.054903	-0.351515	-0.296612
J01709	18296340	9.67285e-05	0.23827	3.17345e-05	-0.048036	-0.300445	-0.348481
N02614	22492061	9.72488e-05	0.457176	1.66358e-05	0.014499	-0.14271	-0.128211
J00003	14231	9.72775e-05	1.87877e-05	0.404943	-0.08658	-0.031925	-0.118505
A00628	3400250	9.72927e-05	0.661423	1.15043e-05	0.009744	-0.21976	-0.210016
M00356	6083946	9.74066e-05	0.862945	8.82894e-06	-0.004179	-0.19045	-0.194629
L01090	21315382	9.75525e-05	0.00126056	0.00605386	0.054807	-0.075395	-0.020588
N01684	14568494	9.76392e-05	6.20511e-05	0.123102	-0.119034	-0.14832	-0.267354
M01207.M01208	17442108	9.76908e-05	0.461605	1.65575e-05	0.006126	0.061785	0.067911
F00782	3757327	9.78505e-05	0.440032	1.74e-05	0.020436	-0.234575	-0.214139
K00866	10439615	9.78531e-05	0.000239736	0.0319384	0.240273	-0.30874	-0.068467
K00921	11166496	9.81644e-05	1.86325e-05	0.412355	0.06195	0.01521	0.07716
I01123	14731728	9.90092e-05	0.0483782	0.000160299	0.079212	0.29723	0.376442
D00803	3875484	9.90142e-05	0.0405003	0.00019149	0.032166	-0.127365	-0.095199
D01619	12956119	9.91083e-05	2.79087e-05	0.278172	0.116142	-0.05216	0.063982
K01322	23253185	9.91808e-05	4.33264e-05	0.179326	-0.078978	-0.048605	-0.127583
A01156	11403300	9.92225e-05	0.000128572	0.0604571	0.053136	0.04685	0.099986
K00155	686084	9.93479e-05	4.46763e-05	0.174226	0.130062	-0.09343	0.036632
A00340	1717682	9.94681e-05	0.859351	9.06962e-06	-0.003771	-0.22557	-0.229341
H01928	18760024	9.96501e-05	0.0794166	9.83353e-05	0.02802	0.1252	0.15322
B00043	207495	9.99558e-05	0.158529	4.9426e-05	-0.038094	0.22906	0.190966
B01407.B01408.B01409	16153657	0.00010016	0.459628	1.70852e-05	0.01113	0.109405	0.120535
H02135	20931396	0.000100511	0.221257	3.5627e-05	0.015909	0.089975	0.105884
H01633.H01634	17093904	0.00010055	0.683331	1.15406e-05	-0.005991	-0.126245	-0.132236
D02048	17702456	0.000100574	0.00601167	0.00131212	0.063891	0.15445	0.218341
I00580	11444971	0.000100948	0.0533347	0.000148495	0.033975	0.114885	0.14886
F02051	18999500	0.000101024	0.0315681	0.000251088	-0.048777	-0.17683	-0.225607
N02233	20064377	0.000101128	1.15635e-05	0.686227	-0.093054	0.012585	-0.080469
I00092	753518	0.000101798	2.52607e-05	0.316393	0.091965	-0.047195	0.04477
M01878	20544847	0.000102007	0.0508806	0.000157429	0.059043	0.22433	0.283373
D01996	17418810	0.000102106	7.9877e-05	0.100386	0.155601	-0.174485	-0.018884
K01395	23768387	0.000102152	0.164693	4.87117e-05	0.022149	-0.099605	-0.077456
M01556.M01557.M01558	19020220	0.000102374	0.0799165	0.000100622	-0.033288	0.12536	0.092072
E00462	2548318	0.000102821	0.711483	1.13559e-05	0.005364	0.122945	0.128309
B00029	148515	0.000103059	0.00782891	0.0010346	-0.047646	0.16281	0.115164
A00083	373345	0.00010312	0.115979	6.98835e-05	-0.027609	-0.11985	-0.147459
B00765	4492652	0.000103575	0.029115	0.00027971	-0.036732	-0.10306	-0.139792
D00713	3483156	0.000103612	0.0490512	0.000166092	-0.036615	0.130325	0.09371
N00218	1025538	0.000103805	0.0143059	0.000570638	-0.118203	0.27611	0.157907
H00349.H00350	2077667	0.00010385	0.0523108	0.00015613	0.014388	-0.072575	-0.058187
G01049	11503469	0.000104045	2.09337e-05	0.390945	0.109746	0.05377	0.163516
D00750.D00751	3644955	0.000104188	0.0126758	0.000646597	-0.029229	0.062125	0.032896
N00509	2504785	0.000104195	0.0010611	0.00772476	0.046131	-0.01796	0.028171
L01996.L01997	26386651	0.000104299	0.474015	1.73108e-05	-0.011268	-0.140055	-0.151323
H01370	15768041	0.00010441	0.433511	1.89501e-05	-0.015924	-0.148345	-0.164269
D02230	18706950	0.000104585	0.00480821	0.00171166	0.046383	0.086505	0.132888
F00049.F00050	245037	0.000105487	0.00027977	0.0296926	-0.047688	0.04513	-0.002558
H00182	948376	0.00010562	0.00567283	0.00146637	0.12093	-0.19719	-0.07626
C00645	14394006	0.000105685	0.773804	1.07573e-05	0.004977	-0.13715	-0.132173
A00120	530488	0.000105824	0.000142682	0.0584229	-0.106605	0.133015	0.02641
K00445	2173706	0.000105865	0.922763	9.03741e-06	0.004686	-0.499995	-0.495309
H00556	3275284	0.000105892	0.00327133	0.00254995	-0.080784	0.2167	0.135916
I00966	13853847	0.000105921	0.0878356	9.49981e-05	0.035046	-0.26892	-0.233874
J01499	16617496	0.000106201	0.0186036	0.000449814	0.091914	0.27816	0.370074
N02489.N02490	21757108	0.000106528	0.4134	2.031e-05	0.017832	-0.148825	-0.130993
F01631	16144724	0.000106628	0.355198	2.3662e-05	0.025611	-0.27258	-0.246969
H00219.H00220	1222735	0.000106671	0.00313016	0.00268624	0.057369	-0.1078	-0.050431
N00412	1990110	0.000106808	0.0411507	0.000204617	0.042615	-0.16219	-0.119575
A00913	5601937	0.00010713	0.472725	1.78701e-05	-0.016485	0.14117	0.124685
D00330.D00331.D00332.D00333	1495029	0.000107449	0.68029	1.24579e-05	-0.003504	-0.05956	-0.063064
K01417	23865391	0.000107563	0.000252323	0.0336264	0.090813	-0.12314	-0.032327
B01088	12116125	0.000107861	0.905146	9.40213e-06	0.000903	-0.16112	-0.160217
L01375	23208843	0.000108023	0.0292575	0.00029135	-0.040287	-0.118445	-0.158732
N02275	20398005	0.000108168	0.243399	3.50724e-05	0.025119	-0.221895	-0.196776
L02026.L02027	26503862	0.000108204	0.0307297	0.000277895	0.033501	-0.08571	-0.052209
E00131	746665	0.000108823	0.427722	2.00894e-05	-0.00864	-0.086815	-0.095455
A00519	2710758	0.000109185	0.00336237	0.00256477	0.057168	-0.08814	-0.030972
B01275	14941922	0.000109233	0.115273	7.48468e-05	0.030939	-0.153775	-0.122836
A00139	647973	0.000109699	4.22708e-05	0.205055	-0.035154	0.020235	-0.014919
I00499	10673149	0.00011005	0.00131354	0.00662177	0.083451	0.14158	0.225031
N02621	22515055	0.000110103	0.0620172	0.000140323	-0.020685	-0.103735	-0.12442
C00888	16172858	0.000110177	9.6494e-06	0.902523	0.127713	0.00557	0.133283
A00661	3661146	0.000110562	6.1894e-05	0.14124	0.078549	-0.06364	0.014909
K00828	10180985	0.000110819	0.0395473	0.000221606	0.07125	0.229755	0.301005
L00645	9205787	0.000110878	0.00302953	0.00289451	0.12588	-0.29726	-0.17138
A00924	5720502	0.000111263	0.111545	7.89112e-05	0.047262	-0.201025	-0.153763
H02124	20737612	0.000111502	0.000433539	0.0203502	-0.026691	0.03188	0.005189
L01491	24003042	0.000111562	0.00423174	0.00208609	-0.021567	0.03646	0.014893
N01736.N01737	14902746	0.000111629	0.482326	1.83145e-05	-0.015462	0.155955	0.140493
H02138	20982348	0.000111661	0.268655	3.28907e-05	0.018612	0.1204	0.139012
I00101	834670	0.000111725	2.4185e-05	0.36559	0.107673	-0.042055	0.065618
F01090.F01091	5289947	0.00011197	0.000815509	0.0108678	0.031311	-0.03874	-0.007429
F01234	6354527	0.00011201	0.277193	3.19859e-05	-0.02421	0.2321	0.20789
D01261	6783746	0.000112587	1.00832e-05	0.884235	0.203751	-0.012385	0.191366
C01135	17636668	0.000113181	0.000380134	0.023589	-0.065979	0.070915	0.004936
F01625	16080958	0.000113702	0.000974079	0.0092516	-0.043311	-0.07936	-0.122671
K00325	1497843	0.000113734	0.0786394	0.000114632	0.047457	-0.17179	-0.124333
L01770	25308317	0.000114132	4.76446e-05	0.189925	-0.068715	-0.039635	-0.10835
B00897	5973680	0.000114223	0.000148795	0.0608671	0.170223	-0.14589	0.024333
E01796	24123719	0.000114431	0.105418	8.60816e-05	0.022836	-0.111565	-0.088729
K00976	14011345	0.000114555	0.193627	4.69215e-05	0.02688	-0.16512	-0.13824
N01090	7868807	0.000114668	0.0928531	9.79507e-05	0.039912	0.13733	0.177242
H01497	16353814	0.000114671	0.809364	1.12375e-05	-0.003783	0.139225	0.135442
M00751	15026076	0.000114704	0.00207588	0.00438279	0.048345	0.13409	0.182435
A00228	1075372	0.000114812	0.000929492	0.00979832	0.069393	-0.09499	-0.025597
D00262.D00263.D00264	1203584	0.000114964	0.243815	3.74074e-05	-0.020052	0.10149	0.081438
F00334.F00335.F00336	1580410	0.000115635	0.734744	1.24919e-05	-0.006078	0.208655	0.202577
B01571	17233560	0.000115926	0.00105196	0.0087488	-0.043752	-0.062895	-0.106647
I00149	1463640	0.000115946	0.000116309	0.0791437	0.154932	-0.135965	0.018967
D02505	20734525	0.000116388	1.11146e-05	0.831637	0.114966	-0.01016	0.104806
H00731	4720641	0.000116975	0.000197934	0.046955	-0.052239	-0.088315	-0.140554
C01051	17149471	0.000117139	0.492069	1.89163e-05	0.01359	-0.22518	-0.21159
D01048.D01049	5224088	0.000117413	0.0152635	0.000611382	-0.06603	0.174875	0.108845
N02892	23984890	0.000117574	0.0624233	0.000149714	-0.041469	0.18457	0.143101
B01762	18282803	0.000117746	0.0353705	0.000264643	0.041913	0.13022	0.172133
C00561	13576863	0.00011778	0.420542	2.22653e-05	0.019404	0.270795	0.290199
C01243	18155325	0.000117876	0.00155254	0.00603641	0.063318	-0.097865	-0.034547
D00999.D01000	4958938	0.000117883	0.000167297	0.0560221	-0.094605	0.11477	0.020165
M00440	6815048	0.000118325	0.855419	1.10011e-05	-0.00147	0.098205	0.096735
H02271	22880570	0.000118516	0.0607203	0.000155253	-0.033174	0.154175	0.121001
M01728	19828656	0.000118663	0.0564069	0.00016735	0.051858	-0.207605	-0.155747
B01463.B01464	16545657	0.00011885	2.06282e-05	0.458399	0.086163	-0.028355	0.057808
H01070.H01071	8926530	0.000119045	0.000353166	0.0268225	0.082116	0.077635	0.159751
E01417	17235741	0.000119639	0.0364057	0.000261612	0.080847	0.30997	0.390817
N02781	23312822	0.000119811	0.0681014	0.00014007	0.050301	0.20091	0.251211
J01243	13095147	0.000119831	0.0399926	0.000238563	-0.030258	0.084035	0.053777
F00219	1027704	0.00012044	0.402716	2.38217e-05	-0.013428	-0.1026	-0.116028
F01567	15314062	0.000120504	0.00402212	0.00238654	0.073599	-0.1881	-0.114501
J00514	2711723	0.00012085	0.726875	1.3247e-05	-0.011253	0.297615	0.286362
H01804	18088556	0.000120852	0.877395	1.09746e-05	0.002199	0.1354	0.137599
H00347	2060703	0.000120861	8.36037e-05	0.115185	0.075204	-0.065605	0.009599
D00774.D00775.D00776	3749098	0.000121723	0.116348	8.34093e-05	0.025488	0.09458	0.120068
B00013.B00014	89891	0.000122015	0.0676804	0.000143762	-0.037164	-0.13841	-0.175574
D02382	19966217	0.000122186	0.000895138	0.0108862	0.090294	-0.13881	-0.048516
J00304	1388127	0.000122657	0.000432241	0.0226389	-0.064485	0.09187	0.027385
C00576	13719598	0.000122732	0.0157515	0.000621651	-0.036357	0.07827	0.041913
D01116	5530096	0.000122861	0.947113	1.03506e-05	0.001014	-0.12935	-0.128336
N00348	1652606	0.000123339	0.259729	3.79032e-05	0.02256	-0.12515	-0.10259
A00127	588801	0.000123355	0.000934118	0.0105404	-0.05916	0.098725	0.039565
A00032	146659	0.000123481	0.150123	6.56592e-05	0.052794	-0.254885	-0.202091
D02261	18948257	0.000123565	9.68059e-05	0.101897	0.112476	-0.119225	-0.006749
C00590	13853391	0.000123612	0.131526	7.50291e-05	0.019635	-0.09036	-0.070725
D01148.D01149	5769762	0.000123646	0.0804791	0.000122656	-0.028512	0.10783	0.079318
G00672	4667334	0.00012407	2.24108e-05	0.44211	0.084192	-0.02795	0.056242
A00894	5471024	0.000124071	0.297181	3.33404e-05	-0.037803	0.284885	0.247082
D01571	10620791	0.000124088	0.000167528	0.0591521	0.065406	-0.063605	0.001801
M01102	16915792	0.000124739	0.768026	1.29763e-05	-0.003414	0.1159	0.112486
I01008	14110821	0.000125411	0.205055	4.88867e-05	-0.018732	-0.17209	-0.190822
D00013.D00014.D00015.D00016.D00017	93515	0.000125596	0.516438	1.94419e-05	0.008937	-0.109375	-0.100438
M00548	9961519	0.000125667	0.213757	4.70007e-05	0.012888	-0.07288	-0.059992
A00851	5061381	0.000125796	0.0315093	0.000319205	0.051753	0.144995	0.196748
B00706	3780499	0.000125975	0.00342424	0.00294183	0.080475	0.16845	0.248925
H01361	15718103	0.000126236	0.000740714	0.0136304	-0.063819	-0.083	-0.146819
K00625	3359581	0.000126812	0.057082	0.000177749	0.031203	-0.109615	-0.078412
N02051	17862610	0.000126908	0.0524737	0.000193518	-0.036636	0.118095	0.081459
B00295.B00296	1357893	0.000126954	0.00068254	0.0148836	0.08151	0.09512	0.17663
H00790.H00791	5814158	0.000127101	0.0258235	0.000393881	0.039753	0.145805	0.185558
L00115	810648	0.000127214	0.000167938	0.0606251	0.115638	-0.131735	-0.016097
H00472	2865212	0.000127378	0.000209868	0.0485802	0.054078	-0.06995	-0.015872
D00603	2933606	0.000127584	1.64191e-05	0.622048	0.123321	0.04158	0.164901
E01047	12853253	0.000127647	0.076826	0.000133013	0.021306	0.04651	0.067816
D01539	9919073	0.000127746	0.442342	2.31212e-05	0.018444	-0.14885	-0.130406
H00931	6891954	0.000127916	0.236623	4.32854e-05	0.024504	-0.211305	-0.186801
F00444	2060094	0.000128138	0.0827523	0.000124004	0.064419	-0.32212	-0.257701
D01180	5991235	0.000128384	0.0184828	0.000556359	-0.064566	-0.185525	-0.250091
F00014.F00015.F00016	99984	0.000128692	0.000812526	0.0126887	-0.043158	0.062955	0.019797
H01307	15421637	0.000128737	0.886426	1.16352e-05	-0.000417	-0.155215	-0.155632
N02098	18709494	0.00012894	6.0549e-05	0.17063	-0.08685	0.069215	-0.017635
C00795	15612224	0.000129429	0.000527967	0.0196491	0.080457	0.094745	0.175202
N00855	5333420	0.000129519	0.0377157	0.000275269	-0.027906	0.07445	0.046544
B01441	16307935	0.000129526	1.19867e-05	0.866172	0.20844	0.005025	0.213465
H02544	24847326	0.000129559	0.0115011	0.000902995	0.057138	-0.12763	-0.070492
A00504.A00505	2619869	0.000129576	0.5237	1.98337e-05	0.009261	-0.10417	-0.094909
K00287	1303241	0.000129709	0.000590846	0.0175993	0.023136	-0.0477	-0.024564
N00517	2549652	0.000129724	0.0724864	0.000143472	-0.034164	0.11405	0.079886
J00956.J00957	5713226	0.000129998	0.209453	4.97661e-05	0.025641	-0.14989	-0.124249
L00698	10235166	0.000130323	0.341285	3.06255e-05	-0.030396	0.23224	0.201844
H00640	3694812	0.000130638	5.49151e-05	0.19083	-0.062484	-0.031395	-0.093879
D00887	4317447	0.000130862	3.35693e-05	0.312756	-0.111936	-0.051365	-0.163301
A01082	8710613	0.000130884	0.170289	6.16656e-05	0.026733	-0.12285	-0.096117
D01601	12433195	0.000131029	7.13013e-05	0.147453	-0.068049	-0.051625	-0.119674
G00777	6114115	0.00013115	3.6728e-05	0.286542	-0.086937	0.049735	-0.037202
C01361.C01362	18679309	0.000131289	0.0953172	0.000110539	-0.024138	-0.157605	-0.181743
H02524	24741035	0.000131474	0.00331217	0.00318594	-0.0849	-0.18003	-0.26493
C01001	16809055	0.000131719	1.40731e-05	0.75135	0.093414	-0.013195	0.080219
K01077.K01078	16395273	0.000131749	0.0174017	0.000607779	0.037941	-0.08409	-0.046149
N01139	8156433	0.00013179	0.0795829	0.000132943	-0.031899	0.108215	0.076316
G00036.G00037.G00038	299621	0.000131814	0.00371729	0.00284671	-0.050073	0.098135	0.048062
F00884.F00885	4247908	0.000131825	0.267407	3.95763e-05	0.019257	-0.10846	-0.089203
E01482	17647696	0.000131846	0.00141941	0.00745721	-0.035961	-0.04735	-0.083311
B01375	15955473	0.000132501	0.000551424	0.0192992	-0.064839	0.08189	0.017051
A00055	226876	0.000133152	0.0528581	0.000202408	0.035634	0.29469	0.330324
L01060	21026424	0.000133787	0.126463	8.50403e-05	-0.031899	0.13707	0.105171
L01583	24441506	0.000133887	0.146876	7.32806e-05	-0.05976	0.24502	0.18526
D00737	3584244	0.000134322	3.57134e-05	0.302441	0.080265	0.034765	0.11503
L00054	376287	0.000134342	0.0440877	0.000245032	-0.031362	0.102265	0.070903
D00059.D00060	276471	0.000135065	0.000590465	0.0184027	0.061632	-0.090185	-0.028553
N02789	23344039	0.000135337	0.0390705	0.000278727	0.068436	-0.241905	-0.173469
F01533	14754976	0.000135467	0.283131	3.85029e-05	0.023577	-0.163325	-0.139748
G00422	2743223	0.00013585	0.621618	1.7591e-05	0.011793	0.19326	0.205053
G01292	17015969	0.00013693	0.0406535	0.000271303	-0.033036	0.093135	0.060099
N02518	21933888	0.00013707	0.0171281	0.000644654	-0.052896	-0.13671	-0.189606
B00891	5908533	0.000137125	0.106891	0.000103345	0.02763	-0.101275	-0.073645
H01286	15178772	0.000137293	0.0108825	0.00101643	0.039537	-0.076625	-0.037088
N00993	7121694	0.000137931	0.00728143	0.00152679	0.086037	-0.181915	-0.095878
E01317	16576501	0.000137948	0.231797	4.79673e-05	-0.020625	0.116625	0.096
K00294	1338463	0.000138042	0.0322078	0.000345473	-0.0288	0.084915	0.056115
B00216.B00217	925029	0.000138192	0.00149287	0.0074622	0.079188	-0.114665	-0.035477
D00500	2360269	0.000138268	0.00177382	0.00628402	-0.071073	0.118315	0.047242
L00308	4155877	0.000138442	0.000157966	0.0706609	-0.045252	0.04162	-0.003632
H02112	20611102	0.000139328	0.873374	1.28693e-05	-0.002151	0.08752	0.085369
N02718	23029379	0.000139336	2.08044e-05	0.540291	-0.169866	-0.066085	-0.235951
L00323.L00324	4239204	0.000139792	0.000397055	0.0284102	-0.069939	0.07405	0.004111
N03316	25868248	0.00013996	0.0302364	0.000373562	0.045147	-0.11106	-0.065913
K01036	15344805	0.000140353	1.24984e-05	0.906485	-0.203862	0.00935	-0.194512
H01483	16287668	0.000140598	0.00664612	0.00170795	-0.030318	-0.08056	-0.110878
B01198	14188024	0.000140684	0.000614345	0.0184891	0.057813	-0.089065	-0.031252
M00763	15092320	0.00014081	0.0224264	0.000506984	0.137922	-0.35488	-0.216958
F01547	15031739	0.000141225	0.000461632	0.0247085	-0.057618	0.059015	0.001397
H01914	18679033	0.000141232	0.94142	1.21167e-05	0.001974	0.24911	0.251084
B00119	513911	0.000141512	0.000275445	0.041502	0.090759	-0.08549	0.005269
M01090.M01091.M01092	16862985	0.000141553	0.173993	6.57217e-05	-0.022848	0.10967	0.086822
N00970	6804562	0.000141841	0.000405126	0.0282885	-0.079335	-0.096685	-0.17602
I01134.I01135	14794411	0.000142002	0.469735	2.44277e-05	0.007533	-0.073105	-0.065572
M01358.M01359	18045548	0.00014217	0.46235	2.48498e-05	0.013278	-0.12703	-0.113752
C00312	8748967	0.000142195	0.0991477	0.000115903	0.030336	-0.136995	-0.106659
H00846	6352456	0.00014246	5.30746e-05	0.216955	-0.057156	-0.033165	-0.090321
E00208.E00209	1098717	0.000142574	0.386223	2.98398e-05	-0.014721	-0.207725	-0.222446
M01837	20370354	0.000142697	0.0763751	0.00015104	0.031782	0.125615	0.157397
C00959.C00960.C00961	16572749	0.000142799	0.000762567	0.0151392	-0.042636	-0.048935	-0.091571
K00383.K00384	1808225	0.00014282	0.688054	1.67813e-05	0.005124	0.071405	0.076529
J01165	9495622	0.000143514	8.79232e-05	0.132019	0.208566	-0.16615	0.042416
L01049	20937477	0.000143528	0.254689	4.55803e-05	0.024162	0.14923	0.173392
F01155	5617444	0.00014356	0.000307656	0.0377423	0.060441	-0.070025	-0.009584
H01531	16558240	0.000143906	1.57873e-05	0.737428	0.104817	-0.015485	0.089332
H01022	7919281	0.000144319	0.833854	1.40054e-05	-0.003831	0.140645	0.136814
C00699	14861824	0.000144344	0.0892527	0.000130871	-0.036027	0.15649	0.120463
J00267	1264692	0.000145018	0.476527	2.46365e-05	0.013797	-0.16076	-0.146963
N01894	15966797	0.000145023	0.00462585	0.00253799	-0.08178	0.11782	0.03604
C00912	16345204	0.000145773	0.668638	1.76576e-05	-0.005802	0.095985	0.090183
N03211	25424428	0.000147194	0.000182947	0.0652201	0.064854	0.05501	0.119864
K00839.K00840	10236713	0.000147961	8.24703e-05	0.145501	0.155043	0.11533	0.270373
H01802	18079076	0.000147977	0.0715892	0.000167635	-0.06693	-0.314105	-0.381035
A00593	3173868	0.000148685	0.0866465	0.000139225	-0.074199	-0.33393	-0.408129
L00084.L00085	585662	0.000148838	0.0014567	0.0082906	0.090207	0.155155	0.245362
B01403	16135121	0.000149183	0.259617	4.66354e-05	0.03645	-0.378125	-0.341675
K00804	9789996	0.000149215	0.00389099	0.00311236	-0.048441	-0.097305	-0.145746
N01828	15438717	0.000149463	0.0262329	0.000462474	0.049359	0.173455	0.222814
D01300	7281992	0.000149497	8.3533e-05	0.145273	-0.056346	-0.046925	-0.103271
A00979	6526915	0.000149629	0.738556	1.64467e-05	-0.003153	0.06235	0.059197
N02234	20082730	0.000149818	0.192027	6.33425e-05	-0.028074	-0.18758	-0.215654
H01680	17344154	0.00015012	0.149907	8.1318e-05	0.025596	0.134725	0.160321
A00929	5751385	0.000150279	0.000198482	0.0614875	0.05745	-0.081595	-0.024145
J00145.J00146.J00147	662067	0.000150321	0.631821	1.93218e-05	0.006987	-0.09414	-0.087153
N00239	1117045	0.000150937	2.03335e-05	0.603064	0.118302	0.02385	0.142152
F02072	19102044	0.000151497	0.27157	4.53359e-05	0.016032	-0.091035	-0.075003
M01891	20654309	0.000151839	0.000392156	0.0314725	0.082989	-0.09466	-0.011671
B00061	300730	0.000152113	3.38747e-05	0.365063	0.078414	0.03092	0.109334
H00835	6230407	0.000152121	0.0119599	0.00103404	0.035118	0.0728	0.107918
N03168	25251198	0.000152478	0.00149384	0.00829987	0.140004	0.255145	0.395149
D01833	15822398	0.000152576	0.309924	4.00335e-05	0.032574	0.20767	0.240244
G00555	3709393	0.000152923	0.83762	1.48493e-05	0.001428	-0.078475	-0.077047
H01249.H01250	14751743	0.000152923	0.280142	4.43992e-05	0.011223	-0.06581	-0.054587
I00952	13776736	0.000152993	0.0026789	0.0046453	-0.048381	0.0773	0.028919
I01040	14330399	0.000153126	3.40821e-05	0.365473	0.142587	-0.0939	0.048687
F00660	3077326	0.000153222	0.00039697	0.0313993	-0.0795	-0.18678	-0.26628
J00639	3608082	0.000153301	0.0440199	0.000283315	0.0648	0.219705	0.284505
C00620	14131624	0.000153484	0.0208894	0.000597805	-0.078426	-0.280975	-0.359401
D02118	18033395	0.000153594	0.00140502	0.00889494	-0.079617	0.10896	0.029343
A01098	9510097	0.000154104	1.56488e-05	0.801508	-0.107238	0.010295	-0.096943
I01086	14561221	0.000154261	0.18044	6.95887e-05	-0.043995	-0.26217	-0.306165
J00597	3340947	0.000154312	0.0386224	0.000325229	-0.047406	-0.18082	-0.228226
M00726	14858141	0.000155228	4.11759e-05	0.307032	-0.03399	0.009	-0.02499
N03285.N03286	25751817	0.00015525	0.0488296	0.000258947	0.071163	0.23976	0.310923
N02822	23545567	0.000155272	0.00532447	0.0023751	-0.047508	0.09151	0.044002
C01279.C01280	18289237	0.000155323	0.747081	1.69335e-05	-0.006705	0.26662	0.259915
A00208	1006547	0.000155467	0.122239	0.000103597	0.051531	0.24556	0.297091
J00236	1129437	0.000155475	0.423783	2.98838e-05	-0.010974	-0.119435	-0.130409
E00920	10010795	0.000155735	0.337738	3.75653e-05	-0.016179	0.12739	0.111211
M00328	5732920	0.000156279	0.00648912	0.00196259	-0.071841	0.12011	0.048269
D01698	14371555	0.000157003	0.000513387	0.024932	0.085191	-0.115335	-0.030144
A00621	3337740	0.000157269	0.00697731	0.00183787	0.046083	0.10067	0.146753
I00190	2149373	0.000157481	0.000366752	0.0350159	-0.065862	0.06867	0.002808
G00620.G00621	4113674	0.000157492	0.776486	1.65401e-05	-0.004635	-0.12125	-0.125885
B00036.B00037	177416	0.000157692	0.0362607	0.000354679	-0.036624	0.118855	0.082231
G00431.G00432	2783097	0.000157821	7.01944e-05	0.183382	-0.066657	-0.03588	-0.102537
H01552	16673861	0.000158781	0.12004	0.000107945	-0.051498	0.312755	0.261257
D02186.D02187.D02188	18458447	0.000158817	0.34919	3.71169e-05	-0.013512	0.10753	0.094018
H00973	7303129	0.000159298	0.00340773	0.00381592	0.081063	-0.127135	-0.046072
D02194.D02195	18502598	0.000159319	0.327338	3.97309e-05	0.018186	-0.13621	-0.118024
E00422	2304636	0.000159326	0.0196762	0.000661009	0.035616	-0.087645	-0.052029
H00514	3060100	0.000159362	0.00104833	0.0124095	0.029487	0.07384	0.103327
E00725	4558829	0.000159371	0.107622	0.000120887	0.035949	0.14398	0.179929
J01195	11165661	0.000159408	7.94053e-05	0.163886	-0.056844	0.033815	-0.023029
N01187	8520238	0.000159649	0.120485	0.000108186	-0.021282	-0.085705	-0.106987
J00549	2900569	0.000159679	0.0102013	0.00127802	0.068805	-0.249485	-0.18068
E00439	2409128	0.000160153	1.79943e-05	0.726875	0.097209	0.01257	0.109779
H01489.H01490	16322851	0.000160196	0.1945	6.72674e-05	0.019614	-0.11183	-0.092216
D01490	9135047	0.000160257	0.488422	2.67984e-05	0.015582	-0.178675	-0.163093
H00449	2716782	0.000160326	5.48109e-05	0.238912	0.208383	0.157025	0.365408
E00317	1717478	0.000160346	0.454744	2.88004e-05	0.017985	0.23313	0.251115
H00926.H00927	6873891	0.000160377	0.176767	7.41065e-05	-0.020334	-0.126095	-0.146429
J01260	13500862	0.000160558	0.152266	8.61363e-05	-0.049065	-0.233955	-0.28302
F00189	873631	0.000161027	0.000887542	0.0148246	-0.059745	0.111115	0.05137
N03343	25977907	0.000161038	2.46417e-05	0.533986	0.111555	0.03599	0.147545
B01625	17585394	0.000161071	0.0974981	0.00013499	-0.017094	0.04565	0.028556
E01576.E01577	18234655	0.000161365	1.55686e-05	0.847058	0.167406	-0.014085	0.153321
A00725	4035700	0.000161514	0.332638	3.96849e-05	-0.012228	-0.12713	-0.139358
N02495	21778900	0.000162647	0.0003991	0.033329	0.11352	-0.153615	-0.040095
B01502	16774013	0.000162734	0.00114194	0.0116551	0.038439	-0.05433	-0.015891
K00550	2854906	0.000163017	0.00012035	0.110798	0.128763	0.113655	0.242418
L01553.L01554	24301395	0.00016308	0.352288	3.78673e-05	0.033465	-0.466665	-0.4332
N00714	3830074	0.000163738	0.436677	3.06835e-05	0.018666	-0.173995	-0.155329
C01033	17017619	0.000163983	0.00775845	0.00172981	0.041538	0.06662	0.108158
B01648	17720247	0.000164207	0.0260877	0.000515208	0.045945	-0.1249	-0.078955
I00823	12997889	0.000164376	0.265433	5.06934e-05	-0.027816	0.162315	0.134499
F01593	15765628	0.000165334	0.272325	4.97241e-05	0.025401	-0.23922	-0.213819
B00721	3932974	0.000165998	0.0197235	0.000689552	-0.17685	-0.499995	-0.676845
D01274	6895683	0.000166762	0.00198733	0.00687783	-0.071202	-0.12543	-0.196632
F01394	10791899	0.000166789	0.0312678	0.000437223	-0.056952	0.19738	0.140428
C00913.C00914	16358727	0.000166858	0.0584792	0.000233881	0.030786	0.08329	0.114076
C00856	16029222	0.000166943	4.51593e-05	0.303033	0.094083	-0.04081	0.053273
H01068	8895550	0.000167035	0.0252188	0.000542966	0.151527	-0.48898	-0.337453
L00262	3460692	0.000167718	0.668298	2.05806e-05	-0.006798	0.10576	0.098962
J01067	6742742	0.000168281	0.418686	3.29704e-05	0.018123	0.15824	0.176363
C00452	11341616	0.000168312	0.00731559	0.00188734	0.053955	-0.116325	-0.06237
J00007	52819	0.000168513	0.623341	2.21789e-05	-0.013092	0.22299	0.209898
N02762	23229182	0.000169165	0.155546	8.92548e-05	-0.020787	0.075675	0.054888
M00206	2410453	0.000169444	6.32556e-05	0.219873	0.17862	-0.071315	0.107305
A00774	4361547	0.000170123	0.00211518	0.00660412	-0.054672	0.07795	0.023278
N02500	21811827	0.000170331	0.00163333	0.00856383	0.058206	-0.075745	-0.017539
N00107	486776	0.000170346	2.7417e-05	0.510228	0.137775	-0.051805	0.08597
D02552	20954296	0.00017101	1.98399e-05	0.708082	-0.064971	-0.012905	-0.077876
M01209	17449312	0.000171318	0.243399	5.78306e-05	-0.017943	0.09072	0.072777
F01207	6135043	0.000171818	0.0219442	0.000643477	-0.053016	0.17399	0.120974
L01345	23069267	0.000172274	0.00258477	0.00547881	0.062295	-0.10879	-0.046495
J01523	16848238	0.000173063	0.17159	8.29429e-05	-0.027558	0.20617	0.178612
M01675	19596529	0.000173614	0.010739	0.00132987	-0.146808	0.262765	0.115957
N03156.N03157	25210543	0.000173987	0.000272086	0.052612	-0.065019	0.075245	0.010226
H02174	21485614	0.000174246	0.0026541	0.00540228	0.052659	0.08321	0.135869
M01804	20215023	0.000174411	0.630635	2.27596e-05	-0.01095	0.19666	0.18571
J00320	1440486	0.00017467	0.000652043	0.0220479	-0.069981	0.09412	0.024139
E00306	1658997	0.000174932	0.00295961	0.00486541	-0.037824	-0.11169	-0.149514
F00052	289448	0.000175254	0.102617	0.000140607	0.043899	-0.19361	-0.149711
F01859	17897829	0.000175285	0.426696	3.38212e-05	-0.0198	0.152815	0.133015
M01180	17318151	0.000175619	5.79406e-05	0.249589	-0.089571	0.050905	-0.038666
I01212	15113798	0.000175948	1.51975e-05	0.953502	0.143475	-0.00512	0.138355
A00350	1786856	0.000176315	0.264702	5.48688e-05	0.019545	-0.13686	-0.117315
H02526.H02527.H02528.H02529	24766752	0.000176342	0.525441	2.76457e-05	0.009213	-0.104725	-0.095512
H02428.H02429	24177356	0.000177424	0.800894	1.82588e-05	-0.004101	0.111185	0.107084
J00323	1449964	0.000177523	0.0036835	0.00397237	-0.072108	0.17848	0.106372
B00685	3546340	0.000177694	0.218651	6.69908e-05	0.048489	-0.23477	-0.186281
M01773.M01774	20103150	0.000178231	0.791046	1.85778e-05	0.004749	-0.14564	-0.140891
M00077	439882	0.000178305	0.0202223	0.000727046	-0.029571	0.069165	0.039594
E01570	18207350	0.000178438	0.0116275	0.00126549	0.05055	0.10961	0.16016
N02671	22817067	0.000179073	2.40582e-05	0.613994	-0.068652	0.01673	-0.051922
B01561	17181210	0.000179178	0.000480721	0.0307476	-0.02805	-0.03954	-0.06759
D01597	12191636	0.000179216	0.0504151	0.000293254	-0.035001	0.1171	0.082099
G01211	15888891	0.000179309	0.00462738	0.0031968	-0.049524	0.094275	0.044751
N02237	20117532	0.000179318	0.164627	8.98615e-05	-0.020367	0.08624	0.065873
D00633.D00634	3087439	0.0001794	0.0498291	0.000297035	-0.034074	0.108625	0.074551
H01508	16431873	0.000179719	0.00564335	0.00262781	-0.074619	0.13711	0.062491
J00535	2812793	0.000179813	0.0407928	0.000363744	0.028635	-0.07811	-0.049475
L01493	24021320	0.000180092	0.0209782	0.000708506	0.059205	-0.16986	-0.110655
B00444	2092907	0.000180211	0.0119034	0.00124955	-0.033951	-0.071215	-0.105166
C00050	1515269	0.000180504	0.1117	0.000133395	-0.047787	-0.24636	-0.294147
J00739.J00740	4391546	0.000181197	0.122819	0.000121827	0.034779	-0.25624	-0.221461
F00413	1915553	0.000181423	0.0187102	0.00080079	-0.037536	0.114505	0.076969
G00445	2852390	0.000181618	0.41166	3.64391e-05	0.016464	0.107325	0.123789
F00527	2474118	0.000181775	0.000766767	0.0195818	0.08901	-0.126205	-0.037195
J01392	15521744	0.000182103	0.858908	1.75155e-05	-0.003546	0.14557	0.142024
A00147.A00148	699965	0.000182934	0.000208044	0.0726726	0.056379	-0.088455	-0.032076
J00163	741701	0.00018305	0.312994	4.8338e-05	-0.035622	0.204115	0.168493
C01269.C01270	18258306	0.000183206	0.000161857	0.0935617	0.055062	-0.042185	0.012877
D02385	20024238	0.000183754	0.00105972	0.0143367	-0.061878	-0.098095	-0.159973
J00685	3976299	0.000184476	0.803985	1.8978e-05	-0.00564	-0.225605	-0.231245
N01577	13839106	0.000184718	0.000427361	0.035754	-0.050529	0.0431	-0.007429
M00813	15409046	0.000185995	0.187367	8.21655e-05	0.020706	0.09984	0.120546
E00176.E00177.E00178	965063	0.0001865	0.827651	1.8656e-05	0.003078	0.089505	0.092583
E00214	1111038	0.000186684	0.0126301	0.00122384	0.045684	0.107905	0.153589
H02475.H02476	24509464	0.000186718	0.403659	3.83006e-05	0.019668	-0.208315	-0.188647
J01402	15635653	0.000186751	2.09052e-05	0.739689	0.083499	0.013085	0.096584
J01712	18314008	0.000186912	0.665425	2.32601e-05	0.005784	0.08119	0.086974
M01039	16636062	0.000186945	0.669831	2.31115e-05	0.008295	0.165125	0.17342
N00878	5508941	0.000187104	0.425236	3.64391e-05	0.016767	-0.154085	-0.137318
N00555	2772664	0.000187138	0.00233218	0.00664538	0.157821	-0.30683	-0.149009
L01726	25100942	0.000187753	0.193101	8.05474e-05	-0.036597	-0.18016	-0.216757
L01459	23821958	0.000187761	0.0106201	0.00146462	0.047151	-0.112555	-0.065404
D01132	5659737	0.000188041	9.45865e-05	0.164715	-0.109953	0.077935	-0.032018
D01547	10081835	0.000188205	0.447884	3.48185e-05	-0.03066	0.286875	0.256215
G00664	4611305	0.000188236	2.98586e-05	0.522376	-0.079686	-0.018965	-0.098651
B00667.B00668	3356906	0.000188313	0.00145338	0.0107366	0.050319	0.099965	0.150284
B00551.B00552	2645519	0.000188595	0.0669849	0.000233333	0.016923	-0.07297	-0.056047
E00829	6551005	0.000188708	0.00351149	0.00445396	-0.051075	0.05835	0.007275
B00542.B00543	2605195	0.000189201	0.0165998	0.000944868	0.04137	-0.133115	-0.091745
H01427	16024347	0.000189502	0.00471873	0.00332967	0.059001	-0.15084	-0.091839
F01788	17432920	0.000189836	0.0029399	0.00535462	0.054603	0.09266	0.147263
H00787	5769865	0.000189857	0.802433	1.96203e-05	-0.005922	0.220855	0.214933
H00345	2054612	0.000190209	0.411245	3.83612e-05	0.027651	0.433125	0.460776
C01274	18271962	0.00019043	0.00530388	0.00297816	0.199107	-0.453255	-0.254148
H00512	3045310	0.000190493	0.0904807	0.000174639	0.068316	-0.32149	-0.253174
E01770	23926099	0.000191423	0.0962143	0.000165106	0.034443	-0.206275	-0.171832
B00255.B00256	1131845	0.000191482	0.000101264	0.156926	0.101145	0.040565	0.14171
D01299	7272293	0.000191719	0.87387	1.82091e-05	-0.001575	-0.099645	-0.10122
D00200	895669	0.000191723	0.00981373	0.00162148	-0.06789	0.147835	0.079945
J01431	15951564	0.000191978	0.0220606	0.000722366	0.077793	-0.186585	-0.108792
B00352	1630762	0.000192156	0.0515905	0.000309204	0.042324	0.20612	0.248444
N01583	13892757	0.000192184	0.000983593	0.0162206	-0.094296	0.142695	0.048399
H01636	17108756	0.000192351	0.352845	4.52594e-05	0.013092	0.128695	0.141787
C01034	17021528	0.000192455	0.0276493	0.000577915	0.089463	-0.25818	-0.168717
N02573	22223933	0.000192774	7.87778e-05	0.203203	0.06783	-0.039315	0.028515
D02228	18694409	0.000192825	0.0355409	0.000450538	0.037878	-0.12133	-0.083452
H01375	15795320	0.000192952	0.00422475	0.00379289	0.054174	-0.090765	-0.036591
H00384	2349809	0.000194248	0.227727	7.08804e-05	-0.022995	0.111375	0.08838
B00341.B00342.B00343.B00344	1587332	0.000194298	0.279401	5.77879e-05	-0.01626	0.092385	0.076125
I00615.I00616	11758687	0.000194382	0.177623	9.0943e-05	-0.021084	0.08931	0.068226
M00861	15719710	0.000194703	1.8841e-05	0.858908	0.076002	-0.00633	0.069672
M01251	17635912	0.0001949	0.323685	5.00504e-05	0.028836	0.32494	0.353776
N01806	15281059	0.000195115	0.00742072	0.00218577	0.089184	-0.183295	-0.094111
H00239	1334102	0.000195155	0.439495	3.69142e-05	-0.016104	0.177415	0.161311
B00843	5006909	0.000195297	0.526883	3.08162e-05	0.010539	-0.120865	-0.110326
C01343	18619716	0.000195375	7.83374e-05	0.207355	-0.111579	0.08785	-0.023729
B01785	18394079	0.000195425	0.0126558	0.00128385	-0.079308	-0.210205	-0.289513
M00022	144839	0.000195589	0.000303576	0.0535715	-0.121554	-0.172535	-0.294089
B01347	15619024	0.000196425	0.00158232	0.0103258	-0.120699	0.14992	0.029221
M00953	16208085	0.00019651	0.715137	2.28579e-05	-0.00711	0.197655	0.190545
A00643	3506980	0.000196591	0.329414	4.96455e-05	-0.025017	0.172155	0.147138
N01077.N01078	7798842	0.000196827	0.0334343	0.000489774	0.04266	-0.111665	-0.069005
F00352	1656306	0.000196935	0.00340623	0.00481033	0.064107	-0.116995	-0.052888
D01924	16903390	0.000197705	0.000120426	0.13664	0.156234	-0.14331	0.012924
I00884	13374771	0.000198684	0.336846	4.91141e-05	0.013773	-0.096975	-0.083202
C00143	3670110	0.000198843	2.40077e-05	0.68971	0.145335	-0.032925	0.11241
N00017	77636	0.000199708	7.30563e-05	0.227727	-0.051624	-0.03903	-0.090654
N00278.N00279	1312175	0.000199778	0.548617	3.03368e-05	0.007794	-0.079995	-0.072201
C01056	17199198	0.000200072	0.0360107	0.00046292	-0.072027	0.235405	0.163378
N02775	23274169	0.000200434	0.244789	6.8234e-05	0.018384	-0.149305	-0.130921
B01405	16146132	0.000201466	0.00408779	0.00410902	-0.055842	0.09409	0.038248
M01065	16763186	0.00020176	0.00258279	0.00651369	-0.037539	-0.079115	-0.116654
A00474	2490490	0.000202502	0.0001137	0.148558	-0.066171	-0.06852	-0.134691
N01458.N01459	12136567	0.000202868	0.0675407	0.00025058	-0.033429	-0.078405	-0.111834
J01292	14200161	0.000203279	0.652951	2.59771e-05	0.006468	-0.11656	-0.110092
M01086	16837527	0.000203413	0.664084	2.55599e-05	-0.011145	0.224	0.212855
D00568	2680423	0.000203637	0.56273	3.01999e-05	0.005181	0.05968	0.064861
H01977	19196257	0.000203973	2.30799e-05	0.737653	-0.077337	0.01105	-0.066287
A00549	2860033	0.000204193	0.00181818	0.00937477	0.09129	0.182415	0.273705
N01135	8116659	0.000204314	0.000310727	0.0548908	-0.053892	0.057645	0.003753
B01332	15429049	0.00020433	0.000155105	0.109974	0.083061	0.076305	0.159366
J01092	7626172	0.000204621	0.00038649	0.0442028	0.081213	-0.083045	-0.001832
G00263	1493327	0.000205156	8.30131e-05	0.206386	0.111549	-0.09826	0.013289
A00587	3134531	0.0002052	0.00980382	0.00174797	-0.089391	-0.18574	-0.275131
F00783	3760420	0.000205238	0.329312	5.20485e-05	0.018924	-0.159825	-0.140901
L00177	1303712	0.00020634	0.287094	6.00523e-05	-0.019953	-0.114675	-0.134628
D01047	5217340	0.000206422	0.00272652	0.00632605	-0.053586	-0.081945	-0.135531
H00879	6641624	0.000206582	0.0636357	0.000271274	-0.052587	0.15331	0.100723
M00486	7210274	0.000206681	0.142421	0.000121272	0.023973	-0.119565	-0.095592
K00463	2319974	0.000207464	1.82397e-05	0.950846	-0.099741	-0.002735	-0.102476
N00539	2675802	0.000207849	0.00858685	0.00202383	0.066108	-0.12463	-0.058522
M00736	14928689	0.00020809	0.582631	2.98649e-05	0.023694	-0.30887	-0.285176
J00348	1567315	0.000208127	1.77505e-05	0.980458	-0.124419	0.0013	-0.123119
J00085.J00086	391764	0.000208254	0.34689	5.02038e-05	-0.013938	0.095955	0.082017
N00103	448324	0.000208407	0.581883	2.9953e-05	0.010698	-0.18229	-0.171592
B00726	4034076	0.000208591	0.0180695	0.000965492	-0.079305	-0.22075	-0.300055
A00209	1010028	0.000208718	0.0554201	0.000315004	-0.023808	0.05482	0.031012
C00572	13685260	0.000208845	0.476788	3.66392e-05	-0.015405	0.19872	0.183315
H01766	17859902	0.000208857	0.0985163	0.000177334	0.065679	-0.288035	-0.222356
N01235	8811329	0.000208902	0.141442	0.000123544	0.036276	-0.180545	-0.144269
L01003	20513202	0.000209593	2.6951e-05	0.650715	0.162597	0.04781	0.210407
D00689	3355579	0.000209622	0.00206865	0.00847901	0.077862	0.277575	0.355437
B01540.B01541	17058580	0.000210536	0.000252161	0.0698901	0.070665	0.06495	0.135615
E01251	15583312	0.000210639	0.896263	1.96739e-05	-0.002607	0.14275	0.140143
K00098.K00099.K00100	466089	0.00021111	7.09929e-05	0.248983	-0.046242	0.027965	-0.018277
K00470	2366315	0.000211338	0.0350036	0.000505572	-0.062427	0.12614	0.063713
F01271	6749748	0.000211663	0.18358	9.65601e-05	0.031599	0.17395	0.205549
B01816	18548289	0.000212276	0.352009	5.05173e-05	0.035328	0.284245	0.319573
M00891	15886077	0.000212566	0.00145765	0.0122177	0.075366	-0.109175	-0.033809
L01862	25710211	0.000213014	0.00232811	0.00766722	-0.088692	0.14895	0.060258
E00918	9945781	0.000213119	0.0337801	0.000528704	-0.029574	0.075985	0.046411
D02487	20673108	0.000213322	0.0010753	0.0166263	-0.025077	0.04767	0.022593
L01407.L01408	23473704	0.000213642	0.00288185	0.00621391	0.066141	0.094965	0.161106
A00908	5570069	0.000214209	0.0168359	0.00106673	-0.039201	-0.090845	-0.130046
M01919.M01920	20766789	0.000215095	0.290306	6.21429e-05	0.01701	0.105125	0.122135
B00419	1965777	0.000215283	0.00038107	0.0473868	-0.048762	-0.127065	-0.175827
D01636	13343529	0.000215382	0.107215	0.00016851	-0.030438	0.123015	0.092577
E01437	17364173	0.000216131	0.00866696	0.00209247	-0.047787	0.084065	0.036278
F01278	6911216	0.000216275	0.00621391	0.00292063	0.079455	0.20504	0.284495
K00986	14268550	0.000216604	0.115964	0.000156762	0.032346	-0.14066	-0.108314
D02080	17884594	0.000216983	0.546403	3.33334e-05	-0.011244	-0.135965	-0.147209
D01629	13234656	0.000217495	0.171911	0.00010622	0.029229	-0.180015	-0.150786
A00963	6285858	0.000218035	0.0771851	0.00023722	-0.015111	0.044915	0.029804
G00191	1132083	0.0002181	0.00891888	0.0020536	0.116154	-0.32596	-0.209806
F01648	16343908	0.000218182	6.02938e-05	0.3039	0.07719	-0.050555	0.026635
A00804	4618763	0.000218457	0.00403811	0.00454384	-0.069	0.13751	0.06851
L01448.L01449	23735338	0.000219168	0.684956	2.6883e-05	-0.00594	0.101955	0.096015
C00019	834820	0.000219676	3.28457e-05	0.562031	0.070977	-0.03534	0.035637
H00153	738320	0.000219897	0.0706868	0.000261444	-0.049068	0.17113	0.122062
J00444	2068678	0.000219964	0.140616	0.00013147	-0.014679	0.063315	0.048636
L01249	22511076	0.000221169	0.000159213	0.116809	-0.1179	0.111135	-0.006765
F02000	18629241	0.00022118	0.0939826	0.000197891	0.029676	-0.11739	-0.087714
C01073.C01074	17289586	0.000221373	0.0109698	0.00169703	-0.059214	0.160195	0.100981
G00701	4903093	0.000221512	0.000363472	0.0512526	-0.096777	0.09248	-0.004297
I00582.I00583	11459431	0.000221645	0.570289	3.26871e-05	-0.004794	-0.068885	-0.073679
N01297.N01298	9365220	0.000221722	2.07782e-05	0.897483	0.074046	0.00319	0.077236
G01322	17389758	0.000222199	0.000137419	0.136021	0.07893	0.06536	0.14429
K00355	1659919	0.000222367	0.514255	3.63777e-05	0.009402	-0.12627	-0.116868
N02785.N02786	23330741	0.000222706	0.067344	0.000278251	0.033549	-0.10778	-0.074231
I01200.I01201	15063764	0.000222754	0.580021	3.23142e-05	-0.009531	0.17124	0.161709
C00562	13580718	0.000222875	0.012439	0.00150768	0.089016	-0.22777	-0.138754
M00202	2247845	0.000222909	0.0576061	0.000325611	0.051108	0.17732	0.228428
F00260	1236864	0.000223807	0.438883	4.29264e-05	0.013605	0.152245	0.16585
M00700	14719695	0.00022404	0.649129	2.9056e-05	-0.006897	-0.106785	-0.113682
G00754	5631522	0.000224049	0.175609	0.000107409	-0.020745	0.091015	0.07027
E01515	17865361	0.000224072	0.435165	4.33493e-05	-0.011526	-0.13549	-0.147016
N01303	9396178	0.00022487	0.000299072	0.0633207	-0.034686	-0.05023	-0.084916
N00674	3544291	0.000225041	2.21789e-05	0.85456	-0.060597	-0.005445	-0.066042
E00048	270713	0.000225199	0.00412126	0.00460241	0.031608	-0.061225	-0.029617
J00532.J00533	2797691	0.000225266	0.233502	8.12578e-05	0.02373	0.165765	0.189495
D00130	597404	0.00022534	3.12637e-05	0.607113	-0.070341	0.032315	-0.038026
J01803	18833191	0.000225753	0.000124412	0.152868	-0.111603	0.07813	-0.033473
M01362	18057561	0.000225808	0.56981	3.33861e-05	-0.011913	0.14399	0.132077
F01497	13839786	0.000225897	0.000782622	0.0243181	-0.083319	-0.125925	-0.209244
G00873	7913936	0.000226179	0.388319	4.90779e-05	0.018516	-0.126615	-0.108099
D01318	7649067	0.000226211	0.371153	5.13556e-05	-0.011583	0.09776	0.086177
A00184	877709	0.000226889	0.00377831	0.00506131	-0.050232	-0.09758	-0.147812
J00120	534356	0.000227149	0.445764	4.29535e-05	-0.026121	-0.299925	-0.326046
N03263	25651344	0.000227323	0.000517979	0.0369959	0.037617	-0.03269	0.004927
H02522.H02523	24737062	0.000227539	0.117315	0.000163517	0.03018	-0.131965	-0.101785
G00154.G00155	928942	0.00022755	0.00174114	0.0110181	0.068106	-0.10044	-0.032334
E00999	12092591	0.000227675	2.11281e-05	0.908531	-0.068334	0.0033	-0.065034
N00267	1233431	0.000228021	0.00609229	0.00315602	-0.096948	0.195065	0.098117
A00158	746712	0.000228428	2.98586e-05	0.645204	-0.086859	0.01508	-0.071779
E00344	1872594	0.000228711	0.937239	2.05827e-05	-0.001401	-0.27751	-0.278911
M00623	13386508	0.000228827	0.0573158	0.000336759	0.022689	-0.112735	-0.090046
A00672	3727574	0.000230273	0.000524523	0.0370524	0.072804	-0.076255	-0.003451
N02419.N02420	21369997	0.000230461	0.346237	5.61817e-05	0.017064	-0.146685	-0.129621
H02176	21511215	0.000230569	3.49581e-05	0.556729	0.077106	0.01571	0.092816
H00315	1854168	0.000230967	0.00128915	0.0151254	0.131769	0.23222	0.363989
K00857	10354121	0.000231186	0.568262	3.43487e-05	-0.00666	0.074465	0.067805
L00735	11363770	0.000231294	0.00129967	0.0150261	-0.053118	-0.09426	-0.147378
H00193	1033225	0.000231597	0.26382	7.41301e-05	0.030057	-0.239095	-0.209038
I00194	2242135	0.000231674	4.16868e-05	0.46931	0.049803	0.016055	0.065858
N00701	3734796	0.000231951	0.448911	4.36382e-05	0.009441	-0.07418	-0.064739
C00661	14576259	0.000232245	0.0561366	0.000349447	-0.029499	0.076195	0.046696
K00234	1074292	0.000232559	0.00356476	0.00551108	-0.05391	0.101435	0.047525
D01639	13367674	0.000233729	0.00750811	0.00263097	0.076863	0.166335	0.243198
F00594.F00595	2767866	0.000234019	0.480998	4.11239e-05	0.024315	-0.28925	-0.264935
J01649	17962043	0.000234509	0.471098	4.20841e-05	0.011412	-0.10541	-0.093998
N03006	24504480	0.000234914	0.022652	0.000876884	-0.083322	0.220255	0.136933
M02031.M02032	21212367	0.000234945	0.0228984	0.00086757	0.065154	-0.27946	-0.214306
M01594.M01595	19233983	0.000235898	0.00632043	0.00315706	0.024513	-0.066865	-0.042352
H01939	18828035	0.000235966	0.330178	6.04532e-05	-0.015006	0.09775	0.082744
F00812	3931774	0.000236792	0.452093	4.43197e-05	0.012591	-0.163795	-0.151204
D01309	7483547	0.000236897	0.0365298	0.000548766	-0.047508	0.1442	0.096692
K00888	10623650	0.000237246	0.828728	2.42282e-05	0.004098	0.151285	0.155383
K01051	15852917	0.000237352	0.110308	0.000182112	0.047421	0.227505	0.274926
I00809	12898511	0.00023741	4.1507e-05	0.484106	-0.131877	-0.05708	-0.188957
C01330.C01331	18546383	0.000237619	0.00047002	0.042792	-0.047712	0.07682	0.029108
B01183	14027257	0.000237778	0.015773	0.00127609	-0.04407	0.2327	0.18863
I00173	1883515	0.000237868	0.380155	5.29683e-05	0.015042	-0.095705	-0.080663
M00452	6890724	0.000237888	0.150182	0.000134091	-0.029205	0.125705	0.0965
H01314	15448233	0.000238104	0.542351	3.71678e-05	0.011364	0.12895	0.140314
B00345	1599930	0.000238362	0.00889793	0.00226814	0.087363	-0.20517	-0.117807
I00405	8295110	0.000238535	0.00701783	0.00287807	0.080589	-0.155605	-0.075016
[truncated: 13,362 more rows]

## Sheet: C viability2014.qa_qm2014
			viability2014	qa_qm2014	viability2014	qa_qm2014	total
Gene	pos	combined pval	pval	pval	delta q	delta q	delta q
C00829	15881734	0	8.50076e-06	0	-0.072942	0.275495	0.202553
N01904	16054732	4.44089e-16	2.12593e-08	5.57502e-10	-0.078066	0.137385	0.059319
C00003	200866	9.91429e-14	1.85862e-12	0.00154648	0.221232	-0.162835	0.058397
G00994	9845382	1.32006e-13	5.5325e-11	6.98097e-05	-0.120495	0.144145	0.02365
G00652	4394715	8.06244e-13	1.32128e-12	0.01888	0.214797	-0.11286	0.101937
H00560	3291538	9.33142e-13	2.01444e-10	0.000143991	0.135057	-0.138025	-0.002968
B01696	17952433	1.16551e-12	2.01328e-12	0.0181232	0.201558	-0.115895	0.085663
A00882	5374613	1.41831e-12	8.68933e-08	5.14256e-07	0.181671	-0.262865	-0.081194
L00174	1257536	1.46427e-12	4.14658e-10	0.000111374	-0.129726	0.14991	0.020184
B00635	3150024	2.00573e-12	0.000183103	3.49066e-10	-0.056997	0.183465	0.126468
K00901	10873555	2.70273e-12	1.97417e-08	4.40594e-06	0.128157	-0.20436	-0.076203
K00613	3277147	8.87423e-12	3.70011e-08	8.03635e-06	0.267027	-0.35136	-0.084333
N03181	25307814	8.98115e-12	0.0555	5.42455e-12	0.034128	-0.245865	-0.211737
A00177	857506	3.25088e-11	3.50406e-08	3.25532e-05	-0.09243	0.13926	0.04683
L00890	16468088	4.16363e-11	9.54659e-12	0.154424	0.151563	-0.071015	0.080548
N00829	5153210	4.32864e-11	8.89783e-11	0.0172496	0.225927	-0.12064	0.105287
J00496	2596925	5.09908e-11	1.32605e-11	0.137172	0.210516	-0.078125	0.132391
F00721	3409213	5.55493e-11	1.24791e-08	0.000159297	0.117867	-0.15263	-0.034763
E00967	11407045	1.13629e-10	3.07656e-10	0.013578	0.1449	-0.098395	0.046505
B01799	18458809	3.12448e-10	1.45703e-09	0.0082003	0.160452	-0.11035	0.050102
J00934	5604697	3.62877e-10	1.22337e-08	0.00114108	0.105711	-0.12612	-0.020409
D00720	3517637	4.26586e-10	1.05812e-10	0.156101	0.084258	-0.09169	-0.007432
B01602	17459114	6.63365e-10	9.13755e-10	0.0286188	0.091926	-0.08655	0.005376
N02276	20402446	7.50289e-10	3.37137e-09	0.00881762	0.068655	-0.062825	0.00583
B01766	18298897	9.105e-10	0.00010604	3.42942e-07	0.040164	-0.103445	-0.063281
I00951	13771803	1.06646e-09	8.29715e-07	5.16763e-05	0.093858	-0.13055	-0.036692
L01156	21991680	1.11086e-09	8.04027e-05	5.5643e-07	-0.058461	0.124	0.065539
D01058	5270285	1.11595e-09	3.69106e-10	0.121786	0.119868	-0.05427	0.065598
D01615	12880529	1.26965e-09	2.96578e-09	0.0173383	-0.147597	0.117315	-0.030282
J00446	2080123	1.41438e-09	0.00632043	9.1047e-09	-0.076569	0.305855	0.229286
K01092	16741507	1.53173e-09	2.03708e-07	0.000306966	-0.06411	0.094765	0.030655
M00397	6446197	1.59623e-09	4.89833e-09	0.0133268	0.141918	-0.12203	0.019888
N00725	3934465	1.62707e-09	4.50803e-09	0.0147725	0.105564	-0.09275	0.012814
K00630	3376044	1.69651e-09	2.09786e-08	0.0033158	0.112434	-0.104485	0.007949
G01048	11480795	1.79886e-09	7.16867e-08	0.00103147	0.155118	-0.155905	-0.000787
J01306	14386494	2.27074e-09	1.89625e-08	0.00497199	-0.122508	0.143875	0.021367
A00914	5613672	3.65656e-09	5.67009e-10	0.273402	-0.153318	0.05426	-0.099058
H01516	16480696	4.22075e-09	2.35943e-06	7.63255e-05	-0.045099	0.07125	0.026151
C01334	18572320	4.59166e-09	2.16555e-07	0.000908076	0.112635	-0.098215	0.01442
L01879	25769168	5.06902e-09	6.28627e-07	0.000346879	0.120585	-0.188595	-0.06801
L01868.L01869	25737193	5.51654e-09	9.09991e-08	0.00261777	-0.215067	0.22438	0.009313
H01380	15817719	6.20335e-09	5.55883e-06	4.84452e-05	0.133686	-0.22949	-0.095804
F00110	533605	7.23232e-09	5.18327e-10	0.609983	0.161982	-0.02757	0.134412
J00465.J00466	2247384	8.37077e-09	5.54701e-07	0.000664145	0.064119	-0.090645	-0.026526
B00664.B00665	3333660	9.69279e-09	3.53218e-07	0.00121592	-0.097689	0.12849	0.030801
B01494	16720418	1.0313e-08	7.10367e-07	0.000645139	0.113718	-0.129345	-0.015627
B01767	18300521	1.06403e-08	1.93392e-06	0.00024485	0.062382	-0.08414	-0.021758
I00194	2242135	1.08505e-08	4.16868e-05	1.15939e-05	0.049803	-0.11267	-0.062867
I00101	836442	1.12269e-08	1.92934e-05	2.59607e-05	-0.122652	0.238785	0.116133
K00467	2337277	1.16129e-08	6.0873e-07	0.000852454	0.15645	-0.15679	-0.00034
M01738	19882644	1.3754e-08	4.01148e-07	0.0015443	0.125667	-0.15179	-0.026123
G00352	2217237	1.42756e-08	1.50155e-06	0.000428966	-0.105906	0.14841	0.042504
A00147.A00148	699710	1.52604e-08	9.81792e-05	7.03535e-06	0.09285	-0.19405	-0.1012
D02040	17657838	1.57499e-08	4.11869e-06	0.000173344	0.134949	-0.20442	-0.069471
D00667	3254542	1.64869e-08	1.73987e-06	0.000430485	0.126993	-0.15402	-0.027027
N01034	7468673	1.655e-08	2.04409e-09	0.367884	-0.276492	0.06705	-0.209442
B00828	4913424	1.66295e-08	4.04459e-06	0.000186861	-0.085386	0.118995	0.033609
H02224	22347359	1.70187e-08	3.01013e-07	0.00257236	-0.110307	0.126865	0.016558
N02576	22238348	1.80535e-08	1.39808e-08	0.0589174	0.146421	-0.096215	0.050206
A00033.A00034	158688	1.83767e-08	1.88588e-05	4.44976e-05	0.104883	-0.18136	-0.076477
D02109.D02110	18003371	1.95029e-08	1.87818e-07	0.00475537	0.147591	-0.156075	-0.008484
C00719	14985257	2.29906e-08	1.38893e-07	0.00764075	0.095937	-0.128235	-0.032298
L01374	23205764	2.32103e-08	2.52687e-08	0.0424192	0.144606	-0.077565	0.067041
N03369	26097199	2.3312e-08	9.14492e-06	0.000117749	0.141519	-0.235075	-0.093556
B00428	1988639	2.45686e-08	2.64769e-07	0.0042971	0.150366	-0.157495	-0.007129
A00158	746712	2.4672e-08	2.98586e-05	3.82723e-05	-0.086859	0.155765	0.068906
D00375	1759508	2.53411e-08	5.76584e-06	0.000203835	-0.088581	0.136875	0.048294
D02014	17520869	2.75764e-08	2.34737e-07	0.00547093	0.097725	-0.086115	0.01161
N00509	2505250	2.76247e-08	0.00127692	1.00757e-06	0.044625	-0.105875	-0.06125
L00322	4226660	2.85983e-08	0.000103575	1.28814e-05	0.071196	-0.156295	-0.085099
E00998	11997491	2.88865e-08	1.29736e-05	0.000103927	0.099603	-0.147345	-0.047742
G00057	397055	3.11359e-08	3.65763e-08	0.0398796	0.18651	-0.11467	0.07184
K01297	23108385	3.34877e-08	7.64336e-08	0.020599	-0.080148	0.06607	-0.014078
I00200	2346163	3.40018e-08	3.49686e-07	0.00457505	0.157272	-0.190445	-0.033173
I00521	10812568	3.52489e-08	1.98941e-05	8.35153e-05	-0.069774	0.10903	0.039256
F01415	11485648	3.6854e-08	5.59456e-08	0.0311187	0.177249	-0.137455	0.039794
J01728	18392788	3.79241e-08	1.33233e-08	0.134655	-0.131757	0.072375	-0.059382
F01782	17383377	4.75257e-08	9.10682e-05	2.49676e-05	-0.082458	0.16672	0.084262
E01010	12300053	5.34104e-08	1.79523e-06	0.00143179	-0.058491	0.097485	0.038994
N02953	24264482	5.56352e-08	2.59242e-06	0.00103493	0.077991	-0.10717	-0.029179
E00956	10989632	5.75202e-08	7.39866e-07	0.00375551	-0.084141	0.108365	0.024224
B00593	2896383	5.82304e-08	2.62291e-08	0.10731	0.149067	-0.08632	0.062747
J01240	13025792	5.90969e-08	3.88206e-05	7.36379e-05	-0.07569	0.122525	0.046835
A00877	5348266	6.64049e-08	3.56786e-07	0.00905676	0.099309	-0.06868	0.030629
L02028	26511150	6.72898e-08	3.10931e-07	0.0105381	-0.136398	0.14935	0.012952
J01416	15803042	6.88958e-08	5.8564e-09	0.573537	0.214917	-0.053835	0.161082
I00016	150354	7.03039e-08	0.000125553	2.73277e-05	0.102003	-0.21009	-0.108087
I00661	12040410	7.67082e-08	1.9668e-06	0.00191195	0.233415	-0.22827	0.005145
J01667	18089019	7.84058e-08	1.79368e-07	0.0214531	0.116178	-0.114735	0.001443
A00291	1481475	8.34201e-08	1.93271e-06	0.00212512	0.081456	-0.13576	-0.054304
J01395.J01396	15535659	8.65833e-08	3.0962e-06	0.0013795	-0.099558	0.128325	0.028767
M00922	16061021	8.99879e-08	1.86598e-07	0.0238377	0.161979	-0.09988	0.062099
G00497	3227137	9.09514e-08	1.91469e-06	0.0023493	-0.142455	0.136675	-0.00578
N02450	21552653	9.25935e-08	0.000530865	8.63433e-06	0.109077	-0.21948	-0.110403
J01479	16429126	1.00044e-07	3.75874e-07	0.0132292	0.11112	-0.10051	0.01061
E00507	2850414	1.02325e-07	7.40048e-09	0.688054	0.214647	-0.027195	0.187452
C01181	17874710	1.03504e-07	0.0115739	4.45281e-07	0.037029	-0.17644	-0.139411
M00378.M00379	6312251	1.04828e-07	2.36787e-07	0.0220581	0.174765	-0.12335	0.051415
B01204	14275013	1.12709e-07	1.02489e-07	0.0550028	-0.120744	0.135565	0.014821
N02284	20481074	1.13845e-07	0.000261221	2.18092e-05	0.084459	-0.19612	-0.111661
M01260	17677114	1.18079e-07	1.16523e-07	0.0508077	0.16455	-0.11074	0.05381
G00664	4611305	1.18411e-07	2.98586e-05	0.000198863	-0.079686	0.11871	0.039024
K00999	14488001	1.19658e-07	0.0109304	5.49263e-07	-0.100887	0.350735	0.249848
N02533	22010111	1.20439e-07	0.000434655	1.39073e-05	0.055998	-0.10479	-0.048792
E01118	13751144	1.23962e-07	0.000238691	2.61058e-05	-0.072699	0.136175	0.063476
M01680.M01681	19614226	1.25475e-07	0.000145853	4.32717e-05	-0.045345	0.07165	0.026305
F00485	2266692	1.29278e-07	3.49252e-08	0.186481	-0.142629	0.07208	-0.070549
A00082	369668	1.3228e-07	0.000458231	1.45609e-05	0.114984	-0.18209	-0.067106
F00509	2401109	1.32337e-07	2.64949e-06	0.00251947	0.17247	-0.162135	0.010335
N00639	3342290	1.34856e-07	1.10701e-07	0.0615098	-0.093384	0.07121	-0.022174
M01692.M01693	19656207	1.40717e-07	4.54419e-06	0.0015671	-0.081597	0.11101	0.029413
K00777.K00778	9569854	1.41341e-07	0.00134029	5.33804e-06	-0.041358	0.09464	0.053282
K00510.K00511	2583200	1.4711e-07	0.000912792	8.17541e-06	0.069027	-0.15831	-0.089283
E01073	13345640	1.48868e-07	3.55371e-05	0.000212635	-0.047364	0.07894	0.031576
I00920	13633080	1.51983e-07	5.26166e-06	0.0014678	-0.084996	0.125775	0.040779
N02913.N02914	24062756	1.54977e-07	1.33189e-06	0.00591899	0.03678	-0.02642	0.01036
I00449	9790587	1.64433e-07	6.75552e-08	0.124211	-0.129597	0.07873	-0.050867
C00556	13520190	1.67756e-07	4.26512e-08	0.20093	0.248187	-0.08262	0.165567
N02495	21778900	1.69823e-07	0.0003991	2.1752e-05	0.11352	-0.252575	-0.139055
E00927	10217874	1.72999e-07	5.65272e-07	0.0156605	-0.093237	0.08784	-0.005397
D01909	16756152	1.8479e-07	7.7031e-05	0.000123191	0.079473	-0.140885	-0.061412
D01708	14546160	1.88694e-07	2.38944e-05	0.000405995	-0.100143	0.160865	0.060722
N02949.N02950	24234895	1.92924e-07	1.96006e-06	0.00506635	0.06612	-0.071675	-0.005555
J01464	16302507	1.99522e-07	2.9335e-07	0.0350734	0.137979	-0.090555	0.047424
F00979	4702799	2.07267e-07	6.16139e-06	0.0017383	0.123297	-0.158025	-0.034728
J01199	11465575	2.22122e-07	5.55037e-05	0.000207579	-0.118158	0.20146	0.083302
D01903	16715534	2.2577e-07	2.92047e-07	0.0401343	0.115578	-0.08424	0.031338
D02455	20421920	2.28739e-07	2.35133e-06	0.00505404	-0.150549	0.2036	0.053051
C00220	4649291	2.29256e-07	0.00483058	2.46597e-06	-0.042042	0.121945	0.079903
A00204.A00205	974739	2.29296e-07	4.15536e-07	0.028672	0.098619	-0.084175	0.014444
N03234.N03235.N03236.N03237.N03238.N03239.N03240	25557132	2.33251e-07	8.88297e-07	0.0136566	0.052191	-0.038305	0.013886
N00557	2783155	2.40201e-07	6.30783e-07	0.0198368	0.065844	-0.0675	-0.001656
J00794	4726360	2.41766e-07	5.66671e-06	0.00222329	0.124284	-0.156315	-0.032031
N01054	7614362	2.46469e-07	3.77427e-06	0.0034066	0.128805	-0.187915	-0.05911
F00157	710500	2.51788e-07	1.30391e-07	0.100853	0.086049	-0.050535	0.035514
M00752	15041375	2.56358e-07	8.78195e-06	0.00152613	-0.058683	0.08679	0.028107
L01794.L01795	25413145	2.57118e-07	0.0226285	5.94131e-07	-0.053544	0.25309	0.199546
M00960	16238010	2.57519e-07	1.64369e-08	0.819278	0.232068	-0.01554	0.216528
M00778	15204661	2.58566e-07	0.000739917	1.8278e-05	0.099324	-0.245955	-0.146631
L00346	4521009	2.59931e-07	8.2619e-07	0.0164605	-0.049911	0.055735	0.005824
A00721	4001176	2.69364e-07	9.70004e-06	0.00145575	-0.092103	0.12125	0.029147
K00744	5859568	2.82487e-07	0.00215664	6.88473e-06	0.116439	-0.29669	-0.180251
I00894	13447607	2.83096e-07	6.46268e-05	0.000230271	0.121179	-0.2289	-0.107721
H02223	22332635	2.89262e-07	7.32895e-06	0.00207724	0.084318	-0.107355	-0.023037
E01534	17995597	2.95677e-07	8.37897e-05	0.000185949	0.090606	-0.1608	-0.070194
H00033	165845	3.05946e-07	2.2709e-07	0.0711278	-0.08745	0.0576	-0.02985
N02555	22114261	3.0808e-07	3.75581e-06	0.00433232	0.137604	-0.15213	-0.014526
D01436	8017489	3.17548e-07	4.83228e-05	0.000347658	0.061347	-0.09179	-0.030443
H01977	19196257	3.18558e-07	2.30799e-05	0.000730341	-0.077337	0.11489	0.037553
D02344	19630868	3.21124e-07	0.00527226	3.22435e-06	-0.053964	0.17737	0.123406
E00501	2795388	3.26919e-07	3.03926e-07	0.0569997	-0.113496	0.085385	-0.028111
C01343	18619131	3.30187e-07	6.41709e-05	0.000272813	-0.1464	0.30916	0.16276
D01958	17140897	3.31724e-07	6.45808e-06	0.00272413	-0.145029	0.143075	-0.001954
F01906	18122634	3.38966e-07	8.40031e-07	0.0214261	0.255225	-0.227205	0.02802
N02004	17241536	3.43027e-07	2.63211e-07	0.0692462	0.092007	-0.05311	0.038897
K01280	22986963	3.4733e-07	3.21461e-06	0.00574499	-0.062592	0.08047	0.017878
E01513.E01514	17862616	3.56516e-07	1.25927e-07	0.150754	0.095715	-0.048155	0.04756
D01302	7306701	3.63483e-07	0.00012875	0.000150495	-0.100164	0.149935	0.049771
K01322	23253253	3.65888e-07	6.30155e-05	0.000309633	-0.080226	0.106325	0.026099
D00181.D00182	805581	3.76302e-07	3.19024e-06	0.0063001	0.119208	-0.10214	0.017068
D01610	12774831	4.03891e-07	1.44438e-05	0.00149952	-0.077694	0.09705	0.019356
B01372	15926746	4.07025e-07	0.000696112	3.13692e-05	0.075807	-0.166775	-0.090968
D00767.D00768	3718220	4.10671e-07	1.03009e-07	0.213994	-0.140265	0.04641	-0.093855
A00840	4989112	4.16895e-07	0.000295832	7.57065e-05	0.110763	-0.22082	-0.110057
D00603	2934294	4.35861e-07	3.84745e-05	0.000610135	0.175038	-0.233635	-0.058597
H02417	24102017	5.15286e-07	0.000662504	4.22931e-05	0.176709	-0.410155	-0.233446
A00190	901657	5.24954e-07	6.67293e-05	0.000428232	0.060771	-0.09584	-0.035069
H00156.H00157.H00158.H00159	766463	5.29903e-07	2.6169e-05	0.00110285	0.068952	-0.08725	-0.018298
H00292	1693840	5.33492e-07	3.39762e-06	0.00855522	-0.184296	0.18336	-0.000936
M00144	957033	5.33628e-07	0.00182571	1.59254e-05	-0.059451	0.139085	0.079634
N01739.N01740	14914818	5.35594e-07	5.23043e-06	0.00558052	0.140289	-0.187695	-0.047406
N00689	3663627	5.37001e-07	0.00158181	1.85039e-05	0.099978	-0.240535	-0.140557
N00028.N00029.N00030	129860	5.46963e-07	4.3824e-08	0.681002	0.106833	-0.014645	0.092188
D01677	14047903	5.49182e-07	8.9897e-07	0.0333407	0.168	-0.146855	0.021145
J00071	321393	5.53507e-07	0.0260907	1.15834e-06	0.076851	-0.21301	-0.136159
B01721	18068430	5.54782e-07	5.44534e-05	0.000556359	0.119409	-0.20994	-0.090531
I00005	25119	5.65775e-07	8.02934e-07	0.0385225	0.121431	-0.104705	0.016726
J01417.J01418	15817196	5.66984e-07	0.01189	2.60731e-06	-0.028506	0.07517	0.046664
F00567	2648743	5.69239e-07	1.11257e-06	0.0279816	0.089799	-0.074375	0.015424
D00377	1766381	5.72274e-07	5.19552e-05	0.000602577	-0.056937	0.088425	0.031488
L01171	22100172	5.9129e-07	0.208962	1.55093e-07	-0.038475	0.260335	0.22186
M00418	6676822	6.00308e-07	5.14261e-05	0.000640371	-0.073245	0.12751	0.054265
H00490.H00491	2926299	6.1279e-07	1.99021e-07	0.169112	0.170925	-0.07563	0.095295
H00113	540164	6.54413e-07	0.00175941	2.05072e-05	-0.052149	0.135405	0.083256
B00508	2432926	6.61308e-07	0.000675455	5.40126e-05	0.044337	-0.103385	-0.059048
L00340	4446417	6.6198e-07	0.238304	1.5326e-07	-0.024201	0.19165	0.167449
M01577	19139640	6.81032e-07	2.25684e-07	0.166763	0.255027	-0.126495	0.128532
I01068	14452353	6.83338e-07	0.222558	1.69712e-07	0.023886	0.184935	0.208821
N01089	7860911	6.93872e-07	7.01039e-06	0.00547578	0.057666	-0.07198	-0.014314
L01303	22826491	7.03609e-07	1.26789e-07	0.307264	0.134439	-0.05445	0.079989
M01930.M01931	20804218	7.07011e-07	3.43119e-07	0.114121	-0.081195	0.0474	-0.033795
C00761.C00762	15327519	7.11766e-07	0.000488463	8.07351e-05	0.065778	-0.13304	-0.067262
H02233	22438375	7.42555e-07	0.000141987	0.000290481	-0.068439	0.128035	0.059596
J00297.J00298	1368114	7.57781e-07	0.000320058	0.000131665	0.148965	-0.308455	-0.15949
B01257	14760453	7.76387e-07	5.53507e-06	0.00781145	0.137373	-0.15261	-0.015237
K01368.K01369	23618276	7.8853e-07	2.5999e-05	0.00169058	0.111924	-0.149655	-0.037731
H02427	24171309	7.9933e-07	9.61512e-06	0.00463761	0.179538	-0.172265	0.007273
H02168	21420838	8.18678e-07	7.90533e-05	0.000578536	0.086307	-0.16124	-0.074933
I00629	11848594	8.26889e-07	0.000263432	0.000175458	-0.084783	0.150645	0.065862
M01620.M01621	19340090	8.5188e-07	3.28215e-05	0.00145338	0.082962	-0.11256	-0.029598
G00110	738695	8.53231e-07	7.69562e-08	0.620903	0.114333	-0.023175	0.091158
C00866.C00867	16081370	8.6013e-07	3.37934e-07	0.142607	0.118737	-0.060735	0.058002
F01655	16399000	8.61528e-07	0.00040193	0.000120107	0.10857	-0.22892	-0.12035
G00209	1202516	8.63038e-07	0.000290264	0.000166622	0.124179	-0.22938	-0.105201
G01163	15393514	9.14592e-07	0.0182103	2.82425e-06	-0.074319	0.266915	0.192596
J00318	1428980	9.18552e-07	3.18985e-05	0.00161972	0.138753	-0.19613	-0.057377
I00140	1299036	9.39424e-07	0.000807811	6.54998e-05	0.076152	-0.167655	-0.091503
I00320	4699284	9.53886e-07	8.75981e-05	0.000613883	-0.103011	0.1582	0.055189
N01973.N01974	16776265	9.73367e-07	6.79393e-06	0.00808658	-0.052893	0.057255	0.004362
L01499	24047089	1.00151e-06	1.25378e-05	0.00451634	-0.116136	0.169665	0.053529
G00754	5633991	1.00249e-06	0.000837332	6.76953e-05	-0.082515	0.182515	0.1
E00439	2409128	1.02412e-06	1.79943e-05	0.00322216	0.097209	-0.12254	-0.025331
I01026	14250540	1.02785e-06	0.000125048	0.000465458	0.076224	-0.12147	-0.045246
I00949.I00950	13769799	1.03219e-06	0.0102496	5.70413e-06	0.042108	-0.13048	-0.088372
D00093	438156	1.03551e-06	4.25211e-05	0.00137965	-0.089889	0.132045	0.042156
C00700	14865848	1.05462e-06	4.27187e-05	0.00140015	0.299997	-0.499995	-0.199998
H00896	6716379	1.06049e-06	6.43584e-06	0.00934853	0.132297	-0.16005	-0.027753
E01351	16780297	1.11924e-06	6.4689e-07	0.0984793	0.119154	-0.073225	0.045929
D01309	7483378	1.12152e-06	0.18545	3.44259e-07	-0.031029	0.24492	0.213891
F00028	148228	1.14527e-06	8.53195e-06	0.00765099	0.088245	-0.0846	0.003645
L00115	810648	1.15324e-06	0.000167938	0.000391569	0.115638	-0.219445	-0.103807
J01506	16667840	1.15739e-06	0.0017366	3.80112e-05	0.077286	-0.189415	-0.112129
J00504.J00505	2675755	1.18072e-06	1.85197e-06	0.0364057	0.110028	-0.080205	0.029823
B00472.B00473	2221952	1.1974e-06	8.15161e-05	0.000839502	-0.083316	0.12918	0.045864
L01656	24786955	1.20628e-06	0.0320878	2.14946e-06	-0.050154	0.21842	0.168266
K00512	2590687	1.23103e-06	2.14208e-06	0.0328995	-0.299997	0.23359	-0.066407
F00409	1900826	1.25521e-06	1.03818e-06	0.0692968	0.050172	-0.04897	0.001202
D00819	3968402	1.26069e-06	9.24632e-07	0.0781674	0.128097	-0.085605	0.042492
I00860	13237823	1.28003e-06	7.63659e-05	0.00096185	-0.067878	0.12067	0.052792
N00628	3263494	1.28929e-06	1.26798e-06	0.0583736	0.104343	-0.074995	0.029348
N00753	4218946	1.29034e-06	1.11361e-06	0.0665229	0.184095	-0.117145	0.06695
M01448.M01449	18461857	1.30276e-06	7.83954e-05	0.000954608	-0.041322	0.07343	0.032108
J00519.J00520	2738915	1.30308e-06	7.69738e-06	0.00972493	0.079356	-0.08023	-0.000874
E00999	12092227	1.31302e-06	2.84511e-05	0.00265236	-0.069519	0.10648	0.036961
J00571.J00572	3200598	1.31445e-06	0.000327951	0.000230369	-0.141297	0.334985	0.193688
B00897	5973765	1.34358e-06	0.000501844	0.000154087	0.161655	-0.344675	-0.18302
I00748.I00749	12573741	1.36738e-06	0.00121671	6.47498e-05	0.074451	-0.13966	-0.065209
M01210	17453708	1.37909e-06	0.0217484	3.65532e-06	-0.057582	0.293145	0.235563
G00381	2397261	1.38557e-06	2.92864e-07	0.272803	0.204498	-0.07807	0.126428
N02075	18220275	1.39541e-06	0.000557555	0.000144374	0.061683	-0.127525	-0.065842
M01025	16570733	1.3959e-06	9.63729e-06	0.00835573	0.075567	-0.087775	-0.012208
E01353	16790517	1.39725e-06	1.51773e-06	0.0531117	-0.172317	0.16161	-0.010707
C00857	16040553	1.44463e-06	0.000162374	0.000514325	-0.04296	0.0716	0.02864
F00360	1685583	1.4496e-06	0.0011332	7.39656e-05	0.095049	-0.18183	-0.086781
M00761.M00762	15083143	1.45127e-06	0.000408217	0.000205578	0.071256	-0.136925	-0.065669
D02484	20650163	1.46352e-06	1.85563e-06	0.04563	0.142926	-0.09822	0.044706
L01847	25627275	1.4762e-06	4.64279e-07	0.184052	0.099555	-0.049605	0.04995
M01492	18654502	1.48764e-06	0.000109989	0.000783297	-0.081732	0.13991	0.058178
M01137.M01138	17119556	1.52716e-06	0.0371876	2.38215e-06	-0.039819	0.180755	0.140936
D02067	17801747	1.5311e-06	0.00952415	9.32665e-06	0.038418	-0.12615	-0.087732
L00204	1540395	1.55623e-06	0.029548	3.05867e-06	-0.074472	0.274405	0.199933
C00968	16596431	1.55653e-06	1.42498e-05	0.00634364	-0.19965	0.29256	0.09291
M00110	670922	1.55955e-06	5.4936e-06	0.0164887	-0.064899	0.067205	0.002306
H00475.H00476.H00477.H00478.H00479	2880044	1.57934e-06	4.71447e-05	0.00194726	-0.038067	0.04617	0.008103
H01585	16838846	1.5827e-06	5.54042e-05	0.00166071	0.051189	-0.07011	-0.018921
N00390.N00391	1855371	1.58285e-06	5.49876e-06	0.0167346	-0.087807	0.078635	-0.009172
B00029	149443	1.62389e-06	0.00602838	1.5685e-05	-0.049206	0.164495	0.115289
D00144.D00145.D00146	643397	1.6459e-06	1.78514e-05	0.00537304	0.104691	-0.09667	0.008021
N00890	5660407	1.68059e-06	9.69598e-05	0.00101139	0.101214	-0.14749	-0.046276
F00097.F00098.F00099.F00100	484500	1.7016e-06	0.000355173	0.00027977	0.082881	-0.138625	-0.055744
I00872	13304474	1.72203e-06	7.13767e-05	0.0014099	-0.071703	0.110205	0.038502
D01834.D01835	15836818	1.7421e-06	0.720515	1.41399e-07	-0.005958	0.149925	0.143967
N00401	1911761	1.7515e-06	1.31637e-07	0.778384	0.135024	-0.01055	0.124474
L01721.L01722	25060779	1.77892e-06	0.000245111	0.000424988	0.062607	-0.104945	-0.042338
K01037	15356434	1.80085e-06	1.32788e-06	0.0794753	0.127101	-0.091575	0.035526
J01504	16651489	1.80857e-06	0.00313257	3.38426e-05	-0.048822	0.14083	0.092008
I01162	14918441	1.81669e-06	0.000496544	0.000214523	0.039111	-0.06799	-0.028879
J01641	17924565	1.83855e-06	6.70191e-05	0.00160972	0.119781	-0.18056	-0.060779
N01457	12129195	1.84327e-06	9.7806e-06	0.0110603	-0.037659	0.04979	0.012131
J01815	18909797	1.88543e-06	0.00434476	2.55035e-05	0.036045	-0.1062	-0.070155
D01243	6692323	1.89899e-06	6.57008e-05	0.00169943	0.035715	-0.037405	-0.00169
N00051	225861	1.91336e-06	8.93664e-07	0.125944	0.095592	-0.06763	0.027962
N01220	8721425	1.94077e-06	1.58987e-05	0.00718711	0.11364	-0.144195	-0.030555
H02446	24295690	1.96484e-06	0.00572845	2.021e-05	0.051639	-0.136515	-0.084876
N00239	1117045	1.99146e-06	2.03335e-05	0.00577565	0.118302	-0.16556	-0.047258
D01300	7281992	2.0023e-06	8.3533e-05	0.00141404	-0.056346	0.0916	0.035254
H00995	7450402	2.04841e-06	0.240545	5.03074e-07	-0.021069	0.17656	0.155491
D00222.D00223.D00224.D00225	1002979	2.05806e-06	0.000478613	0.000254105	0.07512	-0.140545	-0.065425
E00273	1428827	2.0669e-06	0.00281447	4.34087e-05	-0.091383	0.191135	0.099752
H01519	16496742	2.07715e-06	0.00367945	3.3379e-05	0.092403	-0.260905	-0.168502
D02319	19416918	2.08338e-06	0.0192023	6.41636e-06	-0.035382	0.11533	0.079948
E00027	159427	2.13052e-06	0.00365365	3.45337e-05	0.071037	-0.21984	-0.148803
C01223	18100147	2.13562e-06	1.28074e-05	0.00987671	0.149211	-0.17909	-0.029879
I00075	652264	2.15505e-06	0.000477434	0.000267509	-0.060978	0.102435	0.041457
B00806	4789012	2.15544e-06	0.000103366	0.00123583	0.066597	-0.089505	-0.022908
K00332	1536723	2.15582e-06	5.43482e-07	0.23509	0.194964	-0.07377	0.121194
D02066	17798070	2.26043e-06	0.00424529	3.16511e-05	0.040149	-0.11294	-0.072791
K00196	877839	2.28151e-06	8.62275e-05	0.00157376	-0.091107	0.135795	0.044688
N01255	8943266	2.3344e-06	0.00415959	3.34283e-05	-0.102198	0.32734	0.225142
H01791	18029045	2.33844e-06	0.102513	1.35889e-06	-0.049101	0.27759	0.228489
B01853	18693699	2.37745e-06	0.00231594	6.12178e-05	0.058173	-0.12505	-0.066877
D01442	8185199	2.37853e-06	0.000243055	0.000583592	0.0918	-0.16408	-0.07228
N00722	3897242	2.43939e-06	0.00041826	0.000348365	-0.043056	0.091235	0.048179
H01901	18581006	2.46327e-06	0.00144192	0.000102104	-0.065736	0.163365	0.097629
E00748	4813704	2.46524e-06	0.0211888	6.95418e-06	-0.050676	0.18735	0.136674
K00084	397808	2.47965e-06	0.000154447	0.000959983	0.047211	-0.06208	-0.014869
N00188	871190	2.52384e-06	0.0798968	1.89092e-06	0.037995	-0.21094	-0.172945
K01415	23855006	2.61221e-06	0.00020052	0.000781527	0.121815	-0.21441	-0.092595
L01548.L01549	24280465	2.73264e-06	0.00107542	0.00015288	-0.044877	0.112565	0.067688
M01180	17321588	2.75397e-06	0.00017237	0.000961746	0.12252	-0.2021	-0.07958
A00597	3198625	2.77573e-06	0.000517146	0.000323254	0.038946	-0.080415	-0.041469
M00680.M00681	14438980	2.84065e-06	0.000150671	0.00113713	-0.065952	0.09396	0.028008
B01793	18433908	2.84347e-06	9.98094e-07	0.171842	-0.190215	0.099785	-0.09043
B01253	14731208	2.87631e-06	0.00214281	8.1026e-05	0.052779	0.120075	0.172854
B00765	4492745	2.89257e-06	0.00594664	2.93726e-05	0.050199	-0.14526	-0.095061
N03263	25651344	2.90376e-06	0.000517979	0.000338599	0.037617	-0.061565	-0.023948
F00190.F00191.F00192	891333	2.92675e-06	0.0053121	3.32948e-05	0.076866	-0.177355	-0.100489
L01704	24977507	2.94309e-06	6.03261e-07	0.294925	0.161913	0.082235	0.244148
F01443	12163793	3.0281e-06	0.00474854	3.86207e-05	-0.036912	0.090195	0.053283
C00382	9467742	3.04547e-06	0.00468187	3.94099e-05	0.065583	-0.159395	-0.093812
B01086	12064529	3.07028e-06	3.2536e-05	0.0057202	-0.062952	0.093995	0.031043
D00820	3974331	3.14816e-06	1.30897e-05	0.0146025	-0.063888	0.06579	0.001902
I00096	783115	3.19039e-06	0.00147435	0.000131497	0.111687	-0.25576	-0.144073
N00086	392255	3.21814e-06	0.00235933	8.29341e-05	-0.070479	0.195435	0.124956
N01603	14027776	3.22978e-06	9.69495e-05	0.00202603	0.044961	-0.05457	-0.009609
J00037	186405	3.26552e-06	2.16308e-07	0.918772	0.140229	0.00557	0.145799
H00310.H00311	1828319	3.2716e-06	2.00693e-06	0.0992223	0.09672	-0.07564	0.02108
B00618	3071369	3.28605e-06	5.24082e-06	0.0381752	0.113865	-0.070585	0.04328
C00004	222627	3.29627e-06	0.00793804	2.52873e-05	-0.03912	0.11738	0.07826
D02466	20555154	3.32383e-06	1.3586e-06	0.149064	-0.074847	0.050395	-0.024452
B00380.B00381	1776753	3.3503e-06	1.22064e-06	0.167319	0.11721	-0.06658	0.05063
L01580	24411558	3.36863e-06	7.23075e-06	0.0284102	0.16974	-0.247435	-0.077695
J00418	1869066	3.40231e-06	1.17726e-05	0.0176355	0.090051	-0.085095	0.004956
J00005	31147	3.42398e-06	8.62549e-05	0.00242333	0.08142	-0.102625	-0.021205
L02048.L02049.L02050	26601252	3.4707e-06	8.85958e-05	0.00239359	-0.045753	0.066185	0.020432
H00963.H00964	7132485	3.47135e-06	1.85798e-05	0.0114159	0.077121	-0.08141	-0.004289
E00829	6551005	3.52506e-06	0.00351149	6.13991e-05	-0.051075	0.101315	0.05024
B00287	1303541	3.60299e-06	9.17272e-06	0.0240586	0.212211	-0.23963	-0.027419
J00126	557505	3.64925e-06	0.000909842	0.00024587	0.042828	-0.093075	-0.050247
M01799	20197680	3.70395e-06	6.93035e-07	0.327944	-0.154959	0.052975	-0.101984
N02282	20467977	3.72151e-06	0.792505	2.88231e-07	-0.004158	-0.14195	-0.146108
A00421	2173254	3.78883e-06	4.74836e-06	0.0490337	0.159798	-0.12999	0.029808
E00982	11783871	3.8169e-06	3.25532e-05	0.00720877	0.062589	-0.03897	0.023619
A01080	8594354	3.9331e-06	0.00102836	0.000235607	-0.032241	0.060995	0.028754
B00633	3138571	3.95637e-06	0.00638466	3.81878e-05	-0.037548	0.092365	0.054817
M00757.M00758.M00759	15071319	3.98797e-06	0.000101071	0.00243288	0.094767	-0.147565	-0.052798
N02803.N02804	23461546	4.0687e-06	0.000809467	0.000310329	0.152691	-0.32107	-0.168379
E00210.E00211	1104135	4.14569e-06	0.00321545	7.96998e-05	-0.041433	0.106305	0.064872
M01190	17368786	4.15093e-06	3.10114e-05	0.00827487	-0.053646	0.06899	0.015344
N02821	23538671	4.16403e-06	0.000186444	0.001381	0.083262	-0.144935	-0.061673
C00760	15320702	4.18444e-06	0.00103931	0.000249035	-0.056079	0.11942	0.063341
H01531	16558240	4.2214e-06	1.57873e-05	0.0165488	0.104817	-0.108925	-0.004108
N01126	8039635	4.23728e-06	0.0371483	7.06114e-06	-0.034344	0.113025	0.078681
A00557.A00558	2911268	4.29288e-06	5.7466e-06	0.0462848	0.097101	-0.077925	0.019176
J00335	1512573	4.34336e-06	2.93262e-05	0.00918344	-0.113379	0.125315	0.011936
G01020	10513540	4.36334e-06	0.000316421	0.000855308	-0.085776	0.15599	0.070214
G00625	4147543	4.38478e-06	0.000162771	0.00167139	0.052503	-0.0767	-0.024197
K01072.K01073	16300357	4.41917e-06	4.79369e-05	0.00572273	-0.099924	0.134455	0.034531
C01358	18670081	4.51642e-06	0.000120746	0.00232531	-0.042171	0.062155	0.019984
D00170	742780	4.55528e-06	8.81039e-07	0.321607	-0.10344	0.04706	-0.05638
N00708	3780763	4.691e-06	4.90607e-07	0.595916	0.197937	-0.03132	0.166617
N01264	9045045	4.74449e-06	0.000144742	0.00204444	-0.046356	0.067035	0.020679
H02127	20796102	4.79196e-06	2.9744e-06	0.10055	-0.097416	0.076875	-0.020541
E00180	972488	4.81714e-06	0.0291082	1.03322e-05	-0.056934	0.17669	0.119756
N01902	16036781	4.84097e-06	0.00226938	0.000133225	-0.057441	0.127135	0.069694
H00640	3694156	4.87065e-06	3.23414e-05	0.00940951	-0.046926	0.059685	0.012759
M00453	6897072	4.88967e-06	4.55467e-05	0.00670926	-0.034299	0.056855	0.022556
K00463	2319974	4.92893e-06	1.82397e-05	0.0168974	-0.099741	0.09323	-0.006511
N01785	15155407	4.96065e-06	0.00102703	0.000302153	-0.017517	0.040385	0.022868
M00739	14945133	5.03633e-06	0.000334928	0.00094161	0.091029	-0.211885	-0.120856
M01042.M01043	16644883	5.05076e-06	0.00044009	0.000718798	-0.04605	0.087405	0.041355
D01060	5277701	5.05305e-06	6.29822e-05	0.00502505	-0.045264	0.069995	0.024731
H00302	1769934	5.11443e-06	3.41311e-07	0.939294	0.122799	-0.00148	0.121319
D02038	17646439	5.11784e-06	0.0235103	1.36459e-05	-0.027876	0.093365	0.065489
J01824	18982202	5.16083e-06	0.000105995	0.00305387	0.077985	-0.091125	-0.01314
B01502	16775644	5.2383e-06	0.00110285	0.000298211	0.03642	-0.067755	-0.031335
D01931	16949617	5.23891e-06	0.000427453	0.000769497	0.077883	-0.143095	-0.065212
F01890	18066674	5.26672e-06	0.0165281	2.00136e-05	-0.076428	0.233235	0.156807
N02963	24323361	5.2764e-06	0.00787888	4.20664e-05	-0.090045	0.25554	0.165495
I00177.I00178	1985433	5.51053e-06	0.000207094	0.00167631	0.060777	-0.09182	-0.031043
J01113	8149474	5.52042e-06	0.000216497	0.00160657	0.087336	-0.13421	-0.046874
B01463.B01464	16545657	5.56466e-06	2.06282e-05	0.0170056	0.086163	-0.085735	0.000428
H00897	6722987	5.56972e-06	0.267835	1.31101e-06	-0.024882	0.163065	0.138183
N00638	3336231	5.60645e-06	3.30608e-05	0.0106956	0.154938	-0.139425	0.015513
I00407	8322132	5.63852e-06	6.93893e-06	0.051271	0.11436	-0.10793	0.00643
C01136.C01137	17638134	5.64338e-06	0.0147206	2.419e-05	-0.044124	0.124225	0.080101
B00430	1999654	5.77352e-06	3.91872e-06	0.093108	0.216207	-0.131415	0.084792
B00513	2457680	5.77374e-06	6.60761e-06	0.055221	-0.029844	0.030275	0.000431
H01658.H01659	17228658	5.7883e-06	0.000714632	0.000511957	-0.120744	0.20813	0.087386
D02068	17803649	5.82328e-06	2.53885e-05	0.0145035	0.078372	-0.081495	-0.003123
E00407	2208403	5.83889e-06	0.000399999	0.000923194	-0.04824	0.08568	0.03744
F01995	18603709	5.96341e-06	3.41828e-05	0.0110491	0.135999	-0.176975	-0.040976
A00038	171945	6.05385e-06	0.00108769	0.000352864	0.032937	-0.05867	-0.025733
E00808	5944906	6.0638e-06	4.08517e-05	0.00941162	-0.065103	0.098455	0.033352
G00326	2059011	6.06734e-06	0.000587239	0.000655136	0.114966	-0.200705	-0.085739
J00090	414861	6.08598e-06	3.52612e-05	0.0109464	-0.108606	0.143085	0.034479
F00026	141098	6.14763e-06	0.000880865	0.000442928	-0.048495	0.09222	0.043725
M00112.M00113	676848	6.2305e-06	0.000499696	0.000792037	-0.072819	0.12984	0.057021
F01648	16343908	6.24257e-06	6.02938e-05	0.00657774	0.07719	-0.10811	-0.03092
M00383	6348355	6.25176e-06	2.61635e-05	0.0151822	-0.061212	0.077525	0.016313
H00392	2410195	6.26598e-06	2.03741e-05	0.0195437	0.125301	-0.123355	0.001946
N02131	19160184	6.28104e-06	0.214172	1.86396e-06	-0.030894	0.19945	0.168556
K00907	10961077	6.34322e-06	0.0014188	0.000284345	0.059046	-0.118985	-0.059939
L00123	874112	6.37177e-06	0.0012932	0.00031346	-0.065115	0.132425	0.06731
N02277	20406835	6.43158e-06	0.000152669	0.00268183	0.07971	-0.122675	-0.042965
D02505	20734525	6.48097e-06	1.11146e-05	0.0371396	0.114966	-0.09676	0.018206
I00081	700170	6.52403e-06	0.000676691	0.000614345	-0.064326	0.14062	0.076294
H00457	2783777	6.56345e-06	1.2654e-05	0.0330652	-0.103926	0.0803	-0.023626
N01533.N01534.N01535.N01536	13554416	6.64291e-06	1.65436e-05	0.0256183	0.161538	-0.113725	0.047813
D00059.D00060	276471	6.65181e-06	0.000590465	0.000718798	0.061632	-0.109175	-0.047543
F01955	18349936	6.66318e-06	0.00273759	0.000155319	-0.037248	0.075235	0.037987
N02587	22321840	6.78849e-06	0.0171907	2.52315e-05	-0.055662	0.17203	0.116368
B00094	438464	7.09821e-06	3.4716e-05	0.0131041	0.056409	-0.04152	0.014889
A01026	7463455	7.22413e-06	0.00676774	6.84941e-05	0.040554	-0.107335	-0.066781
J00971	5911143	7.23142e-06	0.000285196	0.00162713	0.065355	-0.119405	-0.05405
F00390	1810354	7.35796e-06	8.41404e-06	0.0561838	0.116961	-0.08058	0.036381
L01248	22507001	7.36058e-06	6.08118e-05	0.00777665	0.175668	-0.281875	-0.106207
D00290	1312212	7.37752e-06	4.52951e-06	0.104664	0.100311	-0.087305	0.013006
G00809	7008659	7.45498e-06	0.000204617	0.0023429	-0.084132	0.191665	0.107533
H01931	18771407	7.49481e-06	5.9755e-05	0.00806853	-0.036519	0.052865	0.016346
M00988	16392709	7.5353e-06	9.86692e-05	0.0049146	-0.07323	0.10228	0.02905
N02616	22497376	7.53624e-06	0.0118418	4.09552e-05	0.039048	-0.115315	-0.076267
G00208	1201677	7.55833e-06	0.000209244	0.00232506	-0.072726	0.113885	0.041159
C00507	12850756	7.74164e-06	0.0285292	1.74952e-05	-0.043605	0.09934	0.055735
K00972	13883445	7.97097e-06	0.00170553	0.000301927	-0.049224	0.108035	0.058811
B01355	15767552	8.25505e-06	0.000134518	0.00397412	0.099351	-0.166215	-0.066864
L01742	25178104	8.2691e-06	0.000641542	0.000834809	-0.039447	0.06923	0.029783
C00587	13822288	8.33302e-06	0.000217491	0.00248283	-0.040599	0.06059	0.019991
K01345	23482352	8.36589e-06	4.92406e-06	0.110127	0.121626	-0.0779	0.043726
H00138	670840	8.49571e-06	0.000565028	0.000975658	-0.082263	0.156595	0.074332
B00532	2550874	8.57238e-06	6.4736e-07	0.859795	0.174132	-0.010905	0.163227
N01787	15166671	8.72839e-06	5.88426e-07	0.964329	-0.085758	0.00152	-0.084238
J01598	17597583	8.74716e-06	0.0702401	8.09711e-06	-0.027294	0.13294	0.105646
J01529	17098636	8.77945e-06	9.51592e-05	0.00600034	-0.05127	0.068295	0.017025
E01079	13431037	8.84369e-06	9.98233e-06	0.0576477	-0.089622	0.069605	-0.020017
K00921	11166496	8.86378e-06	1.86325e-05	0.0309596	0.06195	-0.06474	-0.00279
B01010	8831177	8.87113e-06	0.000545536	0.00105835	-0.123036	0.250985	0.127949
M00989	16393042	8.93396e-06	0.010118	5.74958e-05	-0.057609	0.195245	0.137636
N00973	6841275	9.03249e-06	0.000102093	0.00576541	-0.064287	0.09271	0.028423
N02096	18673225	9.04631e-06	0.000103871	0.00567597	0.064794	-0.07622	-0.011426
N00916.N00917	5965209	9.1232e-06	0.000249886	0.00238082	0.063264	-0.10636	-0.043096
J00467	2274007	9.17763e-06	0.000670749	0.000892631	0.070074	-0.1219	-0.051826
G01265	16535771	9.23031e-06	0.000176506	0.00341297	0.069888	-0.10517	-0.035282
K00380	1798861	9.26942e-06	1.01503e-06	0.596177	-0.231258	0.04145	-0.189808
B00730	4078735	9.42318e-06	0.000543374	0.00113345	0.061482	-0.11501	-0.053528
I01176.I01177	14972633	9.46711e-06	0.00215782	0.000286845	0.030414	-0.05924	-0.028826
H01475	16241370	9.49945e-06	2.41991e-06	0.256712	0.080322	0.02825	0.108572
M00909	16002410	9.56771e-06	0.000490721	0.00127567	-0.091944	0.14651	0.054566
L00582	7764566	9.62953e-06	2.40531e-05	0.0262056	0.070131	-0.061305	0.008826
D00500	2360338	9.66461e-06	0.000679171	0.000931702	0.076047	-0.14741	-0.071363
M00726	14861567	9.67308e-06	3.25086e-05	0.0194834	-0.034509	0.038755	0.004246
G01211	15892688	9.69387e-06	0.000181744	0.00349301	-0.085752	0.13648	0.050728
I01152	14871413	9.82114e-06	0.000307689	0.00209224	-0.04296	0.072625	0.029665
B00370	1728663	9.8324e-06	0.000165123	0.00390343	-0.130299	0.19255	0.062251
M00047.M00048.M00049	268107	9.83622e-06	0.00230358	0.000279919	0.045861	-0.10334	-0.057479
L01372	23197857	9.84227e-06	0.000445164	0.00144945	0.062649	-0.09901	-0.036361
H01443	16108859	1.00674e-05	0.0217559	3.03847e-05	-0.039225	0.124305	0.08508
D01172	5951670	1.00764e-05	0.000531891	0.00124402	-0.067584	0.107715	0.040131
N01173	8431805	1.00919e-05	0.00426171	0.000155518	0.035955	-0.083365	-0.04741
A00170	838198	1.01134e-05	0.00108722	0.000610988	-0.043062	0.07308	0.030018
C01050	17146341	1.01645e-05	1.15285e-05	0.0579327	-0.110712	0.071855	-0.038857
M00209	2468939	1.02047e-05	1.1919e-05	0.0562716	0.072978	-0.069055	0.003923
J01740	18460461	1.0233e-05	0.000579469	0.00116088	-0.061818	0.100125	0.038307
A00139	648403	1.02479e-05	0.000213338	0.0031581	-0.042255	0.06773	0.025475
H01720.H01721	17564137	1.04594e-05	0.00102072	0.000674656	0.05847	-0.09757	-0.0391
M01623.M01624	19352753	1.04697e-05	0.00289641	0.000238005	0.04527	-0.09578	-0.05051
C00143	3670110	1.06708e-05	2.40077e-05	0.0293051	0.145335	-0.121165	0.02417
A01098	9510097	1.07158e-05	1.56488e-05	0.0451615	-0.107238	0.085885	-0.021353
B01132	13108327	1.07268e-05	1.70494e-05	0.0414971	0.11592	-0.09374	0.02218
N02156.N02157	19413824	1.07481e-05	1.18612e-06	0.597752	-0.064482	0.01361	-0.050872
J00729	4327579	1.07571e-05	0.0185399	3.82764e-05	-0.047241	0.142875	0.095634
G01049	11503277	1.09617e-05	4.52547e-05	0.0160007	0.084762	-0.092835	-0.008073
B00843	5006125	1.09976e-05	0.00144082	0.000504326	-0.037368	0.07782	0.040452
G00074	459471	1.11037e-05	0.000409268	0.00179381	-0.040989	0.060835	0.019846
I00190	2150848	1.11403e-05	0.00744392	9.89728e-05	-0.037647	0.09791	0.060263
D00633.D00634	3085233	1.11757e-05	0.0146507	5.04587e-05	-0.039408	0.112905	0.073497
D00813	3916081	1.13409e-05	0.00162465	0.000462226	0.046044	-0.083795	-0.037751
F00060.F00061	333043	1.14578e-05	0.000138856	0.0054679	0.073653	-0.08969	-0.016037
M00404	6519445	1.15777e-05	0.406914	1.88679e-06	-0.013368	0.16951	0.156142
A00735	4096066	1.17031e-05	0.000256227	0.00303119	-0.107913	0.171405	0.063492
E01364.E01365	16850523	1.17291e-05	1.28003e-06	0.608203	-0.088917	0.013905	-0.075012
M01773.M01774	20102593	1.17369e-05	0.00374437	0.000208066	-0.043626	0.109015	0.065389
N00942	6393302	1.17757e-05	3.88083e-05	0.020146	0.125406	-0.11561	0.009796
F01788	17432139	1.18675e-05	0.0122841	6.41777e-05	-0.136086	0.317585	0.181499
C01393	18782710	1.1971e-05	5.27285e-05	0.0150911	0.143286	-0.172895	-0.029609
H00269	1464992	1.20602e-05	0.0365427	2.19494e-05	0.052641	-0.21909	-0.166449
L00430	5807390	1.2158e-05	8.88083e-06	0.0911016	-0.093696	0.052785	-0.040911
M00323	5543560	1.23827e-05	0.000194095	0.00425091	0.073617	-0.11622	-0.042603
A00473	2489797	1.23959e-05	2.80499e-05	0.0294485	0.139251	-0.167995	-0.028744
F01880	18014439	1.24073e-05	6.91341e-05	0.0119599	0.077937	-0.07778	0.000157
J00348	1569131	1.24104e-05	4.52929e-05	0.0182603	0.208395	-0.21013	-0.001735
K00697	5266162	1.24607e-05	0.00415089	0.000200115	0.088008	-0.209105	-0.121097
J01111	8083277	1.24621e-05	0.00413947	0.000200691	0.038988	-0.089835	-0.050847
G00435	2801215	1.27125e-05	1.59404e-05	0.053239	-0.086733	0.074775	-0.011958
N02108	18823456	1.27621e-05	0.000586356	0.00145338	0.039255	-0.05919	-0.019935
F00504.F00505	2389997	1.2778e-05	7.52702e-06	0.11337	-0.165276	0.09478	-0.070496
G00356	2225037	1.27875e-05	0.000134775	0.0063366	-0.042588	0.068995	0.026407
K00263	1203083	1.27896e-05	0.000866635	0.000985613	-0.052107	0.098725	0.046618
H02240	22505601	1.28461e-05	0.00123075	0.000697311	0.098487	-0.179035	-0.080548
L01626	24678023	1.28503e-05	0.00123596	0.000694615	0.100161	-0.171495	-0.071334
N01297.N01298	9365220	1.2888e-05	2.07782e-05	0.0414481	0.074046	-0.05827	0.015776
F00949	4581595	1.28966e-05	0.0111102	7.75706e-05	-0.031905	0.08073	0.048825
L00990	20373131	1.31111e-05	0.000850617	0.00103125	0.054624	-0.106905	-0.052281
F00755	3599302	1.32317e-05	0.000570087	0.00155388	0.076659	-0.15056	-0.073901
D02371	19837735	1.33768e-05	7.14295e-05	0.0125476	-0.12045	0.146575	0.026125
B01289	15035514	1.3385e-05	1.62256e-05	0.055274	-0.056697	0.038025	-0.018672
N02098	18709494	1.34581e-05	6.0549e-05	0.0148988	-0.08685	0.103255	0.016405
B01441	16307935	1.35586e-05	1.19867e-05	0.0758618	0.20844	-0.186735	0.021705
N01097.N01098	7892153	1.35698e-05	0.000598769	0.00152001	0.073884	-0.124375	-0.050491
A00094.A00095	429403	1.35991e-05	7.47835e-05	0.0121984	0.078399	-0.078505	-0.000106
B00905	6077010	1.38823e-05	0.00312605	0.000298338	0.108681	-0.256395	-0.147714
M00206	2410453	1.40066e-05	6.32556e-05	0.0148852	0.17862	-0.20298	-0.02436
L01547	24274429	1.40981e-05	9.12902e-05	0.0103864	-0.100359	0.125495	0.025136
N02283	20478008	1.42988e-05	0.0361037	2.66634e-05	0.061722	-0.23454	-0.172818
H01000	7529729	1.43448e-05	0.00153644	0.000628707	-0.219858	0.453645	0.233787
J00542	2869621	1.4572e-05	0.000160572	0.00611805	0.160344	-0.214965	-0.054621
H01576	16793175	1.45953e-05	5.73041e-06	0.171727	0.182046	-0.08961	0.092436
G01175	15484855	1.47041e-05	0.453858	2.18557e-06	0.011913	-0.112845	-0.100932
N00674	3544291	1.47187e-05	2.21789e-05	0.0447722	-0.060597	0.06331	0.002713
H01909	18636501	1.476e-05	0.000419023	0.00237692	-0.061563	0.09672	0.035157
D01318	7652436	1.48173e-05	0.0219468	4.55707e-05	-0.033447	0.09838	0.064933
B00600	2955333	1.4868e-05	0.000388481	0.00258392	0.076476	-0.128835	-0.052359
F00656	3057060	1.49465e-05	0.000320948	0.00314531	-0.104751	0.134015	0.029264
I00307	4078989	1.50241e-05	1.6937e-05	0.0599344	-0.0864	0.067575	-0.018825
E01448.E01449	17391941	1.51348e-05	0.011255	9.09045e-05	0.033816	-0.11367	-0.079854
K00452	2237974	1.55614e-05	0.000167332	0.0062994	0.099255	-0.150275	-0.05102
G00672	4667334	1.56438e-05	2.24108e-05	0.0473024	0.084192	-0.07248	0.011712
L00594	8179840	1.58192e-05	0.000255627	0.0041969	-0.113184	0.20143	0.088246
I00739	12505012	1.61901e-05	9.40372e-05	0.0116959	0.073422	-0.07872	-0.005298
J00480	2401452	1.62341e-05	0.00413354	0.000266854	0.055371	-0.13773	-0.082359
N02589	22331027	1.63572e-05	0.000239123	0.00465043	0.061629	-0.09541	-0.033781
J00437	1968893	1.63908e-05	0.00731396	0.000152377	0.032085	-0.07747	-0.045385
H00347	2060892	1.66737e-05	9.25947e-05	0.0122591	0.078168	-0.088235	-0.010067
I00418	8647062	1.672e-05	8.12086e-06	0.140197	0.086817	-0.046805	0.040012
K01036	15344805	1.67235e-05	1.24984e-05	0.0911129	-0.203862	0.172255	-0.031607
L01849	25634826	1.67635e-05	0.000360761	0.00316469	-0.070995	0.12258	0.051585
D02517	20789391	1.67872e-05	0.0018281	0.000625471	-0.078318	0.173	0.094682
K00509	2580205	1.69416e-05	0.00142713	0.000809118	0.050202	-0.102275	-0.052073
H01510	16442391	1.70564e-05	1.49055e-05	0.0780331	0.103881	-0.077955	0.025926
J00795	4731091	1.72241e-05	0.000527288	0.00222912	-0.056373	0.096715	0.040342
A01081	8660843	1.74361e-05	0.000153108	0.00777839	-0.085869	0.09714	0.011271
B00471	2211647	1.74455e-05	0.0308121	3.86736e-05	0.032889	-0.101415	-0.068526
L01288	22753856	1.74844e-05	0.000164318	0.00726926	0.115167	-0.12449	-0.009323
N00289	1384426	1.75991e-05	1.01403e-05	0.118624	0.122079	-0.06797	0.054109
A00984	6588602	1.76009e-05	0.00226493	0.00053115	0.076008	-0.15886	-0.082852
J00752	4459034	1.76261e-05	4.81142e-05	0.0250417	-0.07464	0.07734	0.0027
C01148	17716715	1.76701e-05	0.00020769	0.00581679	0.098925	-0.140035	-0.04111
A00653	3599271	1.79338e-05	0.000850159	0.0014438	-0.100827	0.172455	0.071628
G00623	4140132	1.7953e-05	0.00024498	0.00501617	0.030933	-0.042565	-0.011632
D00887	4317447	1.81307e-05	3.35693e-05	0.0369959	-0.111936	0.098915	-0.013021
N02544	22071102	1.81794e-05	0.000466207	0.00267158	0.064647	-0.104225	-0.039578
B00339	1574478	1.81878e-05	0.00534337	0.000233209	0.051024	-0.12303	-0.072006
N03069.N03070.N03071	24819378	1.82015e-05	0.000745596	0.00167267	-0.030006	0.047	0.016994
L00149	1038696	1.82128e-05	0.0359516	3.47123e-05	-0.03351	0.10845	0.07494
J00254.J00255	1205184	1.83516e-05	0.0365641	3.44103e-05	-0.044889	0.14707	0.102181
N02231.N02232	20053248	1.83645e-05	0.00769293	0.000163673	0.0276	-0.07497	-0.04737
E00320	1742084	1.84915e-05	0.00222912	0.000569047	0.086106	-0.186645	-0.100539
D00922	4485384	1.85348e-05	0.00178331	0.000713096	0.139731	-0.294765	-0.155034
E00484	2705345	1.85435e-05	0.0734674	1.73181e-05	-0.054039	0.26171	0.207671
I00363	7369674	1.85765e-05	0.0011169	0.00114132	0.075102	-0.12559	-0.050488
N01985	16939669	1.85802e-05	5.06328e-06	0.251816	-0.15837	0.069775	-0.088595
N00226	1057926	1.8744e-05	0.0021927	0.000586987	0.024054	-0.051915	-0.027861
D00600	2925012	1.88264e-05	0.000594538	0.00217507	0.067719	-0.09568	-0.027961
A00929	5751608	1.91591e-05	0.000217352	0.0060626	0.062259	-0.079275	-0.017016
D01851.D01852	15961349	1.92167e-05	0.000993093	0.00133117	0.05817	-0.09811	-0.03994
B01250	14705161	1.92272e-05	0.000168995	0.00782716	0.065838	-0.08318	-0.017342
L00620	8813378	1.93116e-05	0.0299389	4.43899e-05	0.022416	-0.09049	-0.068074
E00752	4902986	1.93196e-05	6.03017e-06	0.220487	0.077526	-0.020165	0.057361
I00562	11215231	1.96724e-05	0.00058447	0.00231948	0.165078	-0.24139	-0.076312
H01586.H01587	16853098	1.97783e-05	0.00134743	0.00101194	0.030855	-0.05106	-0.020205
N02678.N02679	22859382	1.97923e-05	1.1743e-05	0.1162	0.084405	-0.044445	0.03996
K00698	5273808	1.98075e-05	0.00416693	0.000327741	0.030843	-0.072425	-0.041582
D00550	2594852	1.98761e-05	6.81455e-06	0.201151	0.070818	-0.025135	0.045683
M00819	15454146	1.99781e-05	0.00034503	0.00399475	0.057858	-0.08591	-0.028052
J01623	17790196	1.99966e-05	6.05235e-05	0.0227958	-0.128658	0.136005	0.007347
K00546	2811669	2.0099e-05	0.00100063	0.0013864	0.067503	-0.117575	-0.050072
A00513	2675240	2.01874e-05	7.30599e-06	0.190778	-0.06162	0.044755	-0.016865
D01781	15334894	2.03984e-05	9.85151e-06	0.143072	0.093375	-0.060065	0.03331
F00118	571715	2.04443e-05	0.0701973	2.01274e-05	-0.058023	0.19424	0.136217
K00155	686084	2.0597e-05	4.46763e-05	0.0318789	0.130062	-0.13495	-0.004888
J01092	7627267	2.06869e-05	0.000788971	0.00181363	0.070941	-0.11809	-0.047149
I00722	12386455	2.07595e-05	0.000228438	0.00628751	0.095415	-0.1499	-0.054485
F00030	164478	2.07815e-05	0.000654854	0.00219581	0.087633	-0.139135	-0.051502
M01626.M01627.M01628	19377494	2.10678e-05	0.0302646	4.82158e-05	0.058794	-0.195095	-0.136301
C00888	16172858	2.11148e-05	9.6494e-06	0.151588	0.127713	-0.07427	0.053443
B00632	3127167	2.11932e-05	0.00254633	0.000576737	-0.049941	0.10819	0.058249
N00993	7121694	2.12006e-05	0.00728143	0.000201762	0.086037	-0.21411	-0.128073
H00103	494876	2.12535e-05	0.000130968	0.0112474	0.05394	-0.064385	-0.010445
M01451	18469516	2.1475e-05	6.1775e-06	0.241126	0.116979	-0.051835	0.065144
M01486	18621155	2.15024e-05	0.000540523	0.00275955	0.117036	-0.201	-0.083964
D01147	5767928	2.16786e-05	0.0013342	0.00112782	-0.063942	0.118395	0.054453
D00165	732350	2.1719e-05	0.00361409	0.000417187	0.046905	-0.109465	-0.06256
M00166	1288911	2.1722e-05	0.000101791	0.0148145	-0.118953	0.131595	0.012642
C00630.C00631	14229496	2.17844e-05	0.00161182	0.000938464	-0.047394	0.08898	0.041586
N00096.N00097	428573	2.1922e-05	0.000286875	0.00530858	0.060129	-0.09108	-0.030951
I00252	3078863	2.211e-05	0.00130999	0.00117325	0.129342	-0.25663	-0.127288
N02718	23029203	2.21279e-05	1.58072e-05	0.0973153	-0.150174	0.095845	-0.054329
D01075.D01076	5328850	2.22482e-05	0.000177013	0.00874098	-0.054324	0.070585	0.016261
L00270	3637642	2.24806e-05	0.00229906	0.00068056	0.056022	-0.136695	-0.080673
M01107.M01108	16953971	2.2613e-05	4.84805e-06	0.32478	-0.048636	0.023345	-0.025291
N00330	1575418	2.26151e-05	0.00149839	0.00105094	-0.083394	0.1725	0.089106
H01990	19280092	2.26278e-05	0.00554846	0.000283981	0.022797	-0.063815	-0.041018
N00684	3599826	2.27335e-05	3.74863e-05	0.042244	0.081354	-0.076565	0.004789
L01484.L01485	23963096	2.28745e-05	0.00351072	0.000454076	-0.042183	0.10003	0.057847
D02368.D02369	19812197	2.29424e-05	0.00122955	0.00130065	0.040317	-0.073955	-0.033638
D00823	3991485	2.29849e-05	0.0211839	7.56425e-05	-0.057138	0.188805	0.131667
H02231	22419469	2.30861e-05	7.46118e-06	0.215783	0.187248	-0.079895	0.107353
M00859	15706464	2.31135e-05	4.01899e-05	0.0401106	0.154584	-0.164865	-0.010281
A00918	5666102	2.31992e-05	2.14998e-05	0.0752785	-0.070044	0.05008	-0.019964
E01093.E01094	13537101	2.32443e-05	0.0730108	2.22138e-05	-0.030963	0.139575	0.108612
F01144.F01145	5561517	2.33447e-05	1.50579e-05	0.108208	-0.049578	0.04482	-0.004758
I00555	11157056	2.342e-05	0.019528	8.37277e-05	-0.040683	0.139025	0.098342
N00185.N00186	856467	2.34459e-05	0.00110071	0.00148721	0.126891	-0.184285	-0.057394
D01001	4964256	2.34504e-05	0.000176957	0.00925264	-0.078231	0.111425	0.033194
H00359	2135202	2.3558e-05	0.00239647	0.000686591	0.080277	-0.16037	-0.080093
H01104	10211617	2.38959e-05	0.00566403	0.000294981	-0.026823	0.0554	0.028577
F00973	4679911	2.39455e-05	0.000936036	0.00178894	-0.061968	0.09035	0.028382
C00796	15616512	2.40516e-05	0.0592234	2.84092e-05	-0.018828	0.088555	0.069727
A00548	2857073	2.40809e-05	0.0193014	8.72834e-05	0.025089	-0.087765	-0.062676
F01183	5931542	2.41781e-05	8.42549e-06	0.20082	0.175035	-0.09078	0.084255
L00438	5912883	2.41982e-05	4.19336e-05	0.0403859	-0.109635	0.103095	-0.00654
C00959.C00960.C00961	16572932	2.42376e-05	0.000872168	0.00194514	-0.042714	0.06914	0.026426
D00850.D00851	4144042	2.4304e-05	0.112311	1.51497e-05	0.050256	-0.23078	-0.180524
J00609.J00610	3406467	2.43225e-05	0.00273339	0.000622989	-0.063132	0.11224	0.049108
J01619	17759059	2.46999e-05	0.000712405	0.00243022	-0.058266	0.1157	0.057434
L01478	23940329	2.47323e-05	0.000110106	0.0157462	0.048735	-0.045745	0.00299
D02199	18540433	2.49153e-05	0.000191063	0.00914647	0.103596	-0.136055	-0.032459
D02019	17545709	2.4969e-05	0.00358402	0.000488725	0.028419	-0.07269	-0.044271
F00985	4720206	2.49735e-05	0.000720347	0.00243208	0.088146	-0.19811	-0.109964
A00661	3662308	2.49868e-05	0.000654995	0.00267626	0.0717	-0.132445	-0.060745
B01511	16853339	2.50619e-05	7.47756e-05	0.0235184	0.098262	-0.118775	-0.020513
H01839	18277309	2.52109e-05	1.55539e-05	0.113788	0.198657	-0.09715	0.101507
D02150	18202274	2.53514e-05	0.0121065	0.000147066	-0.050913	0.136765	0.085852
H02210	22092314	2.56565e-05	0.000420866	0.00428527	-0.055353	0.086035	0.030682
C00779	15454868	2.57402e-05	0.000415093	0.00436012	-0.06999	0.12276	0.05277
F01397	10887612	2.58117e-05	0.0864964	2.09866e-05	-0.021336	0.07707	0.055734
J01453	16176635	2.59432e-05	0.000323427	0.00564335	0.076623	-0.110725	-0.034102
G01305	17191578	2.63717e-05	0.0336107	5.52699e-05	-0.064335	0.191675	0.12734
M01224	17502049	2.63935e-05	0.000493782	0.00376544	-0.110046	0.20142	0.091374
H01669	17269908	2.65693e-05	3.78195e-05	0.0495152	0.102891	-0.101145	0.001746
G00164	969506	2.65696e-05	0.000466257	0.00401637	0.041004	-0.071815	-0.030811
N02671	22817067	2.65735e-05	2.40582e-05	0.0778512	-0.068652	0.06318	-0.005472
H01333.H01334	15515255	2.67085e-05	0.000122124	0.0154203	-0.125025	0.14416	0.019135
H00794	5840063	2.68365e-05	0.0374903	5.04906e-05	-0.031395	0.09823	0.066835
B00619	3072276	2.69593e-05	0.00613233	0.000310196	-0.104871	0.320965	0.216094
F00178	802235	2.71909e-05	0.00136285	0.00140868	0.070227	-0.149965	-0.079738
D01974	17246454	2.7215e-05	0.0187509	0.000102483	-0.072303	0.24761	0.175307
E00014.E00015	90096	2.72448e-05	0.00395013	0.000487051	0.042621	-0.071035	-0.028414
B00341.B00342.B00343.B00344	1586674	2.73766e-05	0.016515	0.000117101	-0.024162	0.05821	0.034048
D00802	3865382	2.74043e-05	0.00692084	0.00027974	-0.062241	0.15459	0.092349
C00758	15310416	2.7655e-05	5.70905e-05	0.0342456	0.123807	-0.100365	0.023442
D02043	17666931	2.7722e-05	4.25525e-05	0.0460654	0.143421	-0.104585	0.038836
I00149	1464398	2.77682e-05	2.01486e-05	0.0974615	0.107949	-0.06688	0.041069
J00790	4703203	2.78201e-05	0.00139818	0.0014073	-0.074298	0.14657	0.072272
N00970	6804562	2.79743e-05	0.000405126	0.00488589	-0.079335	0.123195	0.04386
D01556	10345219	2.81138e-05	0.000418619	0.00475379	0.061509	-0.096385	-0.034876
I00127	1117553	2.82129e-05	0.0462903	4.31532e-05	-0.0393	0.139885	0.100585
I01040	14330399	2.85539e-05	3.40821e-05	0.0593735	0.142587	-0.10084	0.041747
B01196.B01197	14149692	2.87975e-05	0.00587907	0.000347361	-0.036549	0.077585	0.041036
L00323.L00324	4239204	2.89811e-05	0.000397055	0.00517857	-0.069939	0.10819	0.038251
D01215	6296944	2.90519e-05	0.000546298	0.00377374	0.125484	-0.186265	-0.060781
D00219	988226	2.91235e-05	5.4121e-05	0.0381931	0.073614	-0.07224	0.001374
N02631	22557308	2.92396e-05	0.0368139	5.63896e-05	0.027279	-0.097465	-0.070186
J00003	14231	2.92799e-05	1.87877e-05	0.110658	-0.08658	0.05912	-0.02746
M00688	14532038	2.94067e-05	0.0224573	9.30074e-05	-0.041385	0.126145	0.08476
N01583	13893062	2.9446e-05	0.000449092	0.00465763	-0.115236	0.18154	0.066304
A00474	2491235	2.94476e-05	0.000963409	0.00217128	-0.081024	0.125915	0.044891
K00737	5679646	2.97284e-05	5.44219e-06	0.388319	0.220356	-0.08733	0.133026
E00411	2239821	3.00562e-05	0.00118615	0.00180281	0.061656	-0.07729	-0.015634
E01423.E01424	17280405	3.01561e-05	0.00513861	0.000417634	0.133107	-0.27135	-0.138243
M01391	18192679	3.05119e-05	1.00579e-05	0.216082	-0.081765	0.03974	-0.042025
E00715	4467603	3.05199e-05	0.00511365	0.000425124	0.053052	-0.14559	-0.092538
N00272.N00273.N00274	1278668	3.10816e-05	0.0259853	8.53197e-05	0.039801	-0.14197	-0.102169
K00887	10607380	3.10887e-05	0.00764075	0.000290233	-0.060189	0.144875	0.084686
H02053	19790266	3.13027e-05	0.0992471	2.25099e-05	-0.04686	0.167935	0.121075
D02183	18444262	3.13232e-05	0.00137875	0.00162148	-0.059934	0.109875	0.049941
J01475.J01476.J01477	16412232	3.13567e-05	0.000135896	0.0164699	-0.066948	0.08072	0.013772
G00492	3187151	3.13699e-05	7.7546e-05	0.0288758	0.116583	-0.12491	-0.008327
D00464.D00465	2182890	3.14541e-05	0.000575562	0.00390171	0.055299	-0.080945	-0.025646
D00923.D00924	4498531	3.17341e-05	8.81935e-05	0.0257073	0.051123	-0.059085	-0.007962
L00041	313434	3.17756e-05	0.003257	0.000697086	-0.048414	0.104985	0.056571
D01132	5659737	3.21346e-05	9.45865e-05	0.0242957	-0.109953	0.12516	0.015207
L01324	22972748	3.21877e-05	0.000115351	0.0199576	0.0777	-0.08637	-0.00867
E00422	2304682	3.22733e-05	0.0224754	0.000102722	0.075324	-0.24168	-0.166356
F00922.F00923	4430935	3.26047e-05	0.00373122	0.000625606	-0.047034	0.08873	0.041696
C01164	17770670	3.26663e-05	0.00160919	0.00145354	0.05334	-0.09964	-0.0463
N00048	208013	3.27847e-05	6.31287e-05	0.0371963	0.13821	-0.104045	0.034165
I00606	11673737	3.3018e-05	0.000664859	0.00355889	-0.066477	0.09969	0.033213
B00725	4031863	3.31709e-05	0.00873511	0.000272231	-0.051948	0.14935	0.097402
E01573	18214573	3.32492e-05	1.27859e-05	0.186456	0.096705	-0.04559	0.051115
I00168	1852448	3.33021e-05	0.0052711	0.000453055	0.076197	-0.179445	-0.103248
N01838	15548910	3.332e-05	0.000725717	0.00329259	-0.092991	0.20951	0.116519
D02464	20546782	3.34935e-05	4.4554e-05	0.0539321	0.06723	-0.04767	0.01956
H00819	6084382	3.35069e-05	2.21765e-05	0.1084	0.112581	-0.081515	0.031066
H01643.H01644	17151772	3.35529e-05	0.00709721	0.000339215	-0.030549	0.06908	0.038531
B00549	2636440	3.40494e-05	0.0351886	6.95078e-05	-0.041733	0.144025	0.102292
M01726	19812483	3.41384e-05	3.95486e-06	0.62019	0.109926	-0.02098	0.088946
D02456	20428898	3.43576e-05	0.00059473	0.00415272	0.072474	-0.11205	-0.039576
B00295.B00296	1360051	3.4501e-05	0.00590981	0.000419786	-0.038988	0.088685	0.049697
I00762	12655229	3.46246e-05	1.92995e-05	0.129041	0.046878	-0.04519	0.001688
A00736	4115459	3.47193e-05	0.000777999	0.00321051	-0.05529	0.086605	0.031315
A01048	7844579	3.5001e-05	0.000870101	0.00289578	0.046035	-0.068105	-0.02207
D00674.D00675	3283404	3.50224e-05	0.0114649	0.000219913	0.100191	-0.25769	-0.157499
K00567	2960226	3.50681e-05	5.46145e-05	0.0462298	-0.075576	0.0856	0.010024
K01390	23734698	3.51242e-05	2.02759e-05	0.124738	0.151128	-0.109085	0.042043
J01154	9209201	3.5793e-05	0.0174355	0.000148038	0.046476	-0.131715	-0.085239
N01061.N01062	7705004	3.58578e-05	0.00164133	0.00157564	0.106593	-0.23966	-0.133067
B00808.B00809	4803790	3.63398e-05	0.00140136	0.0018722	0.044595	-0.083915	-0.03932
C00080	2838080	3.64646e-05	0.00117465	0.00224181	-0.09162	0.16227	0.07065
K00344.K00345	1618967	3.67238e-05	0.0187123	0.000141806	0.042594	-0.11708	-0.074486
D00046	229767	3.67712e-05	9.30228e-06	0.285652	0.156861	-0.07533	0.081531
N01068	7743105	3.68625e-05	0.0020489	0.00130037	0.13116	-0.27807	-0.14691
L00495	6343616	3.68748e-05	0.00378622	0.000703946	-0.096345	0.19161	0.095265
J00395	1761164	3.68755e-05	0.000673931	0.00395491	0.085185	-0.141065	-0.05588
N03229.N03230.N03231	25525708	3.70077e-05	0.0100095	0.00026731	-0.046725	0.114855	0.06813
J01456	16204422	3.7028e-05	0.000253482	0.0105618	0.052368	-0.06262	-0.010252
G00320	2013596	3.70297e-05	1.97319e-05	0.135687	0.160782	-0.093	0.067782
C00535	13261023	3.72979e-05	0.00152447	0.00176997	0.08421	-0.158285	-0.074075
G00769	5990126	3.73095e-05	1.60697e-05	0.167966	-0.182529	0.1155	-0.067029
J01063	6681679	3.74376e-05	0.000155666	0.0174037	-0.259239	0.21838	-0.040859
C01094	17384172	3.77884e-05	0.000879346	0.00311202	-0.052215	0.09324	0.041025
N02537	22029899	3.78519e-05	0.000114135	0.0240198	0.067725	-0.06956	-0.001835
C00575	13715004	3.78723e-05	4.02111e-05	0.0682174	0.127854	-0.119675	0.008179
N03166	25243745	3.79926e-05	2.37417e-05	0.115935	0.282381	-0.17151	0.110871
D00361	1690794	3.85493e-05	5.11393e-05	0.054674	0.070917	-0.059545	0.011372
N02559	22133922	3.86024e-05	3.70175e-06	0.756438	-0.207825	-0.018525	-0.22635
I00688	12165038	3.8898e-05	0.00016472	0.0171398	0.097674	-0.145875	-0.048201
B00980	7727162	3.89323e-05	0.005752	0.0004913	0.075609	-0.171065	-0.095456
N00760	4279651	3.89919e-05	0.000206148	0.013731	0.1083	-0.141595	-0.033295
E00345	1878779	3.9131e-05	0.000832472	0.00341334	0.141927	-0.18548	-0.043553
D01601	12433195	3.91816e-05	7.13013e-05	0.0399078	-0.068049	0.069425	0.001376
J00868	5204325	3.93889e-05	0.000948342	0.00301759	-0.077718	0.13173	0.054012
E01592	18299011	3.9848e-05	0.00240986	0.00120243	-0.073902	0.151975	0.078073
J01246	13168469	3.99296e-05	0.139488	2.08197e-05	0.016239	0.11112	0.127359
D00995.D00996	4933567	4.01013e-05	2.8998e-05	0.100613	0.098853	-0.06553	0.033323
L00462	6099173	4.01134e-05	0.000690814	0.00422475	-0.092367	0.15394	0.061573
E00219	1136325	4.03651e-05	0.00340436	0.000863091	-0.042735	0.071225	0.02849
D00207.D00208	937481	4.0402e-05	0.000112716	0.0260937	-0.043269	0.05218	0.008911
M00143	945570	4.04881e-05	0.000126623	0.0232812	0.077637	-0.09169	-0.014053
F00049.F00050	246879	4.05936e-05	0.000317572	0.0093088	-0.054093	0.068795	0.014702
I00548	11090657	4.06071e-05	0.00321509	0.000919812	0.047874	-0.131865	-0.083991
A00028	136831	4.0784e-05	8.15938e-05	0.0364142	-0.069783	0.08054	0.010757
N03130	25097841	4.08016e-05	0.000399015	0.00744973	0.059712	-0.078965	-0.019253
N02233	20065972	4.09553e-05	8.00801e-05	0.0372707	0.053166	-0.034375	0.018791
I00615.I00616	11760384	4.10182e-05	0.0384546	7.77431e-05	-0.032532	0.1064	0.073868
B00099	457559	4.10792e-05	0.00525362	0.000569964	-0.053124	0.081725	0.028601
G01243	16259324	4.11592e-05	0.00338051	0.000887638	-0.051657	0.11174	0.060083
D00373	1749952	4.18199e-05	0.000400684	0.00761862	-0.092253	0.125225	0.032972
F00379	1773858	4.20332e-05	1.1606e-05	0.264471	-0.232773	0.09275	-0.140023
D00440	2061052	4.25872e-05	8.96905e-05	0.0347097	0.078072	-0.07733	0.000742
B01670	17835118	4.28125e-05	0.0106094	0.000295107	-0.04701	0.12727	0.08026
H01142	11211008	4.31719e-05	0.546955	5.77609e-06	0.007749	-0.133025	-0.125276
C00983	16689767	4.33956e-05	0.000263067	0.0120765	0.179844	-0.235385	-0.055541
D01122	5574393	4.34821e-05	0.00238472	0.00133507	-0.054387	0.107335	0.052948
D02261	18948257	4.3529e-05	9.68059e-05	0.0329264	0.112476	-0.092555	0.019921
K00707	5357576	4.35581e-05	0.00411944	0.00077432	-0.042528	0.09719	0.054662
G00072.G00073	455505	4.3633e-05	0.00165512	0.00193079	0.02934	-0.04721	-0.01787
K00804	9792316	4.36506e-05	0.00896593	0.000356581	-0.046515	0.121935	0.07542
E00276	1439322	4.40191e-05	0.000673134	0.00479282	0.068952	-0.10345	-0.034498
F00353	1658171	4.42623e-05	0.000395021	0.00821589	-0.049839	0.064715	0.014876
K00350	1641083	4.4264e-05	0.39845	8.14553e-06	0.015852	-0.14874	-0.132888
D01178	5978056	4.45276e-05	0.000112465	0.0290441	0.089712	-0.09119	-0.001478
G01024	10659305	4.48916e-05	0.00298666	0.00110333	-0.048582	0.098665	0.050083
L00902	16840064	4.52952e-05	0.000558154	0.00596118	-0.073884	0.10507	0.031186
L00448	6006351	4.53219e-05	0.000300512	0.011079	0.072657	-0.084495	-0.011838
L01862	25710211	4.54953e-05	0.00232811	0.00143598	-0.088692	0.17981	0.091118
D02031	17612166	4.55117e-05	0.00103874	0.00321968	-0.049236	0.08112	0.031884
B00495	2371722	4.59655e-05	0.0394868	8.56092e-05	0.029544	-0.12238	-0.092836
I01163	14924284	4.60167e-05	0.291127	1.16255e-05	-0.021375	0.12918	0.107805
N02474.N02475	21682585	4.63771e-05	0.0118418	0.000288226	-0.043884	0.10472	0.060836
A00572.A00573	3039472	4.63859e-05	8.44306e-05	0.0404335	-0.034317	0.03938	0.005063
E01478	17576049	4.66484e-05	0.0699327	4.91141e-05	0.033123	-0.1574	-0.124277
K00013.K00014.K00015.K00016	138794	4.67588e-05	0.0166452	0.000206873	-0.03888	0.09105	0.05217
J00478	2388138	4.68309e-05	7.31363e-06	0.471611	0.187038	-0.050665	0.136373
N00310	1470511	4.70072e-05	0.000498679	0.00694476	0.055008	-0.080465	-0.025457
J00577.J00578	3228259	4.70708e-05	7.15202e-05	0.0484935	0.076737	-0.068345	0.008392
D00542.D00543	2566584	4.73238e-05	0.0028154	0.00123904	0.027438	-0.0553	-0.027862
B00662	3319273	4.75014e-05	0.0126902	0.000276004	-0.031863	0.087235	0.055372
L00099.L00100	677381	4.77697e-05	0.00653763	0.000539017	0.053376	-0.140715	-0.087339
H00352	2088331	4.79164e-05	0.00254522	0.00138911	-0.0672	0.114025	0.046825
D00832	4026367	4.79224e-05	0.000527628	0.0067018	0.100578	-0.15481	-0.054232
M00462	6978577	4.80988e-05	0.000569353	0.00623534	-0.032307	0.04996	0.017653
A00673	3731949	4.81589e-05	5.46318e-05	0.0650701	0.066246	-0.05432	0.011926
H00513	3052359	4.83619e-05	0.000179879	0.0198527	-0.039222	0.04732	0.008098
L00465	6117254	4.85132e-05	0.00413901	0.000865701	-0.052566	0.09194	0.039374
B00061	300730	4.87635e-05	3.38747e-05	0.106366	0.078414	-0.0517	0.026714
M00971	16296174	4.90646e-05	0.0469773	7.72105e-05	0.037434	-0.1604	-0.122966
D00089	410045	4.95985e-05	0.185826	1.97485e-05	-0.022887	0.11399	0.091103
B01706	18008858	4.96169e-05	2.25264e-05	0.162975	0.199698	-0.138575	0.061123
N03116	25013564	4.96355e-05	1.40937e-05	0.260594	0.077955	0.012165	0.09012
L01249	22511076	4.98096e-05	0.000159213	0.0231555	-0.1179	0.126395	0.008495
L00803.L00804	12670773	5.00298e-05	7.47124e-05	0.0495802	0.107229	-0.081835	0.025394
C01335	18577565	5.01043e-05	0.000476565	0.00778534	0.088443	-0.125135	-0.036692
J00762	4513045	5.03444e-05	1.29288e-05	0.288459	0.187947	-0.08437	0.103577
I01062	14418943	5.04265e-05	0.0752693	4.9635e-05	0.025701	-0.084215	-0.058514
C01125	17595450	5.05632e-05	0.000203444	0.0184174	-0.07455	0.099305	0.024755
I00955	13797356	5.06354e-05	0.000145204	0.0258444	-0.062142	0.075125	0.012983
J01804	18835485	5.06773e-05	8.04027e-05	0.0467157	-0.074712	0.07048	-0.004232
N02657.N02658	22744758	5.10122e-05	0.015021	0.000251839	-0.034407	0.081895	0.047488
E01576.E01577	18234655	5.13499e-05	1.55686e-05	0.244719	0.167406	-0.083235	0.084171
H02462	24401959	5.17859e-05	0.0170969	0.000224888	-0.106905	0.32416	0.217255
L00896	16661665	5.18154e-05	0.00686254	0.000560617	0.044346	-0.11098	-0.066634
K00729	5555569	5.18897e-05	2.69425e-05	0.143016	0.103863	-0.06302	0.040843
L00981	20169302	5.21221e-05	0.0119101	0.00032509	-0.02844	0.06308	0.03464
A00052	220108	5.21638e-05	3.69414e-05	0.104901	0.042051	-0.03835	0.003701
D01198.D01199	6174272	5.2205e-05	0.00724823	0.000535098	-0.052707	0.116285	0.063578
G00414.G00415	2677898	5.2313e-05	0.000175719	0.0221215	-0.099039	0.114525	0.015486
D02024.D02025	17565388	5.26581e-05	0.000117462	0.033329	0.091473	-0.095695	-0.004222
B00414	1945779	5.26985e-05	3.73365e-05	0.104941	0.156921	-0.12813	0.028791
M00038.M00039	230161	5.27602e-05	0.00158112	0.00248121	-0.048816	0.082445	0.033629
B00434	2022437	5.30672e-05	0.000161479	0.0244475	-0.093204	0.11729	0.024086
E01288.E01289	16161924	5.3385e-05	0.00344423	0.00115361	0.126486	-0.238015	-0.111529
H01681	17346438	5.35295e-05	8.32734e-06	0.478535	0.095751	-0.028175	0.067576
B00989	7950291	5.35981e-05	6.23849e-06	0.63965	0.203082	-0.04587	0.157212
J00200	937753	5.37105e-05	0.00146288	0.00273399	-0.105561	0.19549	0.089929
N01577	13838799	5.37814e-05	0.000897556	0.00446233	-0.061623	0.08769	0.026067
F00093	457917	5.37962e-05	0.0146573	0.000273337	-0.044514	0.11783	0.073316
J00273.J00274	1287294	5.40049e-05	0.00125961	0.00319399	0.145569	-0.304525	-0.158956
N02873	23906062	5.43827e-05	0.013845	0.000292784	-0.051312	0.10814	0.056828
D01194	6114095	5.43927e-05	0.000127404	0.0318231	-0.098604	0.10475	0.006146
K00055	287420	5.44161e-05	0.000660725	0.00613914	-0.040059	0.06675	0.026691
H00472	2865212	5.44223e-05	0.000209868	0.0193301	0.054078	-0.05684	-0.002762
K00021	156973	5.46335e-05	0.00075059	0.00542747	-0.045642	0.071495	0.025853
H00151	730686	5.49183e-05	0.000253428	0.0161653	0.090135	-0.12522	-0.035085
H02001	19352542	5.49379e-05	4.69958e-05	0.0872064	-0.089085	0.07417	-0.014915
N01372	9873748	5.52049e-05	4.37764e-05	0.0941116	0.086103	-0.059945	0.026158
N03119	25024529	5.52055e-05	0.000198588	0.0207461	-0.10221	0.115535	0.013325
F00232.F00233	1109134	5.52957e-05	0.000504705	0.00817742	-0.050562	0.07553	0.024968
H00876	6628590	5.58173e-05	0.03557	0.000117213	0.044982	-0.17849	-0.133508
M01859	20471278	5.59427e-05	0.00505795	0.000826303	-0.047943	0.101855	0.053912
J01095	7696810	5.59733e-05	0.00162854	0.00256786	0.119091	-0.1706	-0.051509
H00647	3727420	5.60915e-05	0.000392366	0.0106824	0.061968	-0.09014	-0.028172
L01230	22423081	5.61933e-05	7.79623e-06	0.538676	0.261393	-0.01857	0.242823
G00862	7841716	5.65306e-05	0.000980411	0.00431134	-0.064047	0.101835	0.037788
M00823	15468780	5.68114e-05	7.08111e-06	0.60013	0.246954	-0.060815	0.186139
L01633	24704422	5.70092e-05	5.71447e-05	0.0746452	0.118107	-0.0964	0.021707
F01094	5306800	5.82605e-05	0.0130494	0.000334642	0.101001	-0.26472	-0.163719
M00365	6230731	5.83245e-05	0.00116264	0.00376048	-0.047772	0.07962	0.031848
M00723	14852393	5.83304e-05	9.45264e-05	0.0462573	0.070608	0.031705	0.102313
I01094	14605408	5.86253e-05	0.0002556	0.0172005	0.054504	-0.05925	-0.004746
J01545	17231893	5.86896e-05	6.71134e-06	0.655853	-0.081189	0.015745	-0.065444
K00625	3353604	5.8709e-05	9.89204e-05	0.0445129	-0.047202	0.04658	-0.000622
N03126	25080613	5.91827e-05	0.166985	2.6599e-05	0.02076	-0.139035	-0.118275
H01502.H01503	16394404	5.92849e-05	0.00197052	0.00225826	0.043146	-0.0768	-0.033654
K00234	1074292	5.96134e-05	0.00356476	0.00125579	-0.05391	0.10869	0.05478
M00307	5400176	5.98091e-05	0.00108852	0.00412717	0.081864	-0.143275	-0.061411
B00280.B00281	1261577	5.98132e-05	3.59398e-05	0.12501	0.121842	-0.05946	0.062382
A00070.A00071	305660	5.99374e-05	8.04452e-05	0.055975	-0.034875	0.040145	0.00527
N03287.N03288.N03289	25759977	6.00678e-05	0.00711146	0.000634682	-0.044679	0.09556	0.050881
H01498	16361205	6.02507e-05	0.000834899	0.00542386	-0.05949	0.108575	0.049085
N00224	1049387	6.03553e-05	0.000217885	0.0208224	0.063969	-0.075395	-0.011426
F00564.F00565	2628242	6.04597e-05	0.000466607	0.00974131	0.067059	-0.102595	-0.035536
C01001	16809055	6.09871e-05	1.40731e-05	0.326031	0.093414	-0.027355	0.066059
B00020	109993	6.12317e-05	0.000443973	0.0103794	-0.071214	0.094115	0.022901
H01266.H01267	14986195	6.1266e-05	0.00741328	0.000621985	0.03339	-0.074425	-0.041035
L02013	26464970	6.15207e-05	0.000186762	0.0248	-0.061188	0.082505	0.021317
A00586	3129420	6.19197e-05	0.00131968	0.00353433	-0.054444	0.09759	0.043146
J00243.J00244	1162948	6.23906e-05	0.00995685	0.000472293	0.029304	-0.08277	-0.053466
J01064	6687127	6.25556e-05	9.91197e-05	0.0475788	0.099666	-0.089795	0.009871
B00274	1228995	6.27756e-05	0.0068993	0.000686148	-0.065739	0.140065	0.074326
N00961	6600628	6.28135e-05	0.000111303	0.0425598	0.07659	-0.070125	0.006465
I00672	12095146	6.29692e-05	0.000673351	0.00705387	-0.061437	0.097895	0.036458
D00978	4812814	6.29825e-05	0.0101055	0.000470121	-0.037164	0.084825	0.047661
L01410	23485499	6.31026e-05	0.0212253	0.00022429	0.045336	-0.143795	-0.098459
A01115	10762983	6.31798e-05	0.00231999	0.00205472	0.054684	-0.11695	-0.062266
N02707.N02708	22977493	6.31912e-05	0.000406734	0.0117223	-0.05406	0.07685	0.02279
M01018	16535576	6.32696e-05	0.00301429	0.00158387	0.039588	-0.07339	-0.033802
N01010	7323677	6.33938e-05	0.000107534	0.0444918	0.166095	-0.161385	0.00471
I00088	740454	6.37963e-05	0.0042556	0.00113198	-0.032847	0.06853	0.035683
E00233	1200492	6.39259e-05	0.00062005	0.00778621	-0.04377	0.062545	0.018775
E00538	3050372	6.4028e-05	0.000340632	0.0141976	-0.085272	0.090105	0.004833
C00699	14861086	6.4067e-05	0.00116163	0.00416602	0.074568	-0.16159	-0.087022
N01304	9404202	6.42101e-05	0.00455841	0.0010642	0.046797	-0.09862	-0.051823
G00775.G00776	6106646	6.43069e-05	8.5718e-05	0.0566855	-0.050184	0.04535	-0.004834
D02027	17593886	6.43624e-05	0.00367501	0.0013234	-0.120183	0.25172	0.131537
K00736	5650556	6.44964e-05	0.0101453	0.000480464	-0.049152	0.128335	0.079183
B01540.B01541	17058580	6.47819e-05	0.000252161	0.0194233	0.070665	-0.088565	-0.0179
H00337	2014117	6.49188e-05	0.0038607	0.00127153	0.026649	-0.065875	-0.039226
M00918.M00919.M00920.M00921	16059902	6.51395e-05	0.0506382	9.72993e-05	0.03954	-0.140075	-0.100535
M00419	6679122	6.51548e-05	0.000509164	0.00967922	0.173364	-0.264215	-0.090851
I00699	12257499	6.53969e-05	0.7406	6.68124e-06	0.008955	-0.21506	-0.206105
D02071	17821664	6.56854e-05	0.00526468	0.000944358	-0.035496	0.071715	0.036219
M00741.M00742	14972183	6.57885e-05	4.40681e-05	0.113011	0.189267	-0.13714	0.052127
D00469	2205259	6.59005e-05	0.00840914	0.000593326	-0.051822	0.13355	0.081728
J01806	18842880	6.59246e-05	0.00947621	0.000526723	-0.077046	0.1839	0.106854
D01924	16903390	6.59762e-05	0.000120426	0.0414824	0.156234	-0.17578	-0.019546
L01456	23805856	6.60117e-05	0.0130037	0.000384387	0.038223	-0.106575	-0.068352
D00645	3155942	6.63434e-05	0.00156795	0.00320523	0.113154	-0.167565	-0.054411
B00550	2639485	6.64647e-05	0.0022445	0.00224352	-0.032589	0.05818	0.025591
F02071	19095375	6.66355e-05	0.00275231	0.00183468	0.045882	-0.09316	-0.047278
G00779	6274730	6.66534e-05	0.000112991	0.0447032	0.081264	-0.06623	0.015034
C00579	13761370	6.68536e-05	0.551296	9.19194e-06	-0.009879	0.123415	0.113536
N01455	12118430	6.68721e-05	0.000137887	0.0367621	-0.040473	0.0434	0.002927
H00692	4001843	6.69381e-05	0.000128873	0.0393753	-0.058797	0.065425	0.006628
M00942.M00943.M00944	16161006	6.70113e-05	0.00597907	0.000849701	-0.038277	0.081475	0.043198
J00463	2232280	6.72214e-05	0.176553	2.88732e-05	0.03522	-0.22545	-0.19023
M01014	16507527	6.74326e-05	0.210585	2.42894e-05	0.019602	-0.115005	-0.095403
E01205	15187796	6.74694e-05	0.0021007	0.00243634	-0.102258	0.18618	0.083922
D02114	18019654	6.75658e-05	6.79393e-06	0.754486	0.169737	0.021625	0.191362
L00397.L00398	5413176	6.76387e-05	0.00133073	0.00385645	0.058848	-0.100865	-0.042017
A01075.A01076	8328302	6.78512e-05	0.00600167	0.000857987	-0.03471	0.067905	0.033195
M00861	15719710	6.80386e-05	1.8841e-05	0.274123	0.076002	-0.026835	0.049167
H01340	15550332	6.80744e-05	0.000151715	0.0340618	0.101511	-0.08975	0.011761
L00449	6007779	6.83581e-05	0.00119517	0.00434332	0.1332	-0.222	-0.0888
D02226	18668541	6.83892e-05	0.00104607	0.00496484	-0.101265	0.151035	0.04977
J01194	11160817	6.86977e-05	0.00719914	0.000724936	-0.047598	0.134125	0.086527
L00307	4148314	6.87233e-05	0.00218196	0.00239281	0.089085	-0.169185	-0.0801
I00431	9358284	6.87744e-05	0.0187788	0.000278251	-0.033567	0.07443	0.040863
I00060.I00061	522532	6.92392e-05	0.000722055	0.00728955	0.051024	-0.068655	-0.017631
L00466	6121730	6.99081e-05	1.14024e-05	0.466439	0.087969	-0.023335	0.064634
E00692.E00693	4313724	7.00605e-05	2.28051e-05	0.233766	0.070722	-0.03282	0.037902
I00825	13015613	7.0389e-05	0.00259099	0.00206798	0.054294	-0.101845	-0.047551
C00399	9731520	7.04466e-05	0.00012522	0.0428275	0.062565	-0.03579	0.026775
K00559	2916496	7.04976e-05	0.0144969	0.000370221	-0.034665	0.079465	0.0448
F00301	1417473	7.05805e-05	0.000620183	0.00866502	-0.030213	0.05037	0.020157
I01124	14734726	7.0618e-05	0.00108253	0.00496704	0.08865	-0.163505	-0.074855
N03343	25980064	7.08178e-05	2.60072e-05	0.207383	0.111618	-0.06605	0.045568
C00934	16443828	7.08667e-05	0.0152652	0.000353581	-0.051696	0.15293	0.101234
E01386	17023475	7.09041e-05	0.000261305	0.0206677	-0.099075	0.144945	0.04587
H02100	20443747	7.10071e-05	1.65193e-05	0.327439	0.039936	-0.018235	0.021701
N01871	15790527	7.10659e-05	0.00122942	0.00440363	0.189096	-0.32413	-0.135034
N00107	486776	7.14086e-05	2.7417e-05	0.198497	0.137775	0.03098	0.168755
H02505	24665230	7.14669e-05	0.00323846	0.00168197	0.053061	-0.1005	-0.047439
L01972	26295988	7.14947e-05	0.000919316	0.00592754	-0.085887	0.132405	0.046518
M00821	15461643	7.20305e-05	0.000145297	0.0378089	0.166119	-0.170025	-0.003906
B00311.B00312	1436428	7.20711e-05	0.00523099	0.00105083	0.056718	-0.122015	-0.065297
F01406	11152986	7.20723e-05	1.56455e-05	0.351343	0.100653	0.03388	0.134533
H02394	23952742	7.21005e-05	0.00169998	0.00323491	0.041673	-0.07303	-0.031357
E01388	17041550	7.22668e-05	0.0164568	0.000335	-0.029682	0.07149	0.041808
M00875.M00876	15813850	7.2489e-05	0.00047851	0.0115596	-0.094569	0.157655	0.063086
D00831	4023351	7.27248e-05	0.000545477	0.0101761	0.067407	-0.110445	-0.043038
H02111	20600275	7.29406e-05	0.0450171	0.000123702	0.041424	-0.1278	-0.086376
K00321	1477774	7.2961e-05	0.00154028	0.00361647	0.086535	-0.146675	-0.06014
C00211.C00212.C00213	4507472	7.3037e-05	0.00646823	0.000862161	0.028326	-0.064445	-0.036119
D00886	4315334	7.30871e-05	0.00221265	0.00252223	0.035016	-0.053385	-0.018369
M01038	16623443	7.32396e-05	2.88914e-05	0.193601	0.148065	0.06508	0.213145
H02176	21511215	7.38958e-05	3.49581e-05	0.161556	0.077106	-0.06105	0.016056
M00160	1247311	7.39312e-05	0.0109735	0.000514932	0.07545	-0.18585	-0.1104
M00271	4896767	7.40412e-05	0.000368995	0.0153382	-0.119226	0.14256	0.023334
H01724	17572790	7.44504e-05	0.00034444	0.01653	0.124062	-0.1224	0.001662
G00552	3687531	7.45581e-05	0.00200517	0.00284391	0.0531	-0.095965	-0.042865
L00308	4154773	7.49354e-05	0.000117886	0.0486381	-0.048657	0.045625	-0.003032
M00753.M00754	15044902	7.5054e-05	0.000987744	0.00581486	-0.053703	0.08144	0.027737
C01101	17415249	7.50704e-05	0.000963513	0.0059625	-0.053232	0.08483	0.031598
M01612	19305405	7.536e-05	0.000154513	0.0373364	0.068928	-0.07366	-0.004732
K00502.K00503	2531275	7.53963e-05	0.851177	6.78115e-06	0.00249	-0.10577	-0.10328
D02531.D02532.D02533	20871670	7.57135e-05	0.00378164	0.00153327	-0.022158	0.03884	0.016682
I00324	4743774	7.59506e-05	6.61956e-05	0.0878901	-0.07008	0.05215	-0.01793
F00148	673731	7.64832e-05	0.0257906	0.000227297	0.041607	-0.12544	-0.083833
B00566	2752264	7.72144e-05	0.0006102	0.0097064	0.067536	-0.10462	-0.037084
K00573.K00574	2983515	7.72205e-05	0.00577373	0.00102592	0.030681	-0.07251	-0.041829
G00306.G00307	1894269	7.74878e-05	0.000246815	0.0240892	0.056061	-0.025345	0.030716
B00998	8301045	7.82243e-05	5.22686e-05	0.114922	0.073779	-0.058615	0.015164
N03301.N03302.N03303.N03304	25799487	7.83503e-05	0.0421592	0.000142728	0.032046	-0.113605	-0.081559
M01336	17984480	7.85489e-05	7.59953e-05	0.0793971	0.152649	-0.14143	0.011219
B01019	9090931	7.87836e-05	1.1045e-05	0.548062	0.158349	-0.03859	0.119759
B01271	14910494	7.88901e-05	7.03241e-06	0.862037	-0.135867	-0.00751	-0.143377
H01391	15869470	7.8985e-05	0.000975447	0.00622289	-0.076329	0.138395	0.062066
L01225	22397519	7.93093e-05	0.00101095	0.00603106	0.059106	-0.09755	-0.038444
L00862	15324311	7.98719e-05	9.80441e-05	0.0626653	0.05001	-0.03585	0.01416
F00777	3724608	7.98761e-05	9.56239e-05	0.0642551	-0.125769	0.1064	-0.019369
B01346	15613812	7.9943e-05	0.000211596	0.0290643	0.061458	-0.069095	-0.007637
H00099	470444	8.00903e-05	6.62656e-05	0.0929921	0.053943	-0.03792	0.016023
B01332	15429613	8.0412e-05	4.4082e-05	0.140397	0.092187	-0.06529	0.026897
M01729	19833835	8.11948e-05	4.90003e-05	0.127638	0.119115	-0.08455	0.034565
H00671	3812167	8.13452e-05	9.95832e-06	0.629308	0.123465	0.02385	0.147315
A01045.A01046	7826483	8.18529e-05	0.00824256	0.000765447	0.061962	-0.151035	-0.089073
F01697	16785033	8.24202e-05	0.0269252	0.000236085	0.040794	-0.11785	-0.077056
L00197	1490410	8.24239e-05	0.00203577	0.00312262	-0.066921	0.115115	0.048194
A01055	7971736	8.32129e-05	0.0317157	0.000202515	0.04719	-0.15576	-0.10857
B01437	16299496	8.39589e-05	0.0302153	0.000214637	-0.057966	0.194095	0.136129
I01008	14110836	8.41491e-05	0.00292447	0.00222305	-0.052071	0.094675	0.042604
H00480	2891959	8.4363e-05	9.74993e-06	0.668638	0.119622	-0.02434	0.095282
A01177	11965418	8.44378e-05	0.000150591	0.0433321	0.092274	-0.090665	0.001609
F00199.F00200	927453	8.45223e-05	7.7186e-05	0.0846333	0.095787	-0.079485	0.016302
C00881	16136821	8.4679e-05	0.0011438	0.00572273	-0.060333	0.095555	0.035222
M01961	20936038	8.52156e-05	0.00422941	0.00155828	0.081945	-0.15942	-0.077475
H01999.H02000	19345917	8.5218e-05	0.039329	0.000167581	0.032928	-0.11113	-0.078202
N02222	19993883	8.53938e-05	1.49148e-05	0.442884	-0.155412	0.01298	-0.142432
A00937	5823195	8.56551e-05	0.00188508	0.00351573	-0.032259	0.053575	0.021316
C01119	17538689	8.57236e-05	0.000154005	0.0430713	0.034386	-0.051045	-0.016659
M00215.M00216	2678988	8.58053e-05	0.0423891	0.000156645	-0.021813	0.060765	0.038952
B00260	1158952	8.58246e-05	7.72431e-05	0.0859839	-0.094743	0.081005	-0.013738
C00210	4502415	8.60894e-05	0.000104656	0.0636742	0.100434	-0.080685	0.019749
D02064.D02065	17795352	8.6158e-05	0.0289027	0.000230762	0.033411	-0.10013	-0.066719
C01234	18135661	8.63041e-05	0.000486738	0.0137279	-0.104886	0.11032	0.005434
D00076.D00077.D00078	353649	8.65699e-05	0.0671805	9.97939e-05	0.029982	-0.120785	-0.090803
I01145	14837322	8.6646e-05	0.00212605	0.00315637	0.067266	-0.119795	-0.052529
H01882	18504692	8.67928e-05	0.000533378	0.0126044	0.073134	-0.10429	-0.031156
A00589	3142180	8.69859e-05	0.000805898	0.00836227	-0.059823	0.075525	0.015702
M01349	18031140	8.75676e-05	1.87522e-05	0.361984	-0.105756	0.046625	-0.059131
J00066	296398	8.792e-05	2.91478e-05	0.233898	-0.132138	0.070165	-0.061973
F01263	6674743	8.80961e-05	0.00147131	0.00464376	-0.068148	0.11386	0.045712
C00689	14802866	8.91131e-05	6.23665e-05	0.110925	0.064236	-0.03928	0.024956
L01802.L01803.L01804	25450760	8.95618e-05	0.000730656	0.00951987	0.088107	-0.11261	-0.024503
I01157	14888138	8.97755e-05	0.853282	8.17285e-06	-0.004416	0.183435	0.179019
G00957	9078725	8.99317e-05	0.00232633	0.0030034	0.091734	-0.177995	-0.086261
F01982	18536507	8.99353e-05	0.000134532	0.0519369	-0.102444	0.1162	0.013756
A00256	1243970	8.99773e-05	0.00780883	0.000895235	0.05358	-0.110315	-0.056735
K01429	23915692	9.00313e-05	1.26991e-05	0.550848	0.169014	-0.038475	0.130539
G00834	7543500	9.01296e-05	0.000338672	0.0206795	-0.069888	0.091545	0.021657
H00212	1149257	9.02827e-05	0.000193024	0.0363502	-0.045519	0.06768	0.022161
I01073	14486753	9.03936e-05	0.0594594	0.000118162	-0.028749	0.10596	0.077211
D01996	17418810	9.04327e-05	7.9877e-05	0.0879991	0.155601	-0.110425	0.045176
F00798	3843611	9.06858e-05	0.000166622	0.042314	-0.069855	0.064995	-0.00486
F00628	2913823	9.07056e-05	0.00471978	0.00149416	0.048327	-0.096795	-0.048468
A00663	3672920	9.1088e-05	0.00448059	0.00158112	0.056166	-0.116295	-0.060129
H02220	22305245	9.11892e-05	0.000748411	0.00947727	-0.088272	0.141535	0.053263
J01015.J01016	6382568	9.12352e-05	0.00716313	0.000990736	-0.049755	0.10022	0.050465
N03314	25850186	9.13247e-05	0.00672645	0.00105618	0.038133	-0.0821	-0.043967
D00737	3583853	9.13964e-05	2.95679e-05	0.240476	0.080748	-0.033255	0.047493
B01124	12975654	9.14785e-05	0.000609217	0.0116827	0.084177	-0.095625	-0.011448
H01613	16994784	9.15139e-05	0.00274689	0.00259213	-0.059901	0.12036	0.060459
C00856	16028898	9.19215e-05	0.000254213	0.0281444	0.09465	-0.10312	-0.00847
L01345	23069797	9.20019e-05	0.00125321	0.00571449	-0.06564	0.104175	0.038535
I00785	12770405	9.24789e-05	0.00262379	0.00274479	-0.066915	0.12053	0.053615
H01616	17008243	9.27377e-05	0.670173	1.07787e-05	0.010116	-0.180855	-0.170739
H00754	5219839	9.30332e-05	0.000126878	0.0571301	-0.054792	0.062875	0.008083
L00258	3430290	9.31193e-05	0.000150751	0.0481312	-0.059472	0.09231	0.032838
L01762	25271799	9.32988e-05	0.0333212	0.00021821	0.048981	-0.144435	-0.095454
H02299	23159421	9.33032e-05	0.000115266	0.0630836	0.05604	-0.0383	0.01774
N00768	4348133	9.39677e-05	0.00716952	0.00102204	-0.024987	0.080875	0.055888
A00144	680005	9.40594e-05	0.0271791	0.000269889	-0.028245	0.07658	0.048335
C01135	17635124	9.43528e-05	0.000240043	0.0306618	-0.072468	0.080895	0.008427
B00504.B00505	2420072	9.44115e-05	3.01047e-05	0.24465	0.072894	-0.03316	0.039734
H00537	3200292	9.45336e-05	0.0378578	0.00019482	0.026469	-0.09711	-0.070641
H02304	23211922	9.4602e-05	0.00189868	0.00388756	0.070596	-0.11197	-0.041374
B01546	17073864	9.47195e-05	0.00553617	0.00133507	0.046377	-0.082485	-0.036108
E01642	19735154	9.51069e-05	3.45628e-05	0.214797	0.102633	-0.06645	0.036183
N00487	2419130	9.55417e-05	0.0019105	0.00390515	0.082158	-0.143665	-0.061507
J01512	16702701	9.57317e-05	0.00227931	0.00328032	0.053697	-0.115035	-0.061338
F01913	18153673	9.58292e-05	0.000124994	0.0598838	-0.065274	0.0753	0.010026
H01793	18036210	9.67037e-05	0.000158841	0.0475902	-0.064647	0.064685	3.8e-05
L01054	20980041	9.74351e-05	7.1354e-05	0.10681	-0.08922	0.06581	-0.02341
C01351	18643502	9.74734e-05	8.14383e-06	0.936237	0.081513	-0.001635	0.079878
A00979	6526721	9.75309e-05	0.000188158	0.0405481	0.04722	-0.04058	0.00664
D00747	3627960	9.80824e-05	0.000226499	0.0338909	0.245022	-0.17362	0.071402
I00063	533331	9.81449e-05	0.000260999	0.0294314	0.107127	-0.12258	-0.015453
A01170	11792001	9.84444e-05	0.366117	2.10506e-05	-0.016695	0.13258	0.115885
F00320	1505461	9.8713e-05	0.00511083	0.00151244	-0.052779	0.11476	0.061981
F01208	6152883	9.88634e-05	9.20542e-06	0.84109	-0.134208	-0.007855	-0.142063
J01389	15502603	9.89691e-05	0.000205841	0.0376581	0.041781	-0.04006	0.001721
H02234	22442535	9.93375e-05	0.00284329	0.00273729	0.065037	-0.12391	-0.058873
F00792.F00793	3814752	9.94039e-05	0.14701	5.29794e-05	-0.037989	0.197245	0.159256
M00810	15391146	9.94195e-05	0.000239251	0.0325594	0.047085	-0.052455	-0.00537
D00551.D00552	2599236	9.94269e-05	0.000606865	0.0128373	-0.056994	0.073	0.016006
H00846	6352456	9.96165e-05	5.30746e-05	0.147087	-0.057156	0.04384	-0.013316
B01470	16592881	9.99832e-05	0.000447843	0.0175012	0.070569	-0.08086	-0.010291
I00315	4389980	0.000100354	0.0145167	0.000542092	-0.040425	0.09602	0.055595
H00744	5031688	0.000100512	0.0137046	0.000575191	0.050295	-0.12618	-0.075885
I00329	5017220	0.000101015	0.00081965	0.00966945	0.047103	-0.062355	-0.015252
M00578	10959347	0.000101029	0.00531034	0.0014927	-0.040119	0.07425	0.034131
E01540	18033255	0.000102055	0.000520542	0.0153958	0.039738	-0.042025	-0.002287
A00178.A00179.A00180.A00181	864822	0.00010216	0.000947933	0.00846386	-0.049821	0.069685	0.019864
M01609	19297133	0.000102372	0.0149326	0.000538497	0.043083	0.069925	0.113008
N02862.N02863	23842971	0.000102376	0.000676328	0.01189	-0.025767	0.036045	0.010278
H00745	5063051	0.00010246	0.000700922	0.011483	0.076476	-0.120025	-0.043549
J00731	4333852	0.000102601	0.00243341	0.00331253	-0.081276	0.132915	0.051639
G00704	4911717	0.000103374	0.00623188	0.00130404	0.038997	-0.09128	-0.052283
B01294	15080490	0.000103667	0.0021407	0.00380795	0.082578	-0.143245	-0.060667
B00963.B00964.B00965	7372053	0.000104073	0.00751733	0.00108899	-0.043845	0.087175	0.04333
G00431.G00432	2783097	0.00010414	7.01944e-05	0.116704	-0.066657	0.041265	-0.025392
C01191	17957763	0.000104168	0.00103081	0.00794957	-0.052023	0.066335	0.014312
M00446.M00447	6851864	0.000104957	0.000173935	0.0474997	0.052572	-0.051015	0.001557
J01517	16748348	0.000105111	0.00180851	0.00457555	-0.049224	0.074165	0.024941
N02643	22644568	0.000105141	0.000758063	0.0109193	0.041211	-0.050535	-0.009324
L00067.L00068	492103	0.000105264	0.000614213	0.0134937	-0.104769	0.15485	0.050081
J01755	18564756	0.000106562	0.0404144	0.000207823	-0.025119	0.059035	0.033916
H02103	20499726	0.000106589	0.000530466	0.0158377	0.087639	-0.10851	-0.020871
A00496	2580862	0.00010668	0.00181225	0.00464017	0.151677	-0.18396	-0.032283
N02776	23282326	0.000107879	0.0241142	0.000352977	0.042678	-0.144825	-0.102147
D01888	16530079	0.000108234	0.0146357	0.000583654	0.053583	-0.163245	-0.109662
B00240	1040150	0.000108738	0.000183825	0.0467046	-0.076653	0.07918	0.002527
C00915.C00916	16368498	0.000109368	0.00111268	0.00776451	0.024228	-0.03522	-0.010992
H00723	4559047	0.000110108	0.000821507	0.0105939	0.041751	-0.045075	-0.003324
D00130	597328	0.000110299	4.10459e-05	0.212428	-0.067197	0.051895	-0.015302
N03336	25953676	0.000110493	8.42164e-05	0.103732	-0.148707	0.127595	-0.021112
K01213	21477261	0.000110674	0.00149189	0.00586604	-0.06903	0.11505	0.04602
K00749	5924995	0.000110706	6.411e-05	0.136551	0.072201	-0.047725	0.024476
F00864.F00865	4171906	0.000111409	0.0024046	0.00366572	0.057825	-0.114385	-0.05656
J00079	361566	0.000111624	0.0274895	0.000321326	-0.064344	0.2338	0.169456
N01510	12913574	0.000111726	0.00209681	0.00421684	0.107526	-0.202465	-0.094939
N00574	2914494	0.000112041	0.00043802	0.0202478	0.070332	-0.08476	-0.014428
B00990	7958394	0.000112272	0.000348216	0.0255266	0.088635	-0.056665	0.03197
C00705	14897232	0.000112288	0.000901535	0.0098612	-0.029409	0.045005	0.015596
J01844	19066940	0.000112441	5.16382e-05	0.172417	0.097476	-0.085415	0.012061
L01141	21801422	0.000112544	0.00358678	0.00248474	-0.044922	0.0773	0.032378
E00665.E00666	4184231	0.000112616	0.000247659	0.0360107	0.042417	-0.033735	0.008682
B00102.B00103	470146	0.00011271	0.00225309	0.00396189	0.124158	-0.186555	-0.062397
D01093	5406365	0.000112819	0.10769	8.2978e-05	-0.028188	0.120125	0.091937
N02939.N02940	24195743	0.000112993	0.000817973	0.0109427	-0.050382	0.08909	0.038708
D00092	431624	0.000113107	0.17779	5.04001e-05	0.041748	-0.24865	-0.206902
[truncated: 14,278 more rows]
