# Supplementary material for: Predicting evolutionary change at the DNA level in a natural Mimulus population
Source: PLoS Genet. 2021 Jan 13;17(1):e1008945. doi: 10.1371/journal.pgen.1008945 (PMC7837469; doi:10.1371/journal.pgen.1008945)
Supplement: S1 File — (GZ) [file pgen.1008945.s011.tar.gz]

Archive with 24 entries (22 files):
- S1.File
- S1.File/Supplemental File 1 key.docx
- S1.File/Supplemental.File.1
- S1.File/Supplemental.File.1/Borice.Genomic.dt1.py
- S1.File/Supplemental.File.1/Control.txt
- S1.File/Supplemental.File.1/gsc.13.14.c
- S1.File/Supplemental.File.1/gsc.13.14.split.c
- S1.File/Supplemental.File.1/gsc.2013.c
- S1.File/Supplemental.File.1/gsc.2013.split.c
- S1.File/Supplemental.File.1/gsc.2014.c
- S1.File/Supplemental.File.1/I00422.linepairLL.2.txt.gz
- S1.File/Supplemental.File.1/LD.among.selected.loci.py
- S1.File/Supplemental.File.1/linepairLL.2013.fullsim.py
- S1.File/Supplemental.File.1/linepairLL.2014.fullsim.py
- S1.File/Supplemental.File.1/molecular.tests.py
- S1.File/Supplemental.File.1/out.self.2013.txt
- S1.File/Supplemental.File.1/out.self.2014.txt
- S1.File/Supplemental.File.1/p.Uij.2013.py
- S1.File/Supplemental.File.1/p.Uij.2014.py
- S1.File/Supplemental.File.1/p1.py
- S1.File/Supplemental.File.1/p2.py
- S1.File/Supplemental.File.1/p3.py
- S1.File/Supplemental.File.1/p4.py
- S1.File/Supplemental.File.1/p5.py
