# Supplementary material for: Predicting evolutionary change at the DNA level in a natural Mimulus population
Source: PLoS Genet. 2021 Jan 13;17(1):e1008945. doi: 10.1371/journal.pgen.1008945 (PMC7837469; doi:10.1371/journal.pgen.1008945)
Supplement: S1 File — (GZ) [file pgen.1008945.s011.tar.gz › S1.File/Supplemental.File.1/Borice.Genomic.dt1.py]

# b1 :: beta version 1
# dt1 :: deals with input datatype 1
# user defined parameters read from Control.txt

import copy
import sys
from math import pow, log, exp
from random import random
from random import randint
from numpy.random import beta
import scipy.stats 


inx=open("Control.txt", "rU")
for line_idx, line in enumerate(inx):
        cols = line.split('\t') 
	u1=cols[0].split("=")
	if u1[0]=="InputDataType":
		InputDataType=int(u1[1])
		if InputDataType != 1:
			print "Using wrong program version for this input data type "
			break
	elif u1[0]=="FILEPREFIX":
		FILEPREFIX=u1[1]		# main input file is [FILEPREFIX].genotypes.txt 
	elif u1[0]=="rep":
		rep=u1[1]			# appended to front of outputs to distinguish this run of program (one chain)
	elif u1[0]=="NoSubpops":
		NoSubpops=int(u1[1])		# number of subpopulations (details in popfile)
	elif u1[0]=="NoFamilies":
		NoFamilies=int(u1[1])		# number of families
	elif u1[0]=="popfile":
		popfile=u1[1]			# file containing location of each maternal family
	elif u1[0]=="FullOutput":
		FullOutput=int(u1[1])		# set to 1 to output posterior probs for all genotypes
	elif u1[0]=="IHPriorModel":
		IHPriorModel=int(u1[1])		# 0=IH priors determined by t; 1= IH prior with uniform F
	elif u1[0]=="ChainLength":
		ChainLength=int(u1[1])		# run duration
	elif u1[0]=="afstep":
		afstep=float(u1[1])		# allele frequency step window size
	elif u1[0]=="tstep":
		tstep=float(u1[1])		# t step window size
	elif u1[0]=="BetaGstep":
		BetaGstep=float(u1[1])		# step size for BetaGu (relevant only for InputDataType=2)
	elif u1[0]=="AFboundary":
		AFboundary=float(u1[1])		# minimum for Minor Allele Frequency
	elif u1[0]=="thinningfreq":
		thinningfreq=int(u1[1])		# records taken from chain every thinningfreq steps
	elif u1[0]=="burnin":
		burnin=int(u1[1])		# length of burn-in
	elif u1[0]=="meanFst":
		meanFst=float(u1[1])		# Prior for degree of subpopulation differentiation
	elif u1[0]=="vfacFst":
		vfacFst=float(u1[1])		# variance factor for Fst Prior
		
inx.close()


FpopPrior = [meanFst,vfacFst*meanFst*(1-meanFst)] # mean, variance of beta prior
alphaFpop =FpopPrior[0]*(FpopPrior[0]*(1-FpopPrior[0])/FpopPrior[1] - 1)
betaFpop =(1-FpopPrior[0])*(FpopPrior[0]*(1-FpopPrior[0])/FpopPrior[1] - 1)
print "F pop prior ",alphaFpop, betaFpop


# Mendelism [mom genotype][dad allele][off]
OProb=[ [[1.0,0,0],[0,1.0,0]], [[0.5,0.5,0],[0,0.5,0.5]], [[0,1.0,0],[0,0,1.0]] ] # outcrossed progeny
SProb=[ [1.0,0,0], [0.25,0.5,0.25], [0,0,1.0] ] # selfed progeny
Fmom = [0,0.5,0.75,0.875,0.9375,0.96875,0.984375,1.0] # F given IH

GProb={"RR":{},"RA":{},"AA":{}} # Genotyping probilities:: These are overwritten by data for data type I


def diagnostics():

	for snpID in FullData:
		for j in range(1,NoFamilies+1):
			for k in range(len(FullData[snpID][j])):
				gl = FullData[snpID][j][k] # genotype likelihoods
				if gl[0]<1.0 or gl[1]<1.0 or gl[2]<1.0: # data for this snp
					plantstat[str(j)+"_"+str(k)]+=1
					
	return 0


########## Likelihood calculators


def fam1(Data,famID,snpID,delt): # family j probability for one SNP


	pop=SubPop[famID]
	q = Q[pop][snpID]
	f = Fmom[IH[famID]] 
	PriorMom={}
	PriorMom[0]= q*q*(1-f) + f*q
	PriorMom[1]= 2*q*(1-q)*(1-f)
	PriorMom[2]= 1.0-PriorMom[0]-PriorMom[1]

	dg=0
	Famsize=len(Data)
	for k in range(Famsize): # check for dataless fams
		if Data[k][0] != 1.0 or Data[k][1] != 1.0 or Data[k][2] != 1.0:
			dg = 1
	if dg==0:
		return 1.0 # no data for family

	else: # calculate mom prob
		if dg==1 and Famsize==1: # only a mom that has data (she produced no genotyped progeny)
			return PriorMom[0]*Data[0][0] + PriorMom[1]*Data[0][1] + PriorMom[2]*Data[0][2] 

		elif dg==1 and Famsize>1: 

			FamLikelihood=0.0
			for MG in range(3):

				if MG==0:
					 Fk=Data[0][0]
				elif MG==1:
					 Fk=Data[0][1]
				elif MG==2:
					 Fk=Data[0][2]

				for offspring in range(1,Famsize):					
					if delt[offspring-1]==0:
						L0 = OProb[MG][0][0]*Data[offspring][0] + OProb[MG][0][1]*Data[offspring][1] + OProb[MG][0][2]*Data[offspring][2] # dad gives R
						L1 = OProb[MG][1][0]*Data[offspring][0] + OProb[MG][1][1]*Data[offspring][1] + OProb[MG][1][2]*Data[offspring][2] # dad gives A
						Fk*= (q*L0+(1-q)*L1)

						# print "zz ",L0,L1
					elif delt[offspring-1]==1:
						Fk*= ( SProb[MG][0]*Data[offspring][0] + SProb[MG][1]*Data[offspring][1] + SProb[MG][2]*Data[offspring][2] )
							
				# print "given mom g ",MG,Fk
					
				FamLikelihood+=PriorMom[MG]*Fk
#		print "hx ",famID,FamLikelihood,Data,CallCX[famID]
		return FamLikelihood


def allfams1(snpID): # whole dataset probability for one SNP:: 

	ln_l = 0.0
	for j in range(1,NoFamilies+1):
		famL=fam1(FullData[snpID][j],j,snpID,delta[j])
		if famL>0.0:
			ln_l+=log(famL)
		else:
			print "allfams1, Impossible fam ",j,snpID,FullData[snpID][j]
			print "delta ",delta[j]
			return float('-inf')
	return ln_l


def allsnps1(famID): # fall snps for one family
	ln_l = 0.0
	for snpID in Q[0]:
		famL=fam1(FullData[snpID][famID],famID,snpID,delta[famID])
		if famL>0.0:
			ln_l+=log(famL)
		else:

			return float('-inf')
	return ln_l


def FLL():
	BigLL=0.0 # LL of full data given all latents
	for k in range(NoSnps):
		BigLL+=allfams1(SNPList[k])
	return BigLL


########## UPDATES TO parameters

def Updatet(): # currently uniform prior

	take=[0,0]
	tp= t[0] + (random()-0.5)*tstep
	if tp <= 1.0 and tp >= 0.0:
		cx=[0,0]
		for j in range(1,NoFamilies+1):
			for offspring in range(1,len(FullData[NamedSNP][j])):
				cx[ delta[j][offspring-1] ]+=1

		LL0 =float(cx[0])*log(t[0]) + float(cx[1])*log(1.0-t[0])
		LL1 =float(cx[0])*log(tp) + float(cx[1])*log(1.0-tp)
		if LL1>=LL0: 
			t[0]=tp
			take[1]+=1
		else:
			if random()< exp(LL1-LL0):
				t[0]=tp
				take[1]+=1
			else:
				take[0]+=1
	return take


def UpdateQA(): # currently uniform prior; this is "ancestral Q"
	take=[0,0]
	for snpID in Q[0]:
		q=Q[0][snpID]
		qp=Q[0][snpID]+ (random()-0.5)*afstep

		if qp > AFboundary and qp < 1.0-AFboundary:
			LL0=0.0
			LL1=0.0
			for spop in range(1,NoSubpops+1):
				LL0+=log( scipy.stats.beta.pdf(Q[spop][snpID],q*(1.0-Fpop[spop])/Fpop[spop],(1-q)*(1.0-Fpop[spop])/Fpop[spop]) )
				LL1+=log( scipy.stats.beta.pdf(Q[spop][snpID],qp*(1.0-Fpop[spop])/Fpop[spop],(1-qp)*(1.0-Fpop[spop])/Fpop[spop]) )

			if LL1>=LL0: 
				Q[0][snpID]=qp
				take[1]+=1
			else:
				if random()< exp(LL1-LL0):
					Q[0][snpID]=qp
					take[1]+=1
				else:
					take[0]+=1

	return take


def UpdateQsubpops(): # conditional on "ancestral Q"
	take=[0,0]
	for snpID in Q[0]:
		for spop in range(1,NoSubpops+1):
			q=Q[spop][snpID]
# 			qp= beta( Q[0][snpID]*(1.0-Fpop[spop])/Fpop[spop] , (1-Q[0][snpID])*(1.0-Fpop[spop])/Fpop[spop] ) # sample new value from the prior
			qp=Q[spop][snpID]+ (random()-0.5)*afstep # use prior ratio below
			if qp > AFboundary and qp < 1.0-AFboundary:
				PriorRatio= scipy.stats.beta.pdf(qp,Q[0][snpID]*(1.0-Fpop[spop])/Fpop[spop],(1-Q[0][snpID])*(1.0-Fpop[spop])/Fpop[spop])
				PriorRatio= PriorRatio/scipy.stats.beta.pdf(q,Q[0][snpID]*(1.0-Fpop[spop])/Fpop[spop],(1-Q[0][snpID])*(1.0-Fpop[spop])/Fpop[spop])
				LL0=0.0
				LL1=0.0

				for j in range(1,NoFamilies+1):
					if SubPop[j]==spop:
						LL0+=log( fam1(FullData[snpID][j],j,snpID,delta[j]) )
						Q[spop][snpID]=qp # temp change
						LL1+=log( fam1(FullData[snpID][j],j,snpID,delta[j]) )
						Q[spop][snpID]=q # revert 
				if LL1-LL0+log(PriorRatio)>0:
					Q[spop][snpID]=qp
					take[1]+=1
				elif random()< PriorRatio*exp(LL1-LL0):
					Q[spop][snpID]=qp
					take[1]+=1
				else:
					take[0]+=1

	return take

########## UPDATES TO LATENT VARIABLES

def UpdateFpop(): # 
	take=[0,0]
	for spop in range(1,NoSubpops+1):

		f=Fpop[spop]
		fp=Fpop[spop]+ 0.02*(random()-0.5) # use prior ratio below
		if fp>0.0001 and fp<(1-0.0001):
			PriorRatio= scipy.stats.beta.pdf(fp,alphaFpop, betaFpop)/scipy.stats.beta.pdf(f,alphaFpop, betaFpop)

			LL0=0.0
			LL1=0.0
			good=0
			for snpID in Q[0]:
				try:
					LL0+=log( scipy.stats.beta.pdf(Q[spop][snpID],Q[0][snpID]*(1.0-f)/f,  (1-Q[0][snpID])*(1.0-f)/f ) )
					LL1+=log( scipy.stats.beta.pdf(Q[spop][snpID],Q[0][snpID]*(1.0-fp)/fp, (1-Q[0][snpID])*(1.0-fp)/fp ) )
				except ValueError:
					take[0]+=1
					good=1
			if good==0:
				if LL1-LL0+log(PriorRatio)>0:
					Fpop[spop]=fp
					take[1]+=1
				else:
					if random() < PriorRatio*exp(LL1-LL0):
						Fpop[spop]=fp
						take[1]+=1
					else:
						take[0]+=1
	return take


def UpdateIH(): # sample proposed IH from prior (given current t)
	take=[0,0]
	cdf=[0.0 for k in range(8)]

	if IHPriorModel==1:
		cdf[0]=0.5
		for k in range(1,7):
			pk = 1.0/float(2.0+3.0*k+k*k)		
			cdf[k]=pk+cdf[k-1]

	else: # IH sampled based on current t
		cdf[0]=t[0]
		for k in range(1,7):
			cdf[k]= cdf[k-1] + t[0]*(1-t[0])**float(k)

	cdf[7]=1.0

	for j in range(1,NoFamilies+1):
		ih = IH[j] 
		val =random()
		for k in range(8):
			if val<cdf[k]:
				ihp = k
				break
		
		if ihp != IH[j]:
			LL0=allsnps1(j)
			IH[j]=ihp # temp change
			LL1=allsnps1(j)
			IH[j]=ih # revert

			if LL1-LL0>0:
				IH[j]=ihp
				take[1]+=1
			elif random()< exp(LL1-LL0):
				IH[j]=ihp
				take[1]+=1
			else:
				take[0]+=1

	return take


def UpdateDelta(): 

	take=[0,0]
	for j in range(1,NoFamilies+1):
		for offspring in range(1,len(FullData[NamedSNP][j])):

			if plantstat[str(j)+"_"+str(offspring)]>0:
				deltp= copy.copy(delta[j])
				deltp[offspring-1]=1-delta[j][offspring-1]  # flat prior on t implies out/self equally likely (prior)

				PriorRatio=t[0]/(1.0-t[0]) # step to out
				if deltp[offspring-1]==1:
					PriorRatio=1.0/PriorRatio


				LL0=0.0
				LL1=0.0
				escape=0
				for snpID in Q[0]:
					L0=fam1(FullData[snpID][j],j,snpID,delta[j])
					L1=fam1(FullData[snpID][j],j,snpID,deltp)
					if L0==0.0:
						print "Should not be here, UpdateDelta()"
						break
					elif L1==0.0:
						take[0]+=1 # do not step
						escape = 1
						break
					else:
						LL0+=log(L0)
						LL1+=log(L1)

				if escape==0:

					if LL1-LL0+log(PriorRatio)>0: 
						delta[j][offspring-1]=deltp[offspring-1]
						take[1]+=1
					else:
						if random()< PriorRatio*exp(LL1-LL0):
							delta[j][offspring-1]=deltp[offspring-1]
							take[1]+=1
						else:
							take[0]+=1

	return take


def GenoPP(): # Posterior probabilities for genotypes
	for j in range(1,NoFamilies+1):
		famID=j
		for snpID in Q[0]:

			# Maternal post prob for snpID

			pop=SubPop[j]
			q = Q[pop][snpID]
			f = Fmom[IH[j]] 
			PriorMom={}
			PriorMom[0]= q*q*(1-f) + f*q
			PriorMom[1]= 2*q*(1-q)*(1-f)
			PriorMom[2]= 1.0-PriorMom[0]-PriorMom[1]
			PostMom={}

			Data=copy.copy(FullData[snpID][j])
			delt= copy.copy(delta[j])


			dg=0
			Famsize=len(Data)

			for k in range(Famsize): # check for dataless fams
				if Data[k][0] != 1.0 or Data[k][1] != 1.0 or Data[k][2] != 1.0:
					dg = 1

			if dg==0:
				pass # no data for family

			elif dg==1 and Famsize==1: # only a mom that has data (she produced no genotyped progeny)
				
				PostMom[0]=PriorMom[0]*Data[0][0]
				PostMom[1]=PriorMom[1]*Data[0][1]
				PostMom[2]=PriorMom[2]*Data[0][2]
				for ma in range(3):
					PostMom[ma]=PostMom[ma]/(PostMom[0]+PostMom[1]+PostMom[2])
					MatGPP[snpID][j][ma]+= PostMom[ma] 
					
					
			elif dg==1 and Famsize>1: 

				for MG in range(3):

					Fk=Data[0][MG]

					for offspring in range(1,Famsize):
						if delt[offspring-1]==0:
							L0 = OProb[MG][0][0]*Data[offspring][0] + OProb[MG][0][1]*Data[offspring][1] + OProb[MG][0][2]*Data[offspring][2] # dad gives R
							L1 = OProb[MG][1][0]*Data[offspring][0] + OProb[MG][1][1]*Data[offspring][1] + OProb[MG][1][2]*Data[offspring][2] # dad gives A
							Fk*= (q*L0+(1-q)*L1)
						elif delt[offspring-1]==1:
							Fk*= ( SProb[MG][0]*Data[offspring][0]+SProb[MG][1]*Data[offspring][1]+SProb[MG][2]*Data[offspring][2] )					
					PostMom[MG]=PriorMom[MG]*Fk
				for ma in range(3):
					PostMom[ma]=PostMom[ma]/(PostMom[0]+PostMom[1]+PostMom[2])
					MatGPP[snpID][j][ma]+= PostMom[ma]

				# paternal allele Post prob for each offspring
				for offspring in range(1,Famsize):
					if delt[offspring-1]==0:
						PostDad=[0.0,0.0]
						for MG in range(3):
							PostDad[0]+=PostMom[MG]*(OProb[MG][0][0]*Data[offspring][0] + OProb[MG][0][1]*Data[offspring][1] + OProb[MG][0][2]*Data[offspring][2]) # dad gives R
							PostDad[1]+=PostMom[MG]*(OProb[MG][1][0]*Data[offspring][0] + OProb[MG][1][1]*Data[offspring][1] + OProb[MG][1][2]*Data[offspring][2])

						PatGPP[snpID][j][offspring-1][0]+=(PostDad[0]*q)/(PostDad[0]*q+PostDad[1]*(1-q))
						PatGPP[snpID][j][offspring-1][1]+=(PostDad[1]*(1-q))/(PostDad[0]*q+PostDad[1]*(1-q))

	return 0

 
###########################


# Main program

src  =open(FILEPREFIX+".genotypes.txt", "rU") # FILEPREFIX determined in Control.txt

out1a =open(rep+"."+FILEPREFIX+".Q.MAP.txt", "w")
out2 =open(rep+"."+FILEPREFIX+".Chain.delta.txt", "w")
out2a =open(rep+"."+FILEPREFIX+".Delta.pp.txt", "w")
out3 =open(rep+"."+FILEPREFIX+".Chain.IH.txt", "w")
out3a =open(rep+"."+FILEPREFIX+".IH.pp.txt", "w")
out4 =open(rep+"."+FILEPREFIX+".Chain.t.txt", "w")
out4a =open(rep+"."+FILEPREFIX+".t.pp.txt", "w")
out5 =open(rep+"."+FILEPREFIX+".Chain.Fpop.txt", "w")
out5a =open(rep+"."+FILEPREFIX+".Fpop.pp.txt", "w")
out7 =open(rep+"."+FILEPREFIX+".step.history.txt", "w")


if FullOutput == 1:
	out8 =open(FILEPREFIX+"pat.allele.pp.txt", "w")
	out9 =open(FILEPREFIX+"mat.G.pp.txt", "w")
	MatGPP={}
	PatGPP={}


# set initial values for delta[j], IH of moms

IH={}
SubPop={}
delta={}
for j in range(1,NoFamilies+1):
	IH[j]=0	# everybody is outbred
	delta[j]=[]

inx=open(popfile, "rU")
for line_idx, line in enumerate(inx):
        cols = line.replace('\n', '').split('\t') 
	if line_idx>0:
		SubPop[int(cols[0])]=int(cols[1])

Q={}
Fpop = {}
for j in range(NoSubpops+1): # Q[0] is the "Ancestral Population" 
	Q[j]={}
	if j>0:
		Fpop[j]=meanFst # initial value for among subpop fst

NoSnps=0
FullData={}

t ={0:0.9} # initial value for population outcrossing rate

SNPList=[]
for line_idx, line in enumerate(src):
        cols = line.replace('\n', '').split('\t') 

	if line_idx==0:
		NamedSNP = cols[0]+"_"+cols[1]
# SNP	0	
# 82	par	1.0	1.0	1.0
# 82	off	1e-05	0.0625	1.0
	if cols[0][0]==NamedSNP[0]:
		NoSnps+=1
		snpID=cols[0]+"_"+cols[1]	
		FullData[snpID]={}
		if FullOutput == 1:
			MatGPP[snpID]={}
			PatGPP[snpID]={}
		SNPList.append(snpID)
		for j in range(NoSubpops+1):
			Q[j][snpID]=0.5

		for j in range(1,NoFamilies+1):
			FullData[snpID][j]=[] 
			if FullOutput == 1:
				MatGPP[snpID][j]=[0.0,0.0,0.0] 
	else:
		FullData[snpID][int(cols[0])].append([float(cols[2]), float(cols[3]), float(cols[4])]) # first list element is mom

		if snpID==NamedSNP:
			if cols[1]=="off":
				delta[int(cols[0])].append(0) # everybody is outcrossed at beginning of run


print "No Snps ",NoSnps
if FullOutput == 1:
	for snpID in Q[0]:
		for j in range(1,NoFamilies+1):
			Famsize=len(FullData[snpID][j])
			if Famsize>1:
				PatGPP[snpID][j]={}
				for offspring in range(1,Famsize):
					PatGPP[snpID][j][offspring-1]=[0.0,0.0]


ChainDelta={}
ChainIH={}
Chaint={}
ChainQ={}
ChainFpop={}

for j in range(NoSubpops+1):
	ChainQ[j]={}
	if j>0:
		ChainFpop[j]={}
		for k in range(101):
			ChainFpop[j][k]=0
	for s in Q[0]: # cycle through all snps
		ChainQ[j][s]={}
		for k in range(101):
			ChainQ[j][s][k]=0

for j in range(101):
	Chaint[j]=0


plantstat={}	
for j in range(1,NoFamilies+1):
	ChainIH[j]=[0 for x in range(8)]
	plantstat[str(j)+"_"+str(0)]=0
	for offspring in range(1,len(FullData[NamedSNP][j])):
		ChainDelta[str(j)+"_"+str(offspring)]=[0,0]
		plantstat[str(j)+"_"+str(offspring)]=0

u75=diagnostics() # update plantstat


movehistory=[[0,0] for zy in range(10)]
for steps in range(ChainLength):

	if steps % thinningfreq == 0:
		Chaint[int(t[0]*100+0.0049)]+=1		
		cLL=FLL()
                out4.write(str(steps)+'\t'+str(t[0])+'\t'+str(cLL)+'\n')

		for snpid in Q[0]:
			for j in range(NoSubpops+1):
				ChainQ[j][snpid][int(Q[j][snpid]*100+0.0049)]+=1
			
		for j in range(1,NoFamilies+1):
			out3.write(str(steps)+'\t'+str(j)+'\t'+str(IH[j])+'\n')
			if steps>=burnin:
				ChainIH[j][ IH[j] ]+=1
			for offspring in range(1,len(FullData[NamedSNP][j])):
				out2.write(str(steps)+'\t'+str(j)+'\t'+str(offspring)+'\t'+str(delta[j][offspring-1])+'\n')
				if steps>=burnin:
					ChainDelta[str(j)+"_"+str(offspring)][ delta[j][offspring-1] ]+=1
		out5.write(str(steps))
		for j in range(1,NoSubpops+1):
			out5.write('\t'+str(Fpop[j]))
			ChainFpop[j][int(Fpop[j]*100+0.0049)]+=1
		out5.write('\n')

		if FullOutput == 1:
			nothingnumber = GenoPP()

		print "Step ",steps," current LL ",cLL," t ",t[0]

#####	UPDATE parameters
	stay,go= UpdateFpop()
	movehistory[0][0]+=stay
	movehistory[0][1]+=go
	stay,go= Updatet()
	movehistory[1][0]+=stay
	movehistory[1][1]+=go
	stayD,goD = UpdateDelta()
	movehistory[2][0]+=stayD
	movehistory[2][1]+=goD
	stay,go= UpdateIH()
	movehistory[3][0]+=stay
	movehistory[3][1]+=go
	stay,go= UpdateQA()
	movehistory[4][0]+=stay
	movehistory[4][1]+=go
	stay,go= UpdateQsubpops()
	movehistory[5][0]+=stay
	movehistory[5][1]+=go


#output summaries
out2a.write('family\toffspring\tout\tself\tcalls\n')
out3a.write('family\tIH=0\tIH=1\tIH=2\tIH=3\tIH=4\tIH=5\tIH=6\tIH=7+\tcalls\n')
for j in range(1,NoFamilies+1):
	out3a.write(str(j))
	for z in range(8):
		out3a.write('\t'+str(ChainIH[j][z]))
	out3a.write('\t'+str(plantstat[str(j)+"_"+str(0)])+'\n')


	for offspring in range(1,len(FullData[NamedSNP][j])):
		out2a.write(str(j)+'\t'+str(offspring)+'\t'+str(ChainDelta[str(j)+"_"+str(offspring)][0])+'\t'+str(ChainDelta[str(j)+"_"+str(offspring)][1])+'\t'+str(plantstat[str(j)+"_"+str(offspring)])+'\n')
	

out4a.write('t value\tfrequency\n')
for j in range(101):
	out4a.write(str(float(j)/100 + 0.005)+'\t'+str(Chaint[j]) )
	out4a.write('\n')

out5a.write('Subpop\tvalue\tfrequency\n')
for k in range(1, NoSubpops+1):
	for j in range(101):
		out5a.write(str(k)+'\t'+str(float(j)/100 + 0.005)+'\t'+str(ChainFpop[k][j])+'\n')

out7.write("parameter	rejected	accepted	ARate\n")
stx=["Fpop","t","delta","IH","Qancestral","Qsubpop"]
for j in range(6):
	out7.write(stx[j]+'\t'+str(movehistory[j][0])+'\t'+str(movehistory[j][1])+'\t'+str(float(movehistory[j][1])/float(movehistory[j][1]+movehistory[j][0]))+'\n') 

for snpid in Q[0]:
	out1a.write(snpid)
	for j in range(NoSubpops+1):
		mx=0.0
		for k in range(101):
			if ChainQ[j][snpid][k]>mx:
				mx = ChainQ[j][snpid][k]
				val = k
		out1a.write('\t'+str(float(val)/100 + 0.005) )

	out1a.write('\n')


if FullOutput == 1:
	for snpID in Q[0]:
		for j in range(1,NoFamilies+1):
			rx=MatGPP[snpID][j][0]+MatGPP[snpID][j][1]+MatGPP[snpID][j][2]
			if rx>0.0:
				out9.write(snpID+'\t'+str(j)+'\t'+str(MatGPP[snpID][j][0]/rx)+'\t'+str(MatGPP[snpID][j][1]/rx)+'\t'+str(MatGPP[snpID][j][2]/rx)+'\n')

			for offspring in range(1,len(FullData[snpID][j])):
				rx=PatGPP[snpID][j][offspring-1][0]+PatGPP[snpID][j][offspring-1][1]
				if rx>0.0:
					out8.write(snpID+'\t'+str(j)+'\t'+str(offspring)+'\t'+str(PatGPP[snpID][j][offspring-1][0]/rx)+'\t'+str(PatGPP[snpID][j][offspring-1][1]/rx)+'\n')
