# Supplementary material for: Predicting evolutionary change at the DNA level in a natural Mimulus population
Source: PLoS Genet. 2021 Jan 13;17(1):e1008945. doi: 10.1371/journal.pgen.1008945 (PMC7837469; doi:10.1371/journal.pgen.1008945)
Supplement: S1 File — (GZ) [file pgen.1008945.s011.tar.gz › S1.File/Supplemental.File.1/Control.txt]

# parameter settings

InputDataType=1			# format of input data (1 or 2)
FILEPREFIX=set.2773		# main input file is [FILEPREFIX].genotypes.txt  
rep=z1			# appended to front of outputs to distinguish this run of program (one chain)
NoSubpops=1			# number of subpopulations (details in popfile)
NoFamilies=400			# number of families
popfile=Nosubpop.txt		# file containing location of each maternal family
FullOutput=0			# set to 1 to output posterior probs for all genotypes
IHPriorModel=0			# 0=IH priors determined by t; 1= IH prior with uniform F
ChainLength=1000		# run duration
afstep=0.075			# allele frequency step window size
tstep=0.05			# t step window size
BetaGstep=0.0005		# step size for BetaGu (relevant only for InputDataType=2)
AFboundary=0.005		# minimum for Minor Allele Frequency
thinningfreq=1			# records taken from chain every thinningfreq steps
burnin=100				# length of burn-in
meanFst=0.01			# Prior for degree of subpopulation differentiation
vfacFst=0.1			# variance factor for Fst Prior
