# Supplementary material for: Predicting evolutionary change at the DNA level in a natural Mimulus population
Source: PLoS Genet. 2021 Jan 13;17(1):e1008945. doi: 10.1371/journal.pgen.1008945 (PMC7837469; doi:10.1371/journal.pgen.1008945)
Supplement: S1 File — (GZ) [file pgen.1008945.s011.tar.gz › S1.File/Supplemental.File.1/gsc.2014.c]

// v2 :: uses subset of distinct lines
// v3 :: suppresses plants with very low liklelihoods
// v4 :: model 2 is (qwin and qmale)
// v5 :: both 2 parameter models (qwin and qmale)

#include <stdio.h>  //printf
#include <stdlib.h> //srand, rand
#include <time.h>   //time
#include <math.h>
#include <assert.h>
#include <limits.h>
#include <string.h>
#define NRANSI
#include "nr.h"
#include "nrutil.h"

#define PlantsTotal	1044 
#define FamTotal	383
#define MaxFamSize	9
#define BadLL		-999999
#define lowbad		0.00000000005 // reject plants with prob <= lowbad

// Stuff for Powell
#define ITMAX	200
#define FTOL	1.0e-4  // changed from 1.0e-6
#define stp	(0.05)	// stp size

float * vector (long nl, long nh);
float **matrix(long nrl, long nrh, long ncl, long nch);
void nrerror(char error_text[]);
void free_vector(float *v, long nl, long nh);
void free_matrix(float **m,long nch,long ncl,long nrh,long nrl);

float func(float x[]);	// get negative of log-likelihood for parameter set x[]
void powell(float p[], float **xi, int n, float ftol, int *iter, float *fret, float (*func)(float []));


double *** linepairLNprob; 
double *** TR; 
double *** TA; 
int LineGenos[187],DLlist[187],FamMembers[FamTotal][MaxFamSize],outself[PlantsTotal];
double probsum[PlantsTotal],QQ[187];
double qLines;
int NDIM=1;	// number of parameters for powell
int MODEL=0;
int DL=187;     // distinct lines


void * alloc_or_exit(unsigned long sz) {
    void * x = malloc(sz);
    if (x == 0) {
        fprintf(stderr, "Not enough memory to allocate vars.\n");
        exit(1);        
    }
    return x;
}

double * alloc_arr_double(unsigned f) {
    return (double *) alloc_or_exit(f * sizeof(double));
}

double **alloc_2d_double(unsigned f, unsigned int s) {
    unsigned int i;
    double ** r = (double **) alloc_or_exit(f* sizeof(double *));
    for (i=0 ; i < f; ++i) {
        r[i] = alloc_arr_double(s);
    }
    return r;
}

double ***alloc_3d_double(unsigned f, unsigned int s, unsigned int t) {
    unsigned int i;
    double *** r = (double ***) alloc_or_exit(f* sizeof(double *));
    for (i=0 ; i < f; ++i) {
        r[i] = alloc_2d_double(s,t);
    }
    return r;
}

void alloc_globals() {

	linepairLNprob = alloc_3d_double(PlantsTotal,187,187); 
	TR = alloc_3d_double(PlantsTotal,187,187); 
	TA = alloc_3d_double(PlantsTotal,187,187);     
}


char* concat(const char *s1, const char *s2)
{
    char *result = malloc(strlen(s1)+strlen(s2)+1);//+1 for the zero-terminator
    strcpy(result, s1);
    strcat(result, s2);
    return result;
}


unsigned int parseIntOrExit(const char *arg, const char *name) {
    unsigned long tmp;
    char * convptr;
    tmp = strtoul(arg, &convptr, 10);
    if (tmp == 0 || *convptr != 0) {
        fprintf(stderr, "Could not interpret argument \"%s\" as %s.\n", arg, name);
        exit(1);
    }
    if (tmp >= UINT_MAX) {
        fprintf(stderr, "Could not store argument \"%s\" as an int.\n", arg);
        exit(1);
    }
    return (unsigned int) tmp;
}


double like1(int model, float *params);


/******************************************************************* Main **************************************************************************/
int main(int argc, char * argv[])
{

int plt,lineID,j,i,z,x1,x2,x3,x4,x5,iter=0;
int xh[11];
long posx,posn;
float parameters[2];
double v3,LNL=0.0,cx;
char *geneID, *position;

float *pset;	// current parameter set
float bigL,fret,qhat,qhat2;
float **xi;


if (argc == 3) {
	geneID = argv[1];
	position = argv[2];
	posn = parseIntOrExit(argv[2], "site");

} else {
    fprintf(stderr, "Args recieved %d\n",argc);
    fprintf(stderr, "Did not get right arguments:\n jf NUM_SNPS NUM_FEMALES NUM_MALES NUM_GENERATIONS NUM_REPS RN_SEED\nUsing default values");

}

char* sname0 = concat(geneID, ".xlinepairLL.txt"); // A00001.linepairLL.txt
char* sname1 = concat(geneID, ".line.calls.impute2.txt");
char* sname2 = concat(geneID, ".distinct.lines.txt");
char* sname4 = concat(position, ".full2.2014.txt");
char* sname5 = concat(".", sname4);
char* sname6 = concat(geneID, sname5);


/////////////////////////////////////////////// NEED TO ADD FILE FOR WINNER V LOSER

const char * file0 = sname0; // 
const char * file1 = sname1; // 

const char * file2 = "fams.in.numbers.2014.txt"; // 
const char * file3 = "out.self.2014.txt"; // 
const char * file4 = sname6; // 
const char * file5 = sname2;

FILE *f0,*f1,*f2,*f3,*fz,*f4;
f0 = fopen(file0,"r");
f1 = fopen(file1,"r");
f2 = fopen(file2,"r");
f3 = fopen(file3,"r");
f4 = fopen(file5,"r");
fz = fopen(file4,"w");

alloc_globals();


fscanf(f4,"%d\n",&j);
DL=j; // number of distinct lines for this gene
for(j=0;j<DL;j++) { 	fscanf(f4,"%d\t%d\n",&i,&z);		
			DLlist[j]=i;
			QQ[j]=(float)z/187.0;	}

for(j=0;j<PlantsTotal;j++) outself[j]=-99;
while(fscanf(f3,"%d\t%d\n",&i,&j) != EOF) outself[i]=j; // replaces -99 with 0/1 for all offspring


while(fscanf(f2,"%d\t%d\t%d\t%d\t%d\t%d\t%d\t%d\t%d\t%d\n",&i,&xh[0],&xh[1],&xh[2],&xh[3],&xh[4],&xh[5],&xh[6],&xh[7],&xh[8]) != EOF) // needs update
{
// 47	199	200	201	202	203	-99	-99	-99	-99
// 48	204	205	206	207	208	209	210	211	212
	for(j=0;j<9;j++) FamMembers[i][j]=xh[j];

}


qLines=0.0;
while(fscanf(f1,"%ld\t%d\t%d\n",&posx,&i,&j) != EOF)
{
// 16329	0	0
	if(posx==posn) {	LineGenos[i]=j;
				if(j==0) qLines+= (double)(1.0/187.0); }
}
printf("qLines %lf \n",qLines);

while(fscanf(f0,"%d\t%d\t%d\t%lf\n",&plt,&lineID,&j,&v3) != EOF)
{
// 4	0	876596	872350  5599
	linepairLNprob[plt][lineID][j]=	v3;
}

printf("done read\n");


for(plt=0;plt<PlantsTotal;plt++) {
	probsum[plt]=0.0;//if (plt % 100 == 0) printf("plt %d\n",plt);
	if(outself[plt]==0) { // outbred

		for(x1=0;x1<DL;x1++) {
			i=DLlist[x1];
			for(x2=x1;x2<DL;x2++) {
				j=DLlist[x2];

				TR[plt][i][j]=0.0;
				TA[plt][i][j]=0.0;
				for(x3=0;x3<DL;x3++) {
					z = DLlist[x3];
					cx = 0.5*QQ[x3]; // 
					if (LineGenos[z]==0) {
						if (z<i) { TR[plt][i][j]+= cx*exp( linepairLNprob[ plt ][z][i] );
								if(plt==1017) printf("x %lf\n",cx*exp( linepairLNprob[ plt ][z][i] ));}
						else	 TR[plt][i][j]+= cx*exp( linepairLNprob[ plt ][i][z] );

						if (z<j) TR[plt][i][j]+= cx*exp( linepairLNprob[ plt ][z][j] );
						else     TR[plt][i][j]+= cx*exp( linepairLNprob[ plt ][j][z] );	}
					else {
						if (z<i) TA[plt][i][j]+= cx*exp( linepairLNprob[ plt ][z][i] );
						else	 TA[plt][i][j]+= cx*exp( linepairLNprob[ plt ][i][z] );

						if (z<j) TA[plt][i][j]+= cx*exp( linepairLNprob[ plt ][z][j] );
						else     TA[plt][i][j]+= cx*exp( linepairLNprob[ plt ][j][z] );	}
				}
				probsum[plt]+=(TR[plt][i][j]+TA[plt][i][j]);
			} 
		}			
	}

	else if (outself[plt]==1) { // selfed
		for(x1=0;x1<DL;x1++) {
			i=DLlist[x1];
			for(x2=x1;x2<DL;x2++) {
				j=DLlist[x2];
				TR[plt][i][j]=0.25*exp( linepairLNprob[ plt ][i][i] )+0.5*exp( linepairLNprob[ plt ][i][j] )+0.25*exp( linepairLNprob[ plt ][j][j] );
				//if(plt==1017) printf("x %lf\n",TR[plt][i][j]);
				probsum[plt]+= TR[plt][i][j];
			}
		}
	}
}
//for(plt=0;plt<PlantsTotal;plt++) printf("%d %lf\n",plt,exp(-(float)plt)); 
for(plt=0;plt<PlantsTotal;plt++) if(outself[plt]==0 || outself[plt]==1) if(probsum[plt]<=lowbad) printf("%d %12.10lf\n",plt,probsum[plt]);

// find MLE
	NDIM=1;	// number of parameters for powell
	MODEL=0;
	pset=vector(1,NDIM);
	pset[1]=(float)qLines;
	fret=func(pset);
	printf("Log-likelihood for initial pset %f\n",-fret);
	if (fret>0) // LL < 0
	{

		xi=matrix(1,NDIM,1,NDIM);
		for (i=1;i<=NDIM;i++)
			for (j=1;j<=NDIM;j++) xi[i][j]=(i == j ? stp : 0.0);	// made step smaller
		powell(pset,xi,NDIM,FTOL,&iter,&fret,func);	// everything happens here
		printf("Iterations: %3d\n\n",iter);
		printf("ML model 0 = %12.6f \n\n",-fret);
		fprintf(fz,"%8ld\t%8.5f\t%8.5f\t%8.4f\t",posn,qLines,pset[1],-fret);
	
		qhat=pset[1];
		NDIM=2;
		MODEL=1;
		pset=vector(1,NDIM);
		pset[1]=(float)qhat;
		pset[2]=(float)qhat;
		xi=matrix(1,NDIM,1,NDIM);
		for (i=1;i<=NDIM;i++)
			for (j=1;j<=NDIM;j++) xi[i][j]=(i == j ? stp : 0.0);	// made step smaller
		powell(pset,xi,NDIM,FTOL,&iter,&fret,func);	// everything happens here
		printf("Iterations: %3d\n\n",iter);
		printf("ML model 1 = %12.6f \n\n",-fret);
		fprintf(fz,"%8.5f\t%8.5f\t%8.4f\t",pset[1],pset[2],-fret);
		qhat=pset[1];
		qhat2=pset[2];

		NDIM=2;
		MODEL=2;
		pset=vector(1,NDIM);
		pset[1]=(float)qhat;
		pset[2]=(float)qhat2;
		xi=matrix(1,NDIM,1,NDIM);
		for (i=1;i<=NDIM;i++)
			for (j=1;j<=NDIM;j++) xi[i][j]=(i == j ? stp : 0.0);	// made step smaller
		powell(pset,xi,NDIM,FTOL,&iter,&fret,func);	// everything happens here
		printf("Iterations: %3d\n\n",iter);
		printf("ML model 2 = %12.6f \n\n",-fret);
		fprintf(fz,"%8.5f\t%8.5f\t%8.4f\t",pset[1],pset[2],-fret);

		qhat=pset[1];
		qhat2=pset[2];
		NDIM=3;
		MODEL=3;
		pset=vector(1,NDIM);
		pset[1]=(float)qhat;
		pset[2]=(float)qhat2;
		pset[3]=(float)qhat2;
		xi=matrix(1,NDIM,1,NDIM);
		for (i=1;i<=NDIM;i++)
			for (j=1;j<=NDIM;j++) xi[i][j]=(i == j ? stp : 0.0);	// made step smaller
		powell(pset,xi,NDIM,FTOL,&iter,&fret,func);	// everything happens here
		printf("Iterations: %3d\n\n",iter);
		printf("ML model 2 = %12.6f \n\n",-fret);
		fprintf(fz,"%8.5f\t%8.5f\t%8.5f\t%8.4f\n",pset[1],pset[2],pset[3],-fret);
	} // end if

} // end main


float func(float pset[])	// get negative of log-likelihood for parameter set x[]
{
	int k,j=0;
	float xyz,parameters[NDIM];
	for(j=0;j<NDIM;j++) parameters[j]=pset[j+1];

	xyz = -(float)like1(MODEL, parameters);


// xyz=Loglikelihood();	/* Calculate Log Likelihood */

return xyz;

}	// end of func()


double like1(int model, float *params){
	int i,j,k,famno,x1,x2,x5;
	double qloser,qwin,qm,qpollenR,qpollenA;
	double ql[DL],qw[DL];  // here refers to line in list position (specific to gene)
	double Likelihood,LnPDgM,ln_l,x;

	if (model==0){
		qloser = (double)params[0];
		qwin   = (double)params[0];
		qm     = (double)params[0];}
	if (model==1){
		qloser = (double)params[0];
		qwin   = (double)params[0];
		qm     = (double)params[1];}
	if (model==2){
		qloser = (double)params[0];
		qwin   = (double)params[1];
		qm     = (double)params[1];}
	if (model==3){
		qloser = (double)params[0];
		qwin   = (double)params[1];
		qm     = (double)params[2];}

	if (qloser<0.0 || qloser>1.0) return BadLL;
	if (qwin<0.0 || qwin>1.0) return BadLL;
	if (qm<0.0 || qm>1.0) return BadLL;

	for(i=0;i<DL;i++){
		if(LineGenos[ DLlist[i] ]==0) 	ql[i]= QQ[i]*qloser/(qLines); 
		else			        ql[i]= QQ[i]*(1-qloser)/(1-qLines); 
		if(LineGenos[ DLlist[i] ]==0) 	qw[i]= QQ[i]*qwin/(qLines); 
		else			        qw[i]= QQ[i]*(1-qwin)/(1-qLines); 
	}

	qpollenR= qm/qLines; 
	qpollenA= (1-qm)/(1-qLines); 

	ln_l=0;

	for(famno=0;famno<FamTotal;famno++)
	{

		x5=0; // number of offspring with data
		for(k=1;k<MaxFamSize;k++) if(FamMembers[famno][k]>=0 && probsum[ FamMembers[famno][k] ]>= lowbad) x5++;

		Likelihood=0.0; // fam prob
		for(x1=0;x1<DL;x1++) {
			i=DLlist[x1];
			for(x2=x1;x2<DL;x2++) {
				j=DLlist[x2];		

				LnPDgM= linepairLNprob[ FamMembers[famno][0] ][i][j]; // Ln[ prob mom's reads | i,j ]
				if(x5>0)
					for(k=1;k<MaxFamSize;k++) {
						if(FamMembers[famno][k]>=0 && probsum[ FamMembers[famno][k] ]>= lowbad) {

							if (outself[ FamMembers[famno][k] ]==0) 
								LnPDgM+= log(qpollenR*TR[ FamMembers[famno][k] ][i][j] + qpollenA*TA[ FamMembers[famno][k] ][i][j]);
							else {
								if (TR[ FamMembers[famno][k] ][i][j]>0) LnPDgM+= log(TR[ FamMembers[famno][k] ][i][j]);
								else LnPDgM=999999;
								
							}
						}
					}

				if (LnPDgM >= 1.0) Likelihood+=0.0; // selfed impossible
				else {
					if(famno<193) {		// winner
						if (LnPDgM >= 0.0) {
							if(j==i) Likelihood+=(qw[x1]*qw[x2]*1.0);
							else	 Likelihood+=(2.0*qw[x1]*qw[x2]*1.0); }
						else {		
							if(j==i) Likelihood+=(qw[x1]*qw[x2]*exp(LnPDgM));
							else	 Likelihood+=(2.0*qw[x1]*qw[x2]*exp(LnPDgM)); }
					} else {		// loser
						if (LnPDgM >= 0.0) {
							if(j==i) Likelihood+=(ql[x1]*ql[x2]*1.0);
							else	 Likelihood+=(2.0*ql[x1]*ql[x2]*1.0); }
						else {		
							if(j==i) Likelihood+=(ql[x1]*ql[x2]*exp(LnPDgM));
							else	 Likelihood+=(2.0*ql[x1]*ql[x2]*exp(LnPDgM)); }
					}
				}

			}	
		}
		
		if(Likelihood==0.0) return ((float)famno+10000.01); 
		ln_l+=log(Likelihood);
		
	}
	
	return ln_l;

}


// numerical recipes
#include <stdio.h>
/* #include <stddef.h> */
#include <stdlib.h>
#define NR_END 1
#define FREE_ARG char*

float *vector(long nl, long nh)
/* allocate a float vector with subscript range v[nl..nh] */
{
	float *v;

	v=(float *)malloc((size_t) ((nh-nl+1+NR_END)*sizeof(float)));
	if (!v) nrerror("allocation failure in vector()");
	return v-nl+NR_END;
}

float **matrix(long nrl, long nrh, long ncl, long nch)
/* allocate a float matrix with subscript range m[nrl..nrh][ncl..nch] */
{
	long i, nrow=nrh-nrl+1,ncol=nch-ncl+1;
	float **m;

	/* allocate pointers to rows */
	m=(float **) malloc((size_t)((nrow+NR_END)*sizeof(float*)));
	if (!m) nrerror("allocation failure 1 in matrix()");
	m += NR_END;
	m -= nrl;

	/* allocate rows and set pointers to them */
	m[nrl]=(float *) malloc((size_t)((nrow*ncol+NR_END)*sizeof(float)));
	if (!m[nrl]) nrerror("allocation failure 2 in matrix()");
	m[nrl] += NR_END;
	m[nrl] -= ncl;

	for(i=nrl+1;i<=nrh;i++) m[i]=m[i-1]+ncol;

	/* return pointer to array of pointers to rows */
	return m;
}

void nrerror(char error_text[])
/* Numerical Recipes standard error handler */
{
	fprintf(stderr,"Numerical Recipes run-time error...\n");
	fprintf(stderr,"%s\n",error_text);
	fprintf(stderr,"...now exiting to system...\n");
	exit(1);
}

void free_vector(float *v, long nl, long nh)
/* free a float vector allocated with vector() */
{
	free((FREE_ARG) (v+nl-NR_END));
}

void free_matrix(float **m,long nch,long ncl,long nrh,long nrl)
{
	free((FREE_ARG) (m[nrl]+ncl-NR_END));
	free((FREE_ARG) (m+nrl-NR_END));
}

//////////////////////////////////////////////////
// 				Powell stuff

void powell(float p[], float **xi, int n, float ftol, int *iter, float *fret, float (*func)(float []))
{
	void linmin(float p[], float xi[], int n, float *fret,
		float (*func)(float []));
	int i,ibig,j;
	float del,fp,fptt,t,*pt,*ptt,*xit;

	pt=vector(1,n);
	ptt=vector(1,n);
	xit=vector(1,n);
	*fret=(*func)(p);
	for (j=1;j<=n;j++) pt[j]=p[j];
	for (*iter=1;;++(*iter)) 
	{
	printf("Iteration within powell  %d\n",*iter);
		fp=(*fret);
		ibig=0;
		del=0.0;
		for (i=1;i<=n;i++) 
		{
			for (j=1;j<=n;j++) xit[j]=xi[j][i];
			fptt=(*fret);
			linmin(p,xit,n,fret,func);
			printf("Found likelihood  %8.4f  for parameter  %d :: %f\n",-(*fret),i,p[i]);
			if (fabs(fptt-(*fret)) > del) {
				del=fabs(fptt-(*fret));
				ibig=i;
			}
		}
		if (2.0*fabs(fp-(*fret)) <= ftol*(fabs(fp)+fabs(*fret))) {
			free_vector(xit,1,n);
			free_vector(ptt,1,n);
			free_vector(pt,1,n);
			return;
		}
		if (*iter == ITMAX) nrerror("powell exceeding maximum iterations.");
		for (j=1;j<=n;j++) {
			ptt[j]=2.0*p[j]-pt[j];
			xit[j]=p[j]-pt[j];
			pt[j]=p[j];
		}
		fptt=(*func)(ptt);
		if (fptt < fp) {
			t=2.0*(fp-2.0*(*fret)+fptt)*SQR(fp-(*fret)-del)-del*SQR(fp-fptt);
			if (t < 0.0) {
				linmin(p,xit,n,fret,func);
				for (j=1;j<=n;j++) {
					xi[j][ibig]=xi[j][n];
					xi[j][n]=xit[j];
				}
			}
		}
	}
}


#define NRANSI
#include "nrutil.h"
#define TOL 2.0e-4

int ncom;
float *pcom,*xicom,(*nrfunc)(float []);

void linmin(float p[], float xi[], int n, float *fret, float (*func)(float []))
{
	float brent(float ax, float bx, float cx,
		float (*f)(float), float tol, float *xmin);
	float f1dim(float x);
	void mnbrak(float *ax, float *bx, float *cx, float *fa, float *fb,
		float *fc, float (*func)(float));
	int j;
	float xx,xmin,fx,fb,fa,bx,ax;

	ncom=n;
	pcom=vector(1,n);
	xicom=vector(1,n);
	nrfunc=func;
	for (j=1;j<=n;j++) {
		pcom[j]=p[j];
		xicom[j]=xi[j];
	}
	ax=0.0;
	xx=1.0;
		//printf("Before mnbrak   ");
	mnbrak(&ax,&xx,&bx,&fa,&fx,&fb,f1dim);
		//printf("After mnbrak   ");
	*fret=brent(ax,xx,bx,f1dim,TOL,&xmin);
		//printf("After brent  \n");
	for (j=1;j<=n;j++) 
	{
		xi[j] *= xmin;
		p[j] += xi[j];
	}
	free_vector(xicom,1,n);
	free_vector(pcom,1,n);
}
#undef TOL
#undef ITMAX
#undef NRANSI


#include <math.h>
#define NRANSI
#include "nrutil.h"
#define ITMAX 100
#define CGOLD 0.3819660
#define ZEPS 1.0e-10
#define SHFT(a,b,c,d) (a)=(b);(b)=(c);(c)=(d);

float brent(float ax, float bx, float cx, float (*f)(float), float tol,
	float *xmin)
{
	int iter;
	float a,b,d,etemp,fu,fv,fw,fx,p,q,r,tol1,tol2,u,v,w,x,xm;
	float e=0.0;

	a=(ax < cx ? ax : cx);
	b=(ax > cx ? ax : cx);
	x=w=v=bx;
	fw=fv=fx=(*f)(x);
	for (iter=1;iter<=ITMAX;iter++) {
		xm=0.5*(a+b);
		tol2=2.0*(tol1=tol*fabs(x)+ZEPS);
		if (fabs(x-xm) <= (tol2-0.5*(b-a))) {
			*xmin=x;
			return fx;
		}
		if (fabs(e) > tol1) {
			r=(x-w)*(fx-fv);
			q=(x-v)*(fx-fw);
			p=(x-v)*q-(x-w)*r;
			q=2.0*(q-r);
			if (q > 0.0) p = -p;
			q=fabs(q);
			etemp=e;
			e=d;
			if (fabs(p) >= fabs(0.5*q*etemp) || p <= q*(a-x) || p >= q*(b-x))
				d=CGOLD*(e=(x >= xm ? a-x : b-x));
			else {
				d=p/q;
				u=x+d;
				if (u-a < tol2 || b-u < tol2)
					d=SIGN(tol1,xm-x);
			}
		} else {
			d=CGOLD*(e=(x >= xm ? a-x : b-x));
		}
		u=(fabs(d) >= tol1 ? x+d : x+SIGN(tol1,d));
		fu=(*f)(u);
		if (fu <= fx) {
			if (u >= x) a=x; else b=x;
			SHFT(v,w,x,u)
			SHFT(fv,fw,fx,fu)
		} else {
			if (u < x) a=u; else b=u;
			if (fu <= fw || w == x) {
				v=w;
				w=u;
				fv=fw;
				fw=fu;
			} else if (fu <= fv || v == x || v == w) {
				v=u;
				fv=fu;
			}
		}
	}
	nrerror("Too many iterations in brent");
	*xmin=x;
	return fx;
}
#undef ITMAX
#undef CGOLD
#undef ZEPS
#undef SHFT
#undef NRANSI


#include <math.h>
#define NRANSI
#include "nrutil.h"
#define GOLD 1.618034
#define GLIMIT 100.0
#define TINY 1.0e-20
#define SHFT(a,b,c,d) (a)=(b);(b)=(c);(c)=(d);

void mnbrak(float *ax, float *bx, float *cx, float *fa, float *fb, float *fc,
	float (*func)(float))
{
	float ulim,u,r,q,fu,dum;

	*fa=(*func)(*ax);
	*fb=(*func)(*bx);
	if (*fb > *fa) {
		SHFT(dum,*ax,*bx,dum)
		SHFT(dum,*fb,*fa,dum)
	}
	*cx=(*bx)+GOLD*(*bx-*ax);
	*fc=(*func)(*cx);
	while (*fb > *fc) {
		r=(*bx-*ax)*(*fb-*fc);
		q=(*bx-*cx)*(*fb-*fa);
		u=(*bx)-((*bx-*cx)*q-(*bx-*ax)*r)/
			(2.0*SIGN(FMAX(fabs(q-r),TINY),q-r));
		ulim=(*bx)+GLIMIT*(*cx-*bx);
		if ((*bx-u)*(u-*cx) > 0.0) {
			fu=(*func)(u);
			if (fu < *fc) {
				*ax=(*bx);
				*bx=u;
				*fa=(*fb);
				*fb=fu;
				return;
			} else if (fu > *fb) {
				*cx=u;
				*fc=fu;
				return;
			}
			u=(*cx)+GOLD*(*cx-*bx);
			fu=(*func)(u);
		} else if ((*cx-u)*(u-ulim) > 0.0) {
			fu=(*func)(u);
			if (fu < *fc) {
				SHFT(*bx,*cx,u,*cx+GOLD*(*cx-*bx))
				SHFT(*fb,*fc,fu,(*func)(u))
			}
		} else if ((u-ulim)*(ulim-*cx) >= 0.0) {
			u=ulim;
			fu=(*func)(u);
		} else {
			u=(*cx)+GOLD*(*cx-*bx);
			fu=(*func)(u);
		}
		SHFT(*ax,*bx,*cx,u)
		SHFT(*fa,*fb,*fc,fu)
	}
}
#undef GOLD
#undef GLIMIT
#undef TINY
#undef SHFT
#undef NRANSI


#define NRANSI
#include "nrutil.h"

extern int ncom;
extern float *pcom,*xicom,(*nrfunc)(float []);

float f1dim(float x)
{
	int j;
	float f,*xt;

	xt=vector(1,ncom);
	for (j=1;j<=ncom;j++) xt[j]=pcom[j]+x*xicom[j];
	f=(*nrfunc)(xt);
	free_vector(xt,1,ncom);
	return f;
}
#undef NRANSI
