# Supplementary material for: Predicting evolutionary change at the DNA level in a natural Mimulus population
Source: PLoS Genet. 2021 Jan 13;17(1):e1008945. doi: 10.1371/journal.pgen.1008945 (PMC7837469; doi:10.1371/journal.pgen.1008945)
Supplement: S1 File — (GZ) [file pgen.1008945.s011.tar.gz › S1.File/Supplemental.File.1/LD.among.selected.loci.py]

# LD calculations
# replace all hets with ./.

import sys


out1a=open("R2.all.txt", "w") 


sc={}
sc['A']=1
sc['B']=2
sc['C']=3
sc['D']=4
sc['E']=5
sc['F']=6
sc['G']=7
sc['H']=8
sc['I']=9
sc['J']=10
sc['K']=11
sc['L']=12
sc['M']=13
sc['N']=14

lociX={}
in1= open("LRTmale13.txt", "rU") #
for line_idx, line in enumerate(in1): # find the focal snp
	cols = line.replace('\n', '').split('\t') 
# LRT ms13	pvalue	gene	pos	qLines	Q0 2013	q adult 2013	q male 2013
# 70.1716	0	N02984	24409596	0.4385	0.70262	0.52763	0.98436
	if line_idx>0:
		let=cols[2][0]
		chrom=str(sc[let])
		pos=cols[3]
		lociX[chrom+"_"+pos]=line


src = open("IM.genomat.all.txt", "rU")

plants = 187
hapmin = 100
pfocal=[0,0]
genos={}
for line_idx, line in enumerate(src): # find each snp from input list
	cols = line.replace('\n', '').split('\t') 
# scaffold_10	861	A	G	-9	-9
	chrom=cols[0].split("_")[1]
	try:
		uu = lociX[chrom+"_"+cols[1]]
		if len(cols[2])==1 and len(cols[3])==1:
			genos[chrom+"_"+cols[1]]=[]
			for j in range(plants):
				genos[chrom+"_"+cols[1]].append(cols[j+4])
		else:
			print "E88 ",cols[0],cols[1],cols[2],cols[3]

	except KeyError:
		pass
	

src.close()
snplist=genos.keys()

nL=len(snplist)
print "found ",nL

partners={}
for zz in snplist:
	partners[zz]=[0]

for z in range(nL-1):
	for y in range(z+1,nL):
		x=[0,0,0,0]
		for j in range(plants):
			if genos[snplist[z]][j] != "-9" and genos[snplist[y]][j] != "-9":
				if   genos[snplist[z]][j] == "0" and genos[snplist[y]][j] == "0":
					x[0]+=1
				elif genos[snplist[z]][j] == "0" and genos[snplist[y]][j] == "2":
					x[1]+=1				
				elif genos[snplist[z]][j] == "2" and genos[snplist[y]][j] == "0":
					x[2]+=1				
				elif genos[snplist[z]][j] == "2" and genos[snplist[y]][j] == "2":
					x[3]+=1

		p1 = float(x[0]+x[1])/float(x[0]+x[1]+x[2]+x[3])
		p2 = float(x[0]+x[2])/float(x[0]+x[1]+x[2]+x[3])
		if p1*(1-p1)>0 and p2*(1-p2)>0 and (x[0]+x[1]+x[2]+x[3])>=hapmin:
			D = float(x[0])/float(x[0]+x[1]+x[2]+x[3]) - p1*p2
			r2 = (D*D)/(p1*p2*(1-p1)*(1-p2))
			out1a.write(snplist[z]+'\t'+snplist[y]+'\t'+str(p1)+'\t'+str(p2)+'\t'+str(x[0]+x[1]+x[2]+x[3])+'\t'+str(D)+'\t'+str(r2)+'\n')
		else:
			out1a.write(snplist[z]+'\t'+snplist[y]+'\t'+str(p1)+'\t'+str(p2)+'\t'+str(x[0]+x[1]+x[2]+x[3])+'\t'+str(-9)+'\t'+str(-9)+'\n')

		 
