# Supplementary material for: Predicting evolutionary change at the DNA level in a natural Mimulus population
Source: PLoS Genet. 2021 Jan 13;17(1):e1008945. doi: 10.1371/journal.pgen.1008945 (PMC7837469; doi:10.1371/journal.pgen.1008945)
Supplement: S1 File — (GZ) [file pgen.1008945.s011.tar.gz › S1.File/Supplemental.File.1/molecular.tests.py]

# calculate pi, Taj D, Zns around selected SNP

import sys
from math import sqrt
gene=sys.argv[1] # N02984
pos = int(sys.argv[2]) #	24409596


window=100 # on each side of focal snp
out1a=open(gene+"_"+str(pos)+".mol.stats.txt", "w") 


sc={}
sc['A']=1
sc['B']=2
sc['C']=3
sc['D']=4
sc['E']=5
sc['F']=6
sc['G']=7
sc['H']=8
sc['I']=9
sc['J']=10
sc['K']=11
sc['L']=12
sc['M']=13
sc['N']=14

lociX={}
lociY={}
let=gene[0]
chrom=str(sc[let])
lociX[chrom+"_"+str(pos)]=1
lociY[chrom+"_"+str(pos)]=1
for j in range(1,window+1):
	lociY[chrom+"_"+str(pos-j)]=1
	lociY[chrom+"_"+str(pos+j)]=1


src = open("IM.genomat.all.txt", "rU")

plants = 187

snpu=[]
haplos={}
for j in range(plants):
	haplos[j]=[]
for line_idx, line in enumerate(src): # find the focal snp
	cols = line.replace('\n', '').split('\t') 
# scaffold_10	861	A	G	-9	-9
	chrom=cols[0].split("_")[1]
	try:
		inwin = lociY[chrom+"_"+cols[1]]
		if len(cols[2])==1 and len(cols[3])==1:
			snpu.append(0) # 0 = flanking snp
			for j in range(plants):
				haplos[j].append(cols[j+4])
			try:
				inwin = lociX[chrom+"_"+cols[1]]
				hx=len(snpu)
				snpu[hx-1]=1 # 1 = focal snp
			except KeyError:
				pass

	except KeyError:
		pass
	

src.close()

nL=len(snpu)
print "snps in window ",nL
for j in range(nL):
	if snpu[j]==1:
		focal=j
		print focal

S = nL-1 # Snps other than focal

pR={}
for z in range(nL):
	xx=[]
	for j in range(plants):
		if haplos[j][z] != "-9":
			xx.append(float(haplos[j][z])/2.0)
	meanpA=	sum(xx)/float(len(xx))
	pR[z]=1.0-meanpA

############# LD
ZnsFocal="NA"
Zns="NA"
if S>0:
	r2={}
	meanr=[[],[]]
	for z in range(nL-1): # z is pos for snp1
		r2[z]={}
		for y in range(z+1,nL): # y is pos for snp2
			x=[0,0,0,0]
			for j in range(plants):
				if haplos[j][z] != "-9" and haplos[j][y] != "-9":
					if   haplos[j][z] == "0" and haplos[j][y] == "0":
						x[0]+=1
					elif haplos[j][z] == "0" and haplos[j][y] == "2":
						x[1]+=1				
					elif haplos[j][z] == "2" and haplos[j][y] == "0":
						x[2]+=1				
					elif haplos[j][z] == "2" and haplos[j][y] == "2":
						x[3]+=1

			p1 = float(x[0]+x[1])/float(x[0]+x[1]+x[2]+x[3])
			p2 = float(x[0]+x[2])/float(x[0]+x[1]+x[2]+x[3])
			if p1*(1-p1)>0 and p2*(1-p2)>0:
				D = float(x[0])/float(x[0]+x[1]+x[2]+x[3]) - p1*p2
				r2[z][y] = (D*D)/(p1*p2*(1-p1)*(1-p2))
			else:
				r2[z][y] = 0.0
			if z==focal or y==focal:
				meanr[0].append(r2[z][y])
			else:
				meanr[1].append(r2[z][y])

	ZnsFocal=sum(meanr[0])/float(len(meanr[0]))
	Zns=(sum(meanr[1])+sum(meanr[0]))/float(len(meanr[1])+len(meanr[0]))


#############


	pw=[[0,0.0] for j in range(5)] # overall, within R, within A, between R and A 
	 
	for j in range(plants-1):
		for k in range(j+1,plants):
			dx=0.0
			for z in range(nL):
				if z != focal:
					if haplos[j][z]=="-9" or haplos[k][z]=="-9":
						dx+= 2*pR[z]*(1-pR[z])
					elif (haplos[j][z]=="-9" and haplos[k][z]=="0") or (haplos[j][z]=="0" and haplos[k][z]=="-9"):
						dx+= (1-pR[z])
					elif (haplos[j][z]=="-9" and haplos[k][z]=="2") or (haplos[j][z]=="2" and haplos[k][z]=="-9"):
						dx+= pR[z]
					elif haplos[j][z] != haplos[k][z]:	
						dx+=1.0
			pw[0][0]+=1 # contrasts
			pw[0][1]+=dx # diffs
			if haplos[j][focal]=="0" and haplos[k][focal]=="0":
				pw[1][0]+=1
				pw[1][1]+=dx
			elif haplos[j][focal]=="2" and haplos[k][focal]=="2":
				pw[2][0]+=1
				pw[2][1]+=dx
			elif haplos[j][focal]=="0" and haplos[k][focal]=="2":
				pw[3][0]+=1
				pw[3][1]+=(dx) # minus the diff at focal snp
			elif haplos[j][focal]=="2" and haplos[k][focal]=="0":
				pw[3][0]+=1
				pw[3][1]+=(dx) # minus the diff at focal snp
			else:
				pw[4][0]+=1

	out1a.write(gene+'\t'+str(pos)+'\t'+str(pR[focal])+'\t'+str(S)+'\t'+str(ZnsFocal)+'\t'+str(Zns))


	for j in range(4):
		if pw[j][0]>0:
			pi=pw[j][1]/pw[j][0]
			out1a.write('\t'+str(pw[j][0])+'\t'+str(pi))
		else:
			out1a.write('\t'+str(pw[j][0])+'\tNA')
		if j==0: # Tajima's D
			a1=0.0
			a2=0.0
			for j in range(1,plants):
				a1+=1.0/float(j)
				a2+=1.0/float(j*j)

			b1 = float(plants+1)/float(3*plants-3)
			b2 = 2.0*float(plants*plants+plants+3)/float(9*plants*plants-9*plants)
			c1 = b1 - 1.0/a1
			c2 = b2 - float(plants+2)/float(a1*plants) + a2/(a1*a1)
			e1 = c1/a1
			e2 = c2/(a1*a1 + a2)

			TajD = (pi-float(S)/a1)/sqrt( e1*float(S)+e2*float(S*(S-1)) )
			out1a.write('\t'+str(TajD))

	out1a.write('\n')

else: # S = 0

	out1a.write(gene+'\t'+str(pos)+'\t'+str(pR[focal])+'\t'+str(S)+'\n')
