# Supplementary material for: Predicting evolutionary change at the DNA level in a natural Mimulus population
Source: PLoS Genet. 2021 Jan 13;17(1):e1008945. doi: 10.1371/journal.pgen.1008945 (PMC7837469; doi:10.1371/journal.pgen.1008945)
Supplement: S1 File — (GZ) [file pgen.1008945.s011.tar.gz › S1.File/Supplemental.File.1/out.self.2013.txt]

10	0
11	0
12	0
17	0
18	0
19	0
20	0
22	0
23	0
24	0
25	0
27	0
28	0
30	0
31	0
33	0
34	0
35	0
36	0
38	0
39	0
40	0
42	0
43	0
44	0
46	0
47	0
48	0
49	0
51	0
52	0
53	0
54	0
57	0
60	0
62	0
63	0
64	0
65	0
67	0
68	0
69	1
70	0
72	0
73	0
74	0
75	0
77	0
78	0
79	0
80	0
82	0
83	0
84	0
85	0
87	0
90	0
91	1
92	1
93	0
95	0
96	0
97	0
98	0
100	0
101	0
102	0
103	0
105	0
106	0
107	0
108	0
110	0
112	0
113	0
114	0
115	0
117	0
118	0
119	0
120	0
122	0
123	0
124	0
125	0
127	0
128	0
129	0
130	0
132	0
133	0
134	0
135	0
137	0
138	0
139	0
140	0
142	0
143	0
144	0
145	0
147	0
148	0
149	0
151	0
152	0
154	0
155	0
156	0
157	0
159	0
160	0
161	0
162	0
164	0
165	0
166	0
167	0
170	0
171	0
173	0
174	0
175	0
176	0
178	0
179	0
180	0
181	0
183	1
184	0
185	0
186	0
188	0
189	0
190	0
191	0
193	0
194	0
196	0
197	0
198	1
199	0
201	0
202	0
203	1
204	0
207	0
208	0
209	0
210	0
212	0
213	0
214	0
215	0
217	1
218	0
220	0
221	0
222	0
223	0
225	0
226	0
227	0
228	0
230	0
231	0
232	0
233	0
235	0
236	0
237	0
238	0
240	0
241	0
242	0
243	0
245	0
246	0
247	0
248	0
250	0
251	0
252	0
253	0
255	0
256	0
257	0
258	1
260	0
261	0
262	0
263	0
265	0
266	0
268	0
269	0
270	0
271	0
273	0
274	0
275	0
276	0
278	0
279	0
280	0
281	0
283	0
284	0
285	0
286	0
288	0
289	0
290	0
292	0
293	0
294	0
295	0
297	0
298	0
299	0
300	0
302	0
303	0
304	0
305	0
307	0
308	0
309	1
310	0
312	0
313	0
314	0
315	0
317	0
318	0
319	0
320	0
322	0
323	0
324	0
325	0
327	0
328	1
329	1
330	1
332	0
333	0
334	0
335	0
337	0
338	0
339	0
340	1
342	0
343	0
344	0
345	0
347	0
348	0
349	1
350	1
352	0
353	0
354	0
355	0
358	0
359	0
360	0
361	0
363	0
364	0
365	0
366	0
368	0
369	0
370	0
371	0
373	0
374	0
375	0
376	0
378	0
379	0
380	1
381	0
383	0
384	0
385	0
386	0
388	0
389	0
391	0
392	0
393	1
394	0
396	0
397	0
398	0
399	0
401	0
402	0
403	0
404	0
406	0
407	0
410	0
411	0
412	0
413	0
415	0
416	0
417	0
418	0
420	0
421	0
422	0
423	0
425	0
426	0
428	0
429	0
430	1
431	1
433	0
434	0
435	0
436	0
438	0
439	0
440	0
441	0
443	0
444	0
445	0
446	0
448	0
449	0
450	0
451	0
453	0
454	0
455	0
456	0
458	0
459	0
460	0
461	0
463	0
464	0
465	0
467	0
468	0
469	0
470	0
472	0
473	0
474	0
475	0
479	0
480	1
481	0
482	1
484	1
485	0
486	0
487	0
489	0
490	0
491	0
492	0
494	0
495	0
496	0
497	0
499	0
500	0
501	0
502	0
504	0
505	0
506	0
507	0
509	0
510	1
511	1
512	0
514	0
515	0
516	0
517	0
519	0
520	0
521	0
522	0
524	0
525	0
526	0
527	0
529	0
530	0
531	0
532	0
534	0
535	0
536	0
537	0
539	0
540	0
541	0
542	1
544	0
545	0
546	0
547	0
549	0
550	0
551	0
552	0
554	0
555	0
556	0
557	0
559	0
560	0
561	1
562	0
564	0
565	0
566	0
567	0
569	0
570	0
571	0
572	0
574	0
575	0
576	0
577	0
579	0
580	0
581	0
582	1
584	0
585	1
586	0
587	0
589	0
590	0
591	0
592	0
594	0
595	0
596	0
598	0
599	0
601	1
602	0
603	0
604	0
606	0
607	0
608	0
610	0
611	0
612	0
613	0
615	0
616	0
617	0
618	0
620	0
621	0
622	0
623	0
625	0
626	0
627	1
629	0
630	0
631	0
632	0
635	0
636	1
637	0
638	1
640	0
641	0
642	0
643	0
645	0
646	0
647	0
648	0
650	0
651	0
652	0
653	0
655	0
656	0
657	0
658	0
660	0
661	0
663	1
664	0
665	1
666	1
668	0
669	0
670	0
671	0
673	0
674	0
675	0
676	0
678	1
679	0
680	1
681	0
683	0
684	0
685	0
686	0
688	1
689	0
690	1
692	0
693	0
694	0
695	0
697	0
698	0
699	0
700	0
702	0
703	0
705	0
706	0
707	0
708	0
710	0
711	0
712	0
713	0
715	0
716	0
717	0
718	0
720	0
721	0
722	0
723	0
725	0
726	0
727	0
728	0
730	0
731	0
732	0
733	0
735	0
736	0
737	0
738	0
740	0
741	0
742	0
744	0
745	0
746	0
747	0
749	0
750	0
751	0
752	0
754	0
755	0
756	0
757	0
759	0
760	0
761	0
762	0
764	0
765	0
766	0
767	0
769	0
770	0
771	0
772	0
774	1
775	0
776	1
777	0
779	0
780	0
781	0
782	0
784	0
785	0
786	0
787	0
789	0
790	0
791	0
792	0
794	0
795	0
796	0
797	0
799	0
801	0
802	0
803	0
804	0
806	0
807	0
808	0
809	0
811	0
812	0
813	0
814	0
816	0
817	0
818	0
819	0
821	0
822	0
823	1
824	0
826	0
827	0
828	0
829	0
831	0
832	0
833	1
834	0
836	0
837	0
838	0
839	0
841	0
842	0
843	0
844	0
846	1
847	0
848	0
849	1
851	1
852	0
853	0
854	0
856	0
857	0
858	0
859	1
861	0
862	0
863	0
864	0
866	0
867	0
868	1
869	1
871	0
872	1
873	0
874	0
876	0
878	0
879	0
880	0
881	0
883	0
884	0
885	0
886	0
888	0
889	0
890	1
891	1
