# Supplementary material for: Predicting evolutionary change at the DNA level in a natural Mimulus population
Source: PLoS Genet. 2021 Jan 13;17(1):e1008945. doi: 10.1371/journal.pgen.1008945 (PMC7837469; doi:10.1371/journal.pgen.1008945)
Supplement: S1 File — (GZ) [file pgen.1008945.s011.tar.gz › S1.File/Supplemental.File.1/out.self.2014.txt]

1	0
2	0
3	0
4	0
8	0
9	0
10	0
11	0
13	0
14	0
15	0
16	0
18	0
19	0
20	0
21	0
23	0
24	0
25	0
26	1
28	0
29	0
30	0
31	1
33	0
34	0
35	0
36	0
38	0
39	0
40	0
41	0
43	0
44	0
45	0
46	0
48	0
49	0
50	0
51	0
53	0
54	0
55	1
56	1
58	0
59	0
60	0
61	1
63	0
64	0
65	0
66	0
69	0
70	0
71	0
72	0
74	0
75	0
76	0
77	0
79	0
80	0
81	0
82	0
84	0
85	0
86	0
87	0
89	1
90	1
91	1
92	1
96	0
97	0
98	0
99	0
101	0
102	0
103	0
104	0
106	0
107	0
108	0
109	0
111	0
112	0
114	1
115	1
116	1
117	1
119	0
120	0
121	1
124	0
125	0
126	0
129	0
130	0
131	0
132	0
134	0
135	0
136	0
137	0
139	0
140	0
141	0
142	0
144	0
145	0
146	0
147	0
149	0
150	0
151	0
152	0
155	0
156	0
157	0
158	0
160	0
161	0
162	0
163	0
165	0
166	0
167	0
168	0
170	0
171	0
172	0
173	0
175	0
176	0
177	0
178	1
180	0
181	0
182	0
183	0
185	0
186	0
187	0
188	1
190	0
191	0
192	0
193	0
195	0
196	0
197	0
198	0
200	0
201	0
202	0
203	0
205	0
206	0
207	0
208	0
209	0
210	0
211	0
212	0
215	0
216	0
217	0
218	0
221	0
222	0
223	0
224	0
226	0
227	0
228	0
229	0
231	0
232	0
233	0
234	1
237	0
238	0
239	1
240	1
242	0
243	0
244	0
245	0
247	0
248	0
249	0
250	0
252	0
253	0
254	0
255	0
257	0
258	0
259	0
260	0
262	0
263	0
264	0
265	0
267	0
268	0
269	0
270	0
272	0
273	0
274	0
275	0
277	0
278	0
279	0
280	0
282	0
283	0
284	0
285	0
287	0
288	1
289	1
290	1
292	0
293	0
294	0
295	1
297	0
298	0
299	0
300	0
302	0
303	0
304	0
305	0
307	0
308	0
309	0
310	1
312	0
313	0
314	0
315	0
317	0
318	1
319	1
320	1
322	0
323	0
324	0
326	0
327	0
328	0
329	0
331	0
332	0
333	0
334	0
336	0
337	0
338	0
339	1
341	0
342	0
343	0
344	0
346	0
347	0
348	0
349	0
351	0
352	0
353	0
354	0
356	0
357	0
358	0
359	0
361	0
362	0
363	0
364	0
367	0
368	0
369	0
370	1
372	0
373	0
374	0
375	0
377	0
378	0
379	0
380	1
382	0
383	0
384	0
385	0
387	0
388	0
389	0
390	1
392	0
393	0
394	0
395	0
397	0
398	0
399	0
400	0
402	0
403	0
404	0
405	0
407	0
408	0
409	0
410	0
413	0
414	0
415	1
416	1
418	0
419	0
420	1
421	1
424	0
425	0
426	0
427	0
431	0
432	0
433	0
434	0
436	0
437	0
438	0
440	0
441	0
442	0
443	0
446	0
447	0
448	0
449	0
451	0
452	0
453	0
454	0
456	0
457	0
458	0
459	0
461	0
462	0
463	0
464	0
466	0
467	0
468	0
469	0
470	0
471	0
472	0
473	0
475	0
476	0
477	0
478	0
480	0
481	0
482	0
483	0
486	0
487	0
488	0
489	0
491	0
492	0
493	0
494	0
496	0
497	0
498	0
499	0
501	0
502	0
503	0
504	0
506	0
507	0
508	0
509	0
511	0
512	0
513	0
514	0
516	0
517	0
518	0
520	0
521	1
523	0
524	0
525	0
526	0
528	0
529	0
530	0
531	0
533	0
534	0
535	0
536	0
539	0
540	0
541	0
542	0
545	0
546	0
547	0
548	0
550	0
551	0
552	1
553	1
555	0
556	0
557	0
558	0
560	0
561	0
562	0
563	0
565	0
566	0
567	0
568	0
571	0
572	0
573	0
574	0
576	0
577	0
578	0
580	0
581	0
582	0
583	0
585	0
586	0
587	0
588	0
590	0
591	0
592	0
593	0
595	0
596	0
597	0
598	0
600	0
601	0
602	0
603	0
605	0
606	0
607	0
608	0
610	0
611	0
612	0
613	0
615	0
616	0
617	0
618	0
620	0
621	0
622	0
623	0
625	0
626	0
627	0
628	0
630	0
631	0
632	1
633	1
635	0
636	0
637	0
638	0
640	0
641	0
642	0
643	0
645	0
646	0
647	0
648	0
651	0
652	0
653	0
654	0
656	0
657	0
658	0
659	0
661	0
662	0
663	0
664	0
666	0
667	0
668	0
669	0
671	0
672	0
673	0
674	0
676	0
677	0
678	0
679	0
681	0
682	0
683	0
684	0
686	0
687	0
688	0
689	0
691	0
692	0
693	0
694	0
696	0
697	0
698	0
700	0
701	0
702	0
703	0
705	0
706	0
707	0
708	1
710	0
711	0
712	0
713	0
716	0
717	0
718	0
719	0
721	0
722	0
723	0
724	0
726	0
727	0
728	1
729	1
732	0
733	0
734	0
735	0
738	0
739	0
740	0
741	0
743	0
744	0
745	0
746	1
748	0
749	0
750	0
751	0
753	0
754	0
755	0
756	0
758	0
759	0
760	0
761	0
763	0
764	0
765	0
766	1
768	0
769	0
770	0
771	0
773	0
774	0
775	0
776	0
778	0
779	0
780	0
781	0
783	0
784	0
785	0
786	0
788	0
789	0
790	0
791	0
794	0
795	0
796	0
797	0
799	0
800	0
801	0
802	0
804	0
805	0
806	0
807	0
809	0
810	0
811	0
812	0
814	0
815	0
816	0
817	1
819	0
820	0
821	0
822	0
825	0
826	0
827	0
828	0
830	0
831	0
832	0
833	0
835	0
836	0
837	0
838	0
840	0
841	0
842	0
843	0
845	0
846	0
847	1
848	1
850	0
851	0
852	0
853	0
