# Supplementary material for: Predicting evolutionary change at the DNA level in a natural Mimulus population
Source: PLoS Genet. 2021 Jan 13;17(1):e1008945. doi: 10.1371/journal.pgen.1008945 (PMC7837469; doi:10.1371/journal.pgen.1008945)
Supplement: S1 File — (GZ) [file pgen.1008945.s011.tar.gz › S1.File/Supplemental.File.1/p.Uij.2014.py]

# one plant, one chrom
# v2:: uses line sequence rendundancy

import sys
from math import log
from math import exp

SeqErrorRate = 0.005 # for mismatches

geneID = sys.argv[1]
relativeL= 0.5 # to count genotypes that fitn data
path1 = "/home/jkk/scratch/PANFS-RESEARCH-JKKELLY/genic.files/"
path2 = "/home/jkk/scratch/PANFS-RESEARCH-JKKELLY/linefiles/"

in1  =open(path2+geneID+".line.calls.impute2.txt", "rU")
in7  =open(path2+geneID+".redundancy.txt", "rU")
out1 = open(geneID+".xlinepairLL.txt","w")
out2 = open(geneID+".geno.incisive.2014.txt","w")
suu=open("c.key.2014.types.txt", "rU")


#### MAIN

pltnumber={}
plantsinfamily={}
family={}
typex={}
offspring={}
O_type={}
for line_idx, liner in enumerate(suu):
	colx = liner.replace('\n', '').split('\t') # plant_name, type (0,1,2), famID
# 9	202	1	202	-99
# 10	progeny202.1	2	202	out
	pltnumber[colx[1]]= int(colx[0])
	typex[colx[1]]= int(colx[2])
	family[colx[1]]=int(colx[3])
	try:
		plantsinfamily[int(colx[3])].append(colx[1])
	except KeyError:
		plantsinfamily[int(colx[3])]=[colx[1]]

	if colx[2]=="1": # parents with offspring
		offspring[int(colx[3])]=[]
	if colx[2]=="2":
		offspring[int(colx[3])].append(colx[1])
		O_type[colx[1]]=colx[4]


distinctlines={}
for line_idx, line in enumerate(in7):
	cols = line.replace('\n', '').split('\t') 
# A00002	2222022220202222222222222222220220222220222222222222222222220222222002222020200000220022222	0	7	108	141	165	168	172
# A00002	0000000000000000000000000000002000000000000000000000000000000000000000000000000000020220000	1	3	5	11	14	24	25	29	38	46	54	60	
	lineX=int(cols[2])
	distinctlines[lineX]=[]
	for k in range(2,len(cols)):
		distinctlines[lineX].append(int(cols[k]))


# Read line genotypes for gene
LineCalls={}
linesincluded=[]
for line_idx, line in enumerate(in1):
	cols = line.replace('\n', '').split('\t') 
# 17764	0	2

	try:
		uu=distinctlines[int(cols[1])]
		if line_idx<187:
			LineCalls[int(cols[1])]={}
			linesincluded.append(int(cols[1]))

		pos=cols[0]
		LineCalls[int(cols[1])][pos]=int(cols[2])
	except KeyError:
		pass
in1.close()

NoLines=len(linesincluded)


print "distinct lines",NoLines,"Loading read pair data " 
linepairLNprob={} # analyze all read pairs to determine this for each plant
ReadCount={}
linesmatched={}
for famno in plantsinfamily:
	# check mom
	ma=plantsinfamily[famno][0]
	if typex[ma] > 1:
		print "Error first plant not mom ",plantsinfamily[famno]
	
	for kq in range(len(plantsinfamily[famno])):
		#print plantsinfamily[famno][kq]
		genedata={}

		src=open(path1+plantsinfamily[famno][kq]+".genic.txt","rU") # 
		for line_idx, line in enumerate(src):
			cols = line.replace('\n', '').split('\t') 
		# A00001	loser.2-15-4	HISEQ:181:HNM77BCXX:1:1212:9231:19184	scaffold_1	17979	R
		# A00001	loser.2-15-4	HISEQ:181:HNM77BCXX:1:2115:18241:15070	scaffold_1	18184	R	18211	R	18277	R	18286	R
		# A00001	loser.2-15-4	HISEQ:176:HMC52BCXX:2:1113:7459:94890	scaffold_1	18184	R	18211	R	18286	R

			# if cols[0][0]==Letter:
			if cols[0]==geneID:
				try:
					uu=genedata[cols[0]]
				except KeyError:
					genedata[cols[0]]=[]
			
				genedata[cols[0]].append(line)
		src.close()


		linepairLNprob[ plantsinfamily[famno][kq] ] ={}
		ReadCount[ plantsinfamily[famno][kq] ] =0
		linesmatched[ plantsinfamily[famno][kq] ] = [0,0]

# changes here to only include first line of set
		for z5 in range(NoLines):
			lineID=linesincluded[z5]
			linepairLNprob[ plantsinfamily[famno][kq] ][lineID]={}
			for z6 in range(z5,NoLines):
				j = linesincluded[z6]
				linepairLNprob[ plantsinfamily[famno][kq] ][lineID][j]=0.0

		try:
			ug1=genedata[geneID]
			for jx in range(len(ug1)):
				cols = ug1[jx].replace('\n', '').split('\t') 
			# A00001	loser.2-15-4	HISEQ:181:HNM77BCXX:1:1212:9231:19184	scaffold_1	17979	R
			# A00001	loser.2-15-4	HISEQ:181:HNM77BCXX:1:2115:18241:15070	scaffold_1	18184	R	18211	R	18277	R	18286	R
			# A00001	loser.2-15-4	HISEQ:176:HMC52BCXX:2:1113:7459:94890	scaffold_1	18184	R	18211	R	18286	R

				if geneID != cols[0]:
					print "confused "

				else:
					ReadCount[ plantsinfamily[famno][kq] ]+=1 
					snps = (len(cols)-4)/2
					sumx=0.0
					readmatch={}
					readprob={}
					xcon=[0,0]
					for lineID in range(187):
						readprob[lineID]=1.0
						readmatch[lineID]=[0,0,0]
						for k in range(snps):
							pos = cols[4+2*k]
							call= cols[5+2*k]
							try:
								if (call=="R" and LineCalls[lineID][pos]==0) or (call=="A" and LineCalls[lineID][pos]==2): # match
									readmatch[lineID][0]+=1
								elif (call=="R" and LineCalls[lineID][pos]==2) or (call=="A" and LineCalls[lineID][pos]==0): #mismatch
									readmatch[lineID][1]+=1
									readprob[lineID]*=SeqErrorRate
								elif LineCalls[lineID][pos]==-9:
									print "Should not be here"
															
								else:
									print "what ",call,LineCalls[lineID][pos]
							except KeyError: # position not in gene
								pass

						if readmatch[lineID][1]==0: 
							xcon[0]+=1 # number of genic haplotypes matched
						else:
                                                        xcon[1]+=1 

					if xcon[0]>0: # read pair matches at least one line
						linesmatched[ plantsinfamily[famno][kq] ][0]+=1 # 
					else:
						linesmatched[ plantsinfamily[famno][kq] ][1]+=1 # 


					for z5 in range(NoLines):
						lineID=linesincluded[z5]
						for z6 in range(z5,NoLines):
							j = linesincluded[z6]							
							if j==lineID and readprob[lineID]>0.0:
								linepairLNprob[ plantsinfamily[famno][kq] ][lineID][j]+=log(readprob[lineID])
							elif j != lineID and (readprob[lineID]>0.0 or readprob[j]>0.0):
								linepairLNprob[ plantsinfamily[famno][kq] ][lineID][j]+=log(readprob[lineID]/2.0 + readprob[j]/2.0)		

		except KeyError:
			pass


for plt in linepairLNprob:
	idno = pltnumber[plt]

	maxLL=-99999999

	for z5 in range(NoLines):
		lineID=linesincluded[z5]
		for z6 in range(z5,NoLines):
			j = linesincluded[z6]
			out1.write(str(idno)+'\t'+str(lineID)+'\t'+str(j)+'\t'+str(linepairLNprob[plt][lineID][j])+'\n')

			if linepairLNprob[plt][lineID][j]> maxLL:
				maxLL=linepairLNprob[plt][lineID][j]

	cc=0
	for z5 in range(NoLines):
		lineID=linesincluded[z5]
		for z6 in range(z5,NoLines):
			j = linesincluded[z6]
			if linepairLNprob[plt][lineID][j]-maxLL >= log(relativeL):
				cc+=1
	out2.write(plt+'\t'+str(cc)+'\t'+str( ReadCount[plt] )+'\t'+str( linesmatched[plt][0] )+'\t'+str( linesmatched[plt][1] ) +'\t'+str( float(cc)/float(NoLines + NoLines*(NoLines-1)/2) ) +'\n')
