# Supplementary material for: Predicting evolutionary change at the DNA level in a natural Mimulus population
Source: PLoS Genet. 2021 Jan 13;17(1):e1008945. doi: 10.1371/journal.pgen.1008945 (PMC7837469; doi:10.1371/journal.pgen.1008945)
Supplement: S1 File — (GZ) [file pgen.1008945.s011.tar.gz › S1.File/Supplemental.File.1/p1.py]

"""
Generates a file listing all instances of snplist sites that occur on same read
Modified from code provided by Carrie Wessinger
"""

import re
import sys
import os

snplist = open("Snps.genes.main14.txt", 'rU')
sam = open(sys.argv[1]+".sam", 'rU')
outfile = open("hap1."+sys.argv[1]+".txt", 'w')

###########################################################

### First fill in a dictionary of snps of interest. 
### that has structure snpDict[contig][position] = [RefBase, AltBase]

snpDict = {}
for vline in snplist:
	vcols = vline.replace('\n', '').split('\t')
# scaffold_10     14412   T	C	J00003

	snpTig = vcols[0]
	snpPos = vcols[1]
	snpRef = vcols[2]
	snpAlt = vcols[3]
	if snpDict.has_key(snpTig):
		snpDict[snpTig][snpPos] = [snpRef, snpAlt]
	else:
		snpDict[snpTig] = {}
		snpDict[snpTig][snpPos] = [snpRef, snpAlt]

#------------------------------------------------------------------------------------------

cigar_regex = re.compile(r'(\d+[MIDSHP])') # regex search for operations within cigar
cigarpart_regex = re.compile(r'(\d+)([MIDSHP])') # regex search to split up individual cigar ops

cx=[0,0]
for line in sam:

# HISEQ:171:HKW3GBCXX:1:2111:18397:78082	99	scaffold_1	9831633	50	95M	=	9831636	98	TAAAAAATTCACGTAAACGTAAATGTTGAGTGTTATTTCTACACTCCACTGTATCTTTTGTATTTAGTGTTTTTGCTATTGTTTGGTTATGCGTA	GGIGG.AGGIIGGGGGGGGGGGAGAAGGGGGGAGGGAGGIGGAGG.<<<<<G..<GAAGAGAG<AAA<AGA<GGAGG.AA.GGGGA.GGGG.A<A	XA:Z:scaffold_1,+9683098,95M,1;scaffold_16,-815272,86M9S,0;scaffold_16,-996441,86M9S,0;	MD:Z:95	RG:Z:SeqRUN#	NM:i:0	AS:i:95	XS:i:90

	cols = line.replace('\n', '').split('\t')
	if cols[0][0]=="@":
		cx[0]+=1
	else: # do not read headers
		cx[1]+=1
		readname = cols[0]
		contig = cols[2]
		start = int(cols[3])
		cigar = cols[5]
		SEQ = cols[9]
		QUAL = cols[10]

	    # use cigar string to create a final read sequence that can be related to the reference coordinates.
	
		cigarOps = cigar_regex.findall(cigar) # divides cigar string into components
		readsite = 0 # keeps track of where we are on the read (SEQ string)
		readseq = '' # string of base calls for read
		readqual = '' # string of quality scores for read

		for opp in cigarOps:
			opLength = int(cigarpart_regex.search(opp).group(1)) # the number part
			opCode = cigarpart_regex.search(opp).group(2) # the letter part

			if opCode == 'H': # if the operation is a hard clip, don't record
				pass

			elif opCode == 'I' or opCode == 'S': # if the operation is an insertion or soft clip
				for i in range(opLength):
					readsite += 1 # don't record information to readseq or readqual.

			if opCode == 'M': # if the operation is a matching alignment
				for i in range(opLength):
					readseq = readseq + SEQ[readsite] 
					readqual = readqual + QUAL[readsite]
					readsite += 1

			elif opCode == 'D': # if the operation is a deletion
				for i in range(opLength):
					readseq = readseq + '.' # record blanks to readseq and readqual at this location
					readqual = readqual + '.'


	    ##### Now we look for the SNPs / indels
		LocusList = []
		AlleleList = []
	
		for j in range(len(readseq)):
			currSite = start + j
		
			try:
				refBase = snpDict[contig][str(currSite)][0]
				altBase = snpDict[contig][str(currSite)][1]
		
				if readseq[j] == refBase and (ord(readqual[j])-33) >= 20:
					LocusList.append(currSite)
					AlleleList.append('R')
				
				elif readseq[j] == altBase and (ord(readqual[j])-33) >= 20:
					LocusList.append(currSite)
					AlleleList.append('A')

			except KeyError:
				pass
		
		if len(LocusList) >= 1:
			outfile.write(readname+'\t'+contig)
			for k in range(len(LocusList)):
				outfile.write('\t'+str(LocusList[k])+'\t'+str(AlleleList[k]))
			outfile.write('\n')
		else:
			outfile.write(readname+'\t'+contig+'\n')

outfile.close()
