# Supplementary material for: Predicting evolutionary change at the DNA level in a natural Mimulus population
Source: PLoS Genet. 2021 Jan 13;17(1):e1008945. doi: 10.1371/journal.pgen.1008945 (PMC7837469; doi:10.1371/journal.pgen.1008945)
Supplement: S1 File — (GZ) [file pgen.1008945.s011.tar.gz › S1.File/Supplemental.File.1/p2.py]

#!/usr/bin/env python

import sys

outfile = open("hap2."+sys.argv[1]+".txt", 'w')

readlib={}

cc=0
src  =open("hap1."+sys.argv[1]+".txt", "rU")
for line_idx, line in enumerate(src):
	cols = line.replace('\n', '').split('\t')

# HISEQ:171:HKW3GBCXX:2:2207:8177:13199	scaffold_1
# HISEQ:171:HKW3GBCXX:1:1101:11844:15028	scaffold_1	10435	R

	try:
		ux = readlib[cols[0]]
		if cols[1]==readlib[cols[0]][0]: # on same scaff
			if len(cols) > 2: # new snps
				newsnp=(len(cols) - 2)/2
				for k in range(newsnp):
					if cols[2+2*k] not in readlib[cols[0]]:
						readlib[cols[0]].append(cols[2+2*k])
						readlib[cols[0]].append(cols[3+2*k])

			if len( readlib[cols[0]] ) > 2:
				outfile.write(cols[0])
				for k in range(len(readlib[cols[0]])):
					outfile.write('\t'+readlib[cols[0]][k])
				outfile.write('\n')
				cc+=1 # informative read pairs

		del readlib[cols[0]] # clear memory

	except KeyError:
		readlib[cols[0]]=[]
		for j in range(1,len(cols)):
			readlib[cols[0]].append(cols[j])

print sys.argv[1]," informative pairs ",cc
