# Supplementary material for: Predicting evolutionary change at the DNA level in a natural Mimulus population
Source: PLoS Genet. 2021 Jan 13;17(1):e1008945. doi: 10.1371/journal.pgen.1008945 (PMC7837469; doi:10.1371/journal.pgen.1008945)
Supplement: S1 File — (GZ) [file pgen.1008945.s011.tar.gz › S1.File/Supplemental.File.1/p3.py]

# take hap2 as inputs
import sys

sample = sys.argv[1]

poskeep={}
in1  =open("Snps.genes.main14.txt", "rU")
for line_idx, line in enumerate(in1):
	cols = line.replace('\n', '').split('\t') 
# scaffold_10	16677	A	T	J00003
# scaffold_10	29453	A	G	J00005

	kx =cols[0]+"_"+cols[1]
	poskeep[kx] = cols[4]

in1.close()

out1 = open(sample+".genic.txt","w")

src=open("hap2."+sample+".txt","rU") 
for line_idx, line in enumerate(src):
	cols = line.replace('\n', '').split('\t') 
# HISEQ:171:HKW3GBCXX:1:1208:16163:31419	scaffold_1	20356	R	20363	R	20383	R	20451	R
# HISEQ:171:HKW3GBCXX:1:2107:5012:62857	scaffold_1	20356	R	20363	R	20383	R	20451	R
	ky = cols[1]+"_"+cols[2]
	geneID = poskeep[ky]
	out1.write(geneID+'\t'+sample+'\t'+line)

src.close()
