# Supplementary material for: Predicting evolutionary change at the DNA level in a natural Mimulus population
Source: PLoS Genet. 2021 Jan 13;17(1):e1008945. doi: 10.1371/journal.pgen.1008945 (PMC7837469; doi:10.1371/journal.pgen.1008945)
Supplement: S1 File — (GZ) [file pgen.1008945.s011.tar.gz › S1.File/Supplemental.File.1/p4.py]

#-------------------------------------------------------------------------------
# Name:         p4.py 
# Purpose:     Identify the best snp per gene for subsequent input to BORICE
#-------------------------------------------------------------------------------

import sys


chrom = "scaffold_"+sys.argv[1]

src  =open("IMDarkness.thinned."+sys.argv[1]+".vcf", "rU") # 
out1 =open("best.borice."+sys.argv[1]+".txt", "w") 


geneID={}
in1 = open("Snps.genes.main14.txt","rU")
for line_idx, line in enumerate(in1):
        cols = line.replace('\n', '').split('\t') 

# scaffold_10	14231	T	C	J00003
# scaffold_10	14243	T	A	J00003
	if cols[0]==chrom:
		geneID[cols[1]]=cols[4]

cwin=0
stats={}
for line_idx, line in enumerate(src):
        cols = line.replace('\n', '').split('\t') 
	if cols[0]=="#CHROM":
		pass
	
	else:
# scaffold_1	18286	.	C	A	1868.54	.
		gene=geneID[cols[1]]	
		try:
			uu=stats[gene]
		except KeyError:
			stats[gene]=["xx",0,0,0,0] # pos, minor count, RR, RA, AA

		cc={"0/0":0, "0/1":0, "1/1":0}
		for j in range(9,len(cols)):
# 0/1:14,34:48:99:892,0,317 ...
			vv=cols[j].split(":") # 
			if vv[0]=="0/0" or vv[0]=="0/1" or vv[0]=="1/1":
				try:
					cc[vv[0]]+=1	
				except KeyError:
					pass
		u6=max(cc["0/0"],cc["0/1"],cc["1/1"])
		minorcount = cc["0/0"]+cc["0/1"]+cc["1/1"]-u6

		if minorcount>stats[gene][1]:
			stats[gene]=[ cols[1],minorcount,cc["0/0"],cc["0/1"],cc["1/1"] ]


# last window
for gene in stats:
	out1.write( chrom+'\t'+stats[gene][0]+'\t'+gene+'\t'+str(stats[gene][2])+'\t'+str(stats[gene][3])+'\t'+str(stats[gene][4])+'\n' )
