# Supplementary material for: Predicting evolutionary change at the DNA level in a natural Mimulus population
Source: PLoS Genet. 2021 Jan 13;17(1):e1008945. doi: 10.1371/journal.pgen.1008945 (PMC7837469; doi:10.1371/journal.pgen.1008945)
Supplement: S1 File — (GZ) [file pgen.1008945.s011.tar.gz › S1.File/Supplemental.File.1/p5.py]

#-------------------------------------------------------------------------------
# Name:        Make male alleles  
# Purpose:     
#-------------------------------------------------------------------------------

import sys

totfams=400
chrom = "scaffold_"+sys.argv[1]
minlike=0.00001

src  =open("IMDarkness.thinned."+sys.argv[1]+".vcf", "rU") # 
out1 =open("genotypes."+sys.argv[1]+".txt", "w") 


def likes(inp):
	vv=inp.split(":")
	if len(vv)==1:
		return [1.0,1.0,1.0]
	elif len(vv)==5:
		phreds=[float(vv[4].split(',')[0]),float(vv[4].split(',')[1]),float(vv[4].split(',')[2])]
		post = [10.0**(-phreds[0]/10.0),10.0**(-phreds[1]/10.0),10.0**(-phreds[2]/10.0)] # likelihood of that genotype L = 10-P/10
		if post[0]/max(post)<minlike:
			post[0]=max(post)*minlike
		if post[1]/max(post)<minlike:
			post[1]=max(post)*minlike
		if post[2]/max(post)<minlike:
			post[2]=max(post)*minlike

		return [ post[0]/max(post),post[1]/max(post),post[2]/max(post) ]
	else:
		print "confused ",vv
		return -99


keep={}
in1 = open("best.borice.snps.txt","rU")
for line_idx, line in enumerate(in1):
        cols = line.replace('\n', '').split('\t') 
# scaffold_1	3991856	A00719	263	102	284
	keep[cols[0]+"_"+cols[1]]=cols[2]

fx1={}
fx2={}
in2 = open("borice.fam.key.txt","rU")
for line_idx, line in enumerate(in2):
        cols = line.replace('\n', '').split('\t') 
# Fam.renum	type	vcf pos	year
# 1	par2	9	2013
# 1	par1	10	2013
	if line_idx>0:
		try:
			fx1[int(cols[0])].append(cols[1])
			fx2[int(cols[0])].append(int(cols[2]))
		except KeyError:
			fx1[int(cols[0])]=[cols[1]]
			fx2[int(cols[0])]=[int(cols[2])]

print fx2

cwin=0
stats={}
for line_idx, line in enumerate(src):
        cols = line.replace('\n', '').split('\t') 
	try:
		uu=keep[cols[0]+"_"+cols[1]]
		out1.write("SNP\t"+uu+"\n")
		
		for j in range(1,totfams+1):
			# print fx1[j][0]
			if fx1[j][0]=="par2": # combine two vals
				
				 # 1/1:0,1:1:3:41,3,0
				L0 = likes( cols[ fx2[j][0] ] ) 
				L1 = likes( cols[ fx2[j][1] ] )
				# print L0,L1
				if L0[0]==1.0 and L1[0]==1.0: # both say RR
					if L0[1]<L1[1]:
						out1.write(str(j)+'\tpar\t'+str(L0[0])+'\t'+str(L0[1])+'\t'+str(L0[2])+'\n')
					else:
						out1.write(str(j)+'\tpar\t'+str(L1[0])+'\t'+str(L1[1])+'\t'+str(L1[2])+'\n')
				elif L0[2]==1.0 and L1[2]==1.0: # both say RR
					if L0[1]<L1[1]:
						out1.write(str(j)+'\tpar\t'+str(L0[0])+'\t'+str(L0[1])+'\t'+str(L0[2])+'\n')
					else:
						out1.write(str(j)+'\tpar\t'+str(L1[0])+'\t'+str(L1[1])+'\t'+str(L1[2])+'\n')
				else:
					out1.write(str(j)+'\tpar\t'+str(minlike)+'\t'+str(1.0)+'\t'+str(minlike)+'\n')
				for x in range(2,len(fx1[j])):
					L = likes( cols[ fx2[j][x] ] )
					out1.write(str(j)+'\toff\t'+str(L[0])+'\t'+str(L[1])+'\t'+str(L[2])+'\n')

			elif fx1[j][0]=="par0":
				out1.write(str(j)+'\tpar\t1.0\t1.0\t1.0\n')
				for x in range(1,len(fx1[j])):
					L = likes( cols[ fx2[j][x] ] )
					out1.write(str(j)+'\toff\t'+str(L[0])+'\t'+str(L[1])+'\t'+str(L[2])+'\n')

			elif fx1[j][0]=="par":
				L = likes( cols[ fx2[j][0] ] )
				out1.write(str(j)+'\tpar\t'+str(L[0])+'\t'+str(L[1])+'\t'+str(L[2])+'\n')
				for x in range(1,len(fx1[j])):
					L = likes( cols[ fx2[j][x] ] )
					out1.write(str(j)+'\toff\t'+str(L[0])+'\t'+str(L[1])+'\t'+str(L[2])+'\n')
			else:
				print "Error Will Robinson ",j,fx1[j],fx2[j]

	except KeyError:
		pass
	
